# Supplementary material for: ReVac: a reverse vaccinology computational pipeline for prioritization of prokaryotic protein vaccine candidates
Source: BMC Genomics. 2019 Dec 16;20:981. doi: 10.1186/s12864-019-6195-y (PMC6916091; doi:10.1186/s12864-019-6195-y)
Supplement: Supplementary file 2 — Additional file 2. Nontypeable Haemophilus influenzae dataset. [file 12864_2019_6195_MOESM2_ESM.xlsx]

## Sheet: NTHi summary
Locus_tag	Revac_Score	Score_Breakdown	Strain	Contig_coordinates	Length	Mw/pI	Annotation	Gene	HMM	SSR_Finder	SSR_protein	Antigenicity	Attributor	Autoimmunity	Autoimmunity_commensals	Bcell_pred	BLAT	Immunogenicity	IslandPath	Jaccard_orthologs	LipoP	LSBSR	MHC_I	MHC_II	Netctlpan	Orthomcl	PanOCT	PSORTB	SignalP	SPAAN	TMHMM
xxxx	xxxx	Positive-Negative Score	xxxx	ContigID_Start_End	AA	KDa/pH	xxxx	xxxx	Score|Annotation	/Gene_region|Contig_start|Repeat_sequence_&_copy_number/	|Repeat_sequence_&_copy_number|	(Largest Peptide|Score|No_of_peptides(Protein_coverage)|Percent_coverage)	Annotation|Gene_Ontology_Terms	No_of_regions(Protein_coverage)|Percent_Coverage	No_of_regions(Protein_coverage)|Percent_Coverage	No_of_regions(Protein_coverage)|No_of_peptides_7AA|Percent_coverage	No_of_regions(Protein_coverage)|Percent_Coverage	No_of_regions(Protein_coverage)|No_of_peptides_9AA|No_of_alleles|Percent_coverage	Annotation|Contig_coordinates|Genomic_Island_coordinates	ClusterID|Count	(Prediction|Score)	Count	No_of_regions(Protein_coverage)|No_of_peptides_9AA|No_of_alleles|Percent_coverage	No_of_regions(Protein_coverage)|No_of_peptides_15AA|No_of_alleles|Percent_coverage	No_of_regions(Protein_coverage)|No_of_peptides_9AA|No_of_alleles|Percent_coverage	ClusterID|Count	ClusterID|Count	(Score|Localization)	Signal_sequence	(Adhesion protein score >0.7)	(No. of helices)
N24P17H1_01210	15.804	16.157-0.353	Haemophilus_influenzae_N24P17H1_398_15perV29_1_1_1996	N24P17H1_33_168564..169025	153	16.10/6.09	Outer_membrane_protein_P6_precursor	pal	1.6e-20|OmpA_family,1.1e-44|Pal_lipo:_peptidoglycan-associated_lipoprotein,	None	None	VKSLLVAGSVAALAACSS|1.186|3(47)|30.72	peptidoglycan-associated_lipoprotein|GO:0009279	None	2(27)|17.65	1(8)|2|5.23	1(152)|99.35	2(18)|3|13|11.76	None	None	SpII|29.3737	270	3(148)|48|48|96.73	2(144)|95|63|94.12	8(121)|20|12|79.08	None	PanOCT_cluster_12|270	10.00|OuterMembrane	MNKFVKSLLVAGSVAALAACSSSNNDA	None	None
N149P2H1_00928	15.733	16.257-0.525	Haemophilus_influenzae_N149P2H1_1375_clr_1_0_2007	N149P2H1_2_145806..146267	153	16.10/6.09	Outer_membrane_protein_P6_precursor	pal	1.6e-20|OmpA_family,1.1e-44|Pal_lipo:_peptidoglycan-associated_lipoprotein,	None	None	VKSLLVAGSVAALAACSS|1.186|3(47)|30.72	peptidoglycan-associated_lipoprotein|GO:0009279	None	2(21)|13.73	1(8)|2|5.23	1(152)|99.35	2(18)|3|13|11.76	None	None	SpII|29.3737	270	3(148)|48|48|96.73	2(144)|95|63|94.12	8(121)|20|12|79.08	orthomcl_cluster1115|150	PanOCT_cluster_12|270	10.00|OuterMembrane	MNKFVKSLLVAGSVAALAACSSSNNDA	None	None
N84P20H1_00907	15.733	16.257-0.525	Haemophilus_influenzae_N84P20H1_66_26perV18_0_1_2001	N84P20H1_26_c(84588..85049)	153	16.10/6.09	Outer_membrane_protein_P6_precursor	pal	1.6e-20|OmpA_family,1.1e-44|Pal_lipo:_peptidoglycan-associated_lipoprotein,	None	None	VKSLLVAGSVAALAACSS|1.186|3(47)|30.72	peptidoglycan-associated_lipoprotein|GO:0009279	None	2(21)|13.73	1(8)|2|5.23	1(152)|99.35	2(18)|3|13|11.76	None	j_ortholog_11907824385_1|150	SpII|29.3737	270	3(148)|48|48|96.73	2(144)|95|63|94.12	8(121)|20|12|79.08	None	PanOCT_cluster_12|270	10.00|OuterMembrane	MNKFVKSLLVAGSVAALAACSSSNNDA	None	None
N31P13H1_01012	15.667	16.257-0.590	Haemophilus_influenzae_N31P13H1_33_clr_1_0_1995	N31P13H1_25_c(160876..161337)	153	16.10/6.09	Outer_membrane_protein_P6_precursor	pal	1.6e-20|OmpA_family,1.1e-44|Pal_lipo:_peptidoglycan-associated_lipoprotein,	None	None	VKSLLVAGSVAALAACSS|1.186|3(47)|30.72	peptidoglycan-associated_lipoprotein|GO:0009279	None	2(26)|16.99	1(8)|2|5.23	1(152)|99.35	2(18)|3|13|11.76	None	None	SpII|29.3737	270	3(148)|48|48|96.73	2(144)|95|63|94.12	8(121)|20|12|79.08	orthomcl_cluster1115|150	PanOCT_cluster_12|270	10.00|OuterMembrane	MNKFVKSLLVAGSVAALAACSSSNNDA	None	None
N56P127H1_01498	15.662	16.476-0.814	Haemophilus_influenzae_N56P127H1_1329_clr_1_0_2005	N56P127H1_57_1330..1791	153	16.17/6.09	Outer_membrane_protein_P6_precursor	pal	6.5e-21|OmpA_family,8.4e-45|Pal_lipo:_peptidoglycan-associated_lipoprotein,	None	None	VKSLLVAGSVAALAACSSS|1.186|3(48)|31.37	peptidoglycan-associated_lipoprotein|GO:0009279	None	2(24)|15.69	2(14)|2|9.15	1(152)|99.35	3(27)|3|13|17.65	None	j_ortholog_11908259119_1|4	SpII|29.5597	270	3(148)|49|49|96.73	2(144)|95|63|94.12	8(121)|21|12|79.08	orthomcl_cluster4790|16	PanOCT_cluster_12|270	10.00|OuterMembrane	MNKFVKSLLVAGSVAALAACSSSSNDA	None	None
N14P23H1_01290	15.641	16.257-0.616	Haemophilus_influenzae_N14P23H1_147_94perV13_0_0_1996	N14P23H1_54_218186..218647	153	16.10/6.09	Outer_membrane_protein_P6_precursor	pal	1.6e-20|OmpA_family,1.1e-44|Pal_lipo:_peptidoglycan-associated_lipoprotein,	None	None	VKSLLVAGSVAALAACSS|1.186|3(47)|30.72	peptidoglycan-associated_lipoprotein|GO:0009279	None	2(28)|18.30	1(8)|2|5.23	1(152)|99.35	2(18)|3|13|11.76	None	j_ortholog_11907824385_1|150	SpII|29.3737	270	3(148)|48|48|96.73	2(144)|95|63|94.12	8(121)|20|12|79.08	None	PanOCT_cluster_12|270	10.00|OuterMembrane	MNKFVKSLLVAGSVAALAACSSSNNDA	None	None
N39P20H1_00726	15.64	16.230-0.590	Haemophilus_influenzae_N39P20H1_13_clr_1_0_1996	N39P20H1_35_105016..105477	153	16.13/6.09	Outer_membrane_protein_P6_precursor	pal	1.6e-20|OmpA_family,1.1e-44|Pal_lipo:_peptidoglycan-associated_lipoprotein,	None	None	VKSLLVTGSVAALAACSS|1.186|3(47)|30.72	peptidoglycan-associated_lipoprotein|GO:0009279	None	1(26)|16.99	1(8)|2|5.23	1(152)|99.35	2(18)|3|13|11.76	None	None	SpII|27.9984	270	3(148)|45|46|96.73	2(144)|95|61|94.12	8(113)|19|12|73.86	orthomcl_cluster1115|150	PanOCT_cluster_12|270	10.00|OuterMembrane	MNKFVKSLLVTGSVAALAACSSSNNDA	None	None
N94P20H1_01370	15.628	16.257-0.629	Haemophilus_influenzae_N94P20H1_139_65perV17_0_0_2001	N94P20H1_5_c(69784..70245)	153	16.10/6.09	Outer_membrane_protein_P6_precursor	pal	1.6e-20|OmpA_family,1.1e-44|Pal_lipo:_peptidoglycan-associated_lipoprotein,	None	None	VKSLLVAGSVAALAACSS|1.186|3(47)|30.72	peptidoglycan-associated_lipoprotein|GO:0009279	None	2(29)|18.95	1(8)|2|5.23	1(152)|99.35	2(18)|3|13|11.76	None	None	SpII|29.3737	270	3(148)|48|48|96.73	2(144)|95|63|94.12	8(121)|20|12|79.08	orthomcl_cluster1115|150	PanOCT_cluster_12|270	10.00|OuterMembrane	MNKFVKSLLVAGSVAALAACSSSNNDA	None	None
N54P24H7_00559	15.615	16.257-0.642	Haemophilus_influenzae_N54P24H7_107_43perV33_1_1_1997	N54P24H7_24_c(166387..166848)	153	16.10/6.09	Outer_membrane_protein_P6_precursor	pal	1.6e-20|OmpA_family,1.1e-44|Pal_lipo:_peptidoglycan-associated_lipoprotein,	None	None	VKSLLVAGSVAALAACSS|1.186|3(47)|30.72	peptidoglycan-associated_lipoprotein|GO:0009279	None	2(30)|19.61	1(8)|2|5.23	1(152)|99.35	2(18)|3|13|11.76	None	j_ortholog_11907824385_1|150	SpII|29.3737	270	3(148)|48|48|96.73	2(144)|95|63|94.12	8(121)|20|12|79.08	None	PanOCT_cluster_12|270	10.00|OuterMembrane	MNKFVKSLLVAGSVAALAACSSSNNDA	None	None
N68P37H1_00099	15.615	16.257-0.642	Haemophilus_influenzae_N68P37H1_57_clr_1_0_2000	N68P37H1_114_c(74463..74924)	153	16.10/6.09	Outer_membrane_protein_P6_precursor	pal	1.6e-20|OmpA_family,1.1e-44|Pal_lipo:_peptidoglycan-associated_lipoprotein,	None	None	VKSLLVAGSVAALAACSS|1.186|3(47)|30.72	peptidoglycan-associated_lipoprotein|GO:0009279	None	2(30)|19.61	1(8)|2|5.23	1(152)|99.35	2(18)|3|13|11.76	None	j_ortholog_11907824385_1|150	SpII|29.3737	270	3(148)|48|48|96.73	2(144)|95|63|94.12	8(121)|20|12|79.08	None	PanOCT_cluster_12|270	10.00|OuterMembrane	MNKFVKSLLVAGSVAALAACSSSNNDA	None	None
N74P49H2_01879	15.59	16.417-0.827	Haemophilus_influenzae_N74P49H2_1331_clr_1_0_2001	N74P49H2_83_c(99122..99583)	153	16.17/6.09	Outer_membrane_protein_P6_precursor	pal	6.5e-21|OmpA_family,8.4e-45|Pal_lipo:_peptidoglycan-associated_lipoprotein,	None	None	VKSLLVAGSVAALAACSSS|1.186|3(48)|31.37	peptidoglycan-associated_lipoprotein|GO:0009279	None	2(25)|16.34	2(14)|2|9.15	1(152)|99.35	2(18)|3|13|11.76	None	j_ortholog_11908259119_1|4	SpII|29.5597	270	3(148)|49|49|96.73	2(144)|95|63|94.12	8(121)|21|12|79.08	orthomcl_cluster4790|16	PanOCT_cluster_12|270	10.00|OuterMembrane	MNKFVKSLLVAGSVAALAACSSSSNDA	None	None
N70P11H1_00735	15.588	16.178-0.590	Haemophilus_influenzae_N70P11H1_147_52perV13_1_1_1998	N70P11H1_1_193088..193549	153	16.10/6.09	Outer_membrane_protein_P6_precursor	pal	1.6e-20|OmpA_family,1.1e-44|Pal_lipo:_peptidoglycan-associated_lipoprotein,	None	None	VKSLLVAGSVAALAACSS|1.186|3(47)|30.72	peptidoglycan-associated_lipoprotein|GO:0009279	None	2(26)|16.99	1(8)|2|5.23	1(152)|99.35	2(18)|3|13|11.76	None	None	SpII|29.3737	270	3(148)|48|48|96.73	2(144)|84|39|94.12	8(121)|20|12|79.08	orthomcl_cluster1115|150	PanOCT_cluster_12|270	10.00|OuterMembrane	MNKFVKSLLVAGSVAALAACSSSNNDA	None	None
N72P12H1_01106	15.583	16.357-0.775	Haemophilus_influenzae_N72P12H1_41_53perV14_1_0_1998	N72P12H1_37_97138..97599	153	16.10/6.09	Outer_membrane_protein_P6_precursor	pal	1.6e-20|OmpA_family,1.1e-44|Pal_lipo:_peptidoglycan-associated_lipoprotein,	None	None	VKSLLVAGSVAALAACSS|1.186|3(47)|30.72	peptidoglycan-associated_lipoprotein|GO:0009279	None	2(21)|13.73	1(8)|2|5.23	1(152)|99.35	2(18)|3|13|11.76	None	j_ortholog_11907824385_1|150	SpII|29.3737	270	3(148)|48|48|96.73	2(144)|95|63|94.12	8(121)|20|12|79.08	orthomcl_cluster1115|150	PanOCT_cluster_12|270	10.00|OuterMembrane	MNKFVKSLLVAGSVAALAACSSSNNDA	None	None
N93P10H1_01678	15.583	16.357-0.775	Haemophilus_influenzae_N93P10H1_107_64perV28_1_1_2000	N93P10H1_7_192842..193303	153	16.10/6.09	Outer_membrane_protein_P6_precursor	pal	1.6e-20|OmpA_family,1.1e-44|Pal_lipo:_peptidoglycan-associated_lipoprotein,	None	None	VKSLLVAGSVAALAACSS|1.186|3(47)|30.72	peptidoglycan-associated_lipoprotein|GO:0009279	None	2(21)|13.73	1(8)|2|5.23	1(152)|99.35	2(18)|3|13|11.76	None	j_ortholog_11907824385_1|150	SpII|29.3737	270	3(148)|48|48|96.73	2(144)|95|63|94.12	8(121)|20|12|79.08	orthomcl_cluster1115|150	PanOCT_cluster_12|270	10.00|OuterMembrane	MNKFVKSLLVAGSVAALAACSSSNNDA	None	None
N5P54H1_00194	15.57	16.357-0.788	Haemophilus_influenzae_N5P54H1_103_93perV28_0_0_1999	N5P54H1_10_198339..198800	153	16.10/6.09	Outer_membrane_protein_P6_precursor	pal	1.6e-20|OmpA_family,1.1e-44|Pal_lipo:_peptidoglycan-associated_lipoprotein,	None	None	VKSLLVAGSVAALAACSS|1.186|3(47)|30.72	peptidoglycan-associated_lipoprotein|GO:0009279	None	2(22)|14.38	1(8)|2|5.23	1(152)|99.35	2(18)|3|13|11.76	None	j_ortholog_11907824385_1|150	SpII|29.3737	270	3(148)|48|48|96.73	2(144)|95|63|94.12	8(121)|20|12|79.08	orthomcl_cluster1115|150	PanOCT_cluster_12|270	10.00|OuterMembrane	MNKFVKSLLVAGSVAALAACSSSNNDA	None	None
N56P1H1_00215	15.557	16.357-0.801	Haemophilus_influenzae_N56P1H1_265_100perV16_1_0_1995	N56P1H1_10_217767..218228	153	16.10/6.09	Outer_membrane_protein_P6_precursor	pal	1.6e-20|OmpA_family,1.1e-44|Pal_lipo:_peptidoglycan-associated_lipoprotein,	None	None	VKSLLVAGSVAALAACSS|1.186|3(47)|30.72	peptidoglycan-associated_lipoprotein|GO:0009279	None	2(23)|15.03	1(8)|2|5.23	1(152)|99.35	2(18)|3|13|11.76	None	j_ortholog_11907824385_1|150	SpII|29.3737	270	3(148)|48|48|96.73	2(144)|95|63|94.12	8(121)|20|12|79.08	orthomcl_cluster1115|150	PanOCT_cluster_12|270	10.00|OuterMembrane	MNKFVKSLLVAGSVAALAACSSSNNDA	None	None
N128P1H1_00155	15.517	16.357-0.840	Haemophilus_influenzae_N128P1H1_98_87perV56_1_0_2004	N128P1H1_13_c(14804..15265)	153	16.10/6.09	Outer_membrane_protein_P6_precursor	pal	1.6e-20|OmpA_family,1.1e-44|Pal_lipo:_peptidoglycan-associated_lipoprotein,	None	None	VKSLLVAGSVAALAACSS|1.186|3(47)|30.72	peptidoglycan-associated_lipoprotein|GO:0009279	None	2(26)|16.99	1(8)|2|5.23	1(152)|99.35	2(18)|3|13|11.76	None	j_ortholog_11907824385_1|150	SpII|29.3737	270	3(148)|48|48|96.73	2(144)|95|63|94.12	8(121)|20|12|79.08	orthomcl_cluster1115|150	PanOCT_cluster_12|270	10.00|OuterMembrane	MNKFVKSLLVAGSVAALAACSSSNNDA	None	None
N7P49H2_01496	15.517	16.357-0.840	Haemophilus_influenzae_N7P49H2_155_clr_1_1_1998	N7P49H2_5_101991..102452	153	16.10/6.09	Outer_membrane_protein_P6_precursor	pal	1.6e-20|OmpA_family,1.1e-44|Pal_lipo:_peptidoglycan-associated_lipoprotein,	None	None	VKSLLVAGSVAALAACSS|1.186|3(47)|30.72	peptidoglycan-associated_lipoprotein|GO:0009279	None	2(26)|16.99	1(8)|2|5.23	1(152)|99.35	2(18)|3|13|11.76	None	j_ortholog_11907824385_1|150	SpII|29.3737	270	3(148)|48|48|96.73	2(144)|95|63|94.12	8(121)|20|12|79.08	orthomcl_cluster1115|150	PanOCT_cluster_12|270	10.00|OuterMembrane	MNKFVKSLLVAGSVAALAACSSSNNDA	None	None
N84P23H1_00279	15.491	16.344-0.853	Haemophilus_influenzae_N84P23H1_1333_57perV21_0_1_2001	N84P23H1_13_15918..16379	153	16.16/6.09	Outer_membrane_protein_P6_precursor	pal	2.6e-20|OmpA_family,2.1e-44|Pal_lipo:_peptidoglycan-associated_lipoprotein,	None	None	VKSLLVAGSVAALAACSS|1.186|3(47)|30.72	peptidoglycan-associated_lipoprotein|GO:0009279	None	2(27)|17.65	1(7)|1|4.58	1(152)|99.35	2(18)|3|13|11.76	None	j_ortholog_11907691448_1|12	SpII|29.1892	270	3(148)|48|48|96.73	2(144)|95|63|94.12	8(121)|20|12|79.08	orthomcl_cluster4790|16	PanOCT_cluster_12|270	10.00|OuterMembrane	MNKFVKSLLVAGSVAALAACSSSNNDA	None	None
N84P7H1_00450	15.477	16.343-0.866	Haemophilus_influenzae_N84P7H1_603_55perV5_0_0_1999	N84P7H1_23_11527..11988	153	16.13/6.09	Outer_membrane_protein_P6_precursor	pal	1.5e-20|OmpA_family,1e-44|Pal_lipo:_peptidoglycan-associated_lipoprotein,	None	None	VKSLLVAGSVAALAACSS|1.186|3(47)|30.72	peptidoglycan-associated_lipoprotein|GO:0009279	None	1(28)|18.30	1(8)|2|5.23	1(152)|99.35	2(18)|3|13|11.76	None	j_ortholog_11907996818_1|2	SpII|29.3737	270	3(146)|47|48|95.42	2(144)|94|63|94.12	8(121)|20|12|79.08	orthomcl_cluster7732|2	PanOCT_cluster_12|270	10.00|OuterMembrane	MNKFVKSLLVAGSVAALAACSSSNNDA	None	None
N94P5H_00181	15.465	16.344-0.879	Haemophilus_influenzae_N94P5H_1373_clr_1_0_2000	N94P5H_10_c(9939..10400)	153	16.21/6.09	Outer_membrane_protein_P6_precursor	pal	2.7e-20|OmpA_family,2.2e-44|Pal_lipo:_peptidoglycan-associated_lipoprotein,	None	None	FKSLLVAGSVAALAACSS|1.186|3(47)|30.72	peptidoglycan-associated_lipoprotein|GO:0009279	None	2(29)|18.95	1(7)|1|4.58	1(152)|99.35	2(18)|3|13|11.76	None	j_ortholog_11907691448_1|12	SpII|29.6659	270	3(148)|48|47|96.73	2(144)|95|63|94.12	8(121)|20|12|79.08	orthomcl_cluster4790|16	PanOCT_cluster_12|270	10.00|OuterMembrane	MNKFFKSLLVAGSVAALAACSSSNNDA	None	None
N14P26H2_01126	15.452	16.344-0.892	Haemophilus_influenzae_N14P26H2_1328_clr_1_0_1997	N14P26H2_28_c(9938..10399)	153	16.16/6.09	Outer_membrane_protein_P6_precursor	pal	2.6e-20|OmpA_family,2.1e-44|Pal_lipo:_peptidoglycan-associated_lipoprotein,	None	None	VKSLLVAGSVAALAACSS|1.186|3(47)|30.72	peptidoglycan-associated_lipoprotein|GO:0009279	None	2(30)|19.61	1(7)|1|4.58	1(152)|99.35	2(18)|3|13|11.76	None	j_ortholog_11907691448_1|12	SpII|29.1892	270	3(148)|48|48|96.73	2(144)|95|63|94.12	8(121)|20|12|79.08	orthomcl_cluster4790|16	PanOCT_cluster_12|270	10.00|OuterMembrane	MNKFVKSLLVAGSVAALAACSSSNNDA	None	None
N84P12H1_01501	14.844	15.169-0.325	Haemophilus_influenzae_N84P12H1_630_56perV13_1_0_2000	N84P12H1_63_c(340186..341634)	482	56.20/9.54	TPR_repeat-containing_protein_precursor	None	None	None	None	NTQVVQLLLPLYKQF|1.228|9(139)|28.84	Protein_of_unknown_function_(DUF560)_family_protein	None	2(18)|3.73	3(21)|3|4.36	1(20)|4.15	8(80)|11|33|16.60	None	j_ortholog_11908130887_1|249	SpI|8.19467	253	4(458)|174|78|95.02	2(481)|399|65|99.79	12(411)|108|12|85.27	orthomcl_cluster0389|172	PanOCT_cluster_1470|261	4.55|OuterMembrane,4.69|CytoplasmicMembrane	MKNGVKQISLLSLIGLSLTNIAWA	None	None
N84P13H1_00746	14.844	15.169-0.325	Haemophilus_influenzae_N84P13H1_630_56perV12_0_0_2000	N84P13H1_21_c(462970..464418)	482	56.20/9.54	TPR_repeat-containing_protein_precursor	None	None	None	None	NTQVVQLLLPLYKQF|1.228|9(139)|28.84	Protein_of_unknown_function_(DUF560)_family_protein	None	2(18)|3.73	3(21)|3|4.36	1(20)|4.15	8(80)|11|33|16.60	None	j_ortholog_11908130887_1|249	SpI|8.19467	253	4(458)|174|78|95.02	2(481)|399|65|99.79	12(411)|108|12|85.27	orthomcl_cluster0389|172	PanOCT_cluster_1470|261	4.55|OuterMembrane,4.69|CytoplasmicMembrane	MKNGVKQISLLSLIGLSLTNIAWA	None	None
N84P15H1_01524	14.844	15.169-0.325	Haemophilus_influenzae_N84P15H1_630_clr_1_1_2000	N84P15H1_6_c(31972..33420)	482	56.20/9.54	TPR_repeat-containing_protein_precursor	None	None	None	None	NTQVVQLLLPLYKQF|1.228|9(139)|28.84	Protein_of_unknown_function_(DUF560)_family_protein	None	2(18)|3.73	3(21)|3|4.36	1(20)|4.15	8(80)|11|33|16.60	None	j_ortholog_11908130887_1|249	SpI|8.19467	253	4(458)|174|78|95.02	2(481)|399|65|99.79	12(411)|108|12|85.27	orthomcl_cluster0389|172	PanOCT_cluster_1470|261	4.55|OuterMembrane,4.69|CytoplasmicMembrane	MKNGVKQISLLSLIGLSLTNIAWA	None	None
N19P68H7_01470	14.807	15.169-0.362	Haemophilus_influenzae_N19P68H7_1331_13perV81_1_0_2000	N19P68H7_48_c(2882..4327)	481	56.09/9.58	TPR_repeat-containing_protein_precursor	None	None	None	None	AVQLLLPLYKQF|1.209|10(145)|30.15	Protein_of_unknown_function_(DUF560)_family_protein	None	3(27)|5.61	2(14)|2|2.91	1(20)|4.16	7(71)|10|32|14.76	None	j_ortholog_11908130887_1|249	SpI|9.43086	253	5(456)|172|77|94.80	1(481)|405|65|100.00	14(418)|106|12|86.90	orthomcl_cluster0389|172	PanOCT_cluster_1470|261	4.58|OuterMembrane,4.72|CytoplasmicMembrane	MKNGVKQLSLLSLIGLSLTNVAWA	None	None
N19P81H1_01815	14.807	15.169-0.362	Haemophilus_influenzae_N19P81H1_1331_13perV68_0_0_2001	N19P81H1_82_c(2882..4327)	481	56.09/9.58	TPR_repeat-containing_protein_precursor	None	None	None	None	AVQLLLPLYKQF|1.209|10(145)|30.15	Protein_of_unknown_function_(DUF560)_family_protein	None	3(27)|5.61	2(14)|2|2.91	1(20)|4.16	7(71)|10|32|14.76	None	j_ortholog_11908130887_1|249	SpI|9.43086	253	5(456)|172|77|94.80	1(481)|405|65|100.00	14(418)|106|12|86.90	orthomcl_cluster0389|172	PanOCT_cluster_1470|261	4.58|OuterMembrane,4.72|CytoplasmicMembrane	MKNGVKQLSLLSLIGLSLTNVAWA	None	None
N56P127H1_01675	14.807	15.169-0.362	Haemophilus_influenzae_N56P127H1_1329_clr_1_0_2005	N56P127H1_76_c(209..1654)	481	56.09/9.58	TPR_repeat-containing_protein_precursor	None	None	None	None	AVQLLLPLYKQF|1.209|10(145)|30.15	Protein_of_unknown_function_(DUF560)_family_protein	None	3(27)|5.61	2(14)|2|2.91	1(20)|4.16	7(71)|10|32|14.76	None	j_ortholog_11908130887_1|249	SpI|9.43086	253	5(456)|172|77|94.80	1(481)|405|65|100.00	14(418)|106|12|86.90	orthomcl_cluster0389|172	PanOCT_cluster_1470|261	4.58|OuterMembrane,4.72|CytoplasmicMembrane	MKNGVKQLSLLSLIGLSLTNVAWA	None	None
N74P49H2_01469	14.807	15.169-0.362	Haemophilus_influenzae_N74P49H2_1331_clr_1_0_2001	N74P49H2_69_12073..13518	481	56.09/9.58	TPR_repeat-containing_protein_precursor	None	None	None	None	AVQLLLPLYKQF|1.209|10(145)|30.15	Protein_of_unknown_function_(DUF560)_family_protein	None	3(27)|5.61	2(14)|2|2.91	1(20)|4.16	7(71)|10|32|14.76	None	j_ortholog_11908130887_1|249	SpI|9.43086	253	5(456)|172|77|94.80	1(481)|405|65|100.00	14(418)|106|12|86.90	orthomcl_cluster0389|172	PanOCT_cluster_1470|261	4.58|OuterMembrane,4.72|CytoplasmicMembrane	MKNGVKQLSLLSLIGLSLTNVAWA	None	None
N84P15H4_00373	14.375	14.736-0.361	Haemophilus_influenzae_N84P15H4_260_clr_1_1_2000	N84P15H4_16_19544..21004	486	56.55/9.51	TPR_repeat-containing_protein_precursor	None	None	None	None	AVQLLLPLYKQF|1.209|10(150)|30.86	Protein_of_unknown_function_(DUF560)_family_protein	None	3(27)|5.56	3(21)|3|4.32	1(20)|4.12	9(89)|12|33|18.31	None	j_ortholog_11908130887_1|249	SpI|9.13139	253	5(459)|175|78|94.44	1(486)|402|65|100.00	14(430)|108|12|88.48	orthomcl_cluster0389|172	PanOCT_cluster_1470|261	4.58|OuterMembrane,4.72|CytoplasmicMembrane	None	None	1
N127P5H1_01760	14.295	14.623-0.328	Haemophilus_influenzae_N127P5H1_3_86perV6_1_0_2004	N127P5H1_91_c(106938..108635)	565	62.74/9.33	Heme	hxuB	1.1e-25|Haemolysin_secretion/activation_protein_ShlB/FhaC,	None	None	AGAASVDEGHLIQTEFKHYLPVFSQSVLVSSLFYDY|1.197|15(250)|44.25	POTRA_domain,_ShlB-type_family_protein	None	2(22)|3.89	8(65)|14|11.50	None	5(45)|5|21|7.96	None	j_ortholog_11908398784_1|268	SpI|11.8269	270	12(551)|178|76|97.52	1(565)|461|65|100.00	18(460)|101|12|81.42	orthomcl_cluster0245|181	PanOCT_cluster_734|270	10.00|OuterMembrane	MKMRPRYSVIASAVSLGFVLSESVMA	None	None
N127P6H1_00781	14.295	14.623-0.328	Haemophilus_influenzae_N127P6H1_3_86perV5_0_0_2004	N127P6H1_29_5188..6885	565	62.74/9.33	Heme	hxuB	1.1e-25|Haemolysin_secretion/activation_protein_ShlB/FhaC,	None	None	AGAASVDEGHLIQTEFKHYLPVFSQSVLVSSLFYDY|1.197|15(250)|44.25	POTRA_domain,_ShlB-type_family_protein	None	2(22)|3.89	8(65)|14|11.50	None	5(45)|5|21|7.96	None	j_ortholog_11908398784_1|268	SpI|11.8269	270	12(551)|178|76|97.52	1(565)|461|65|100.00	18(460)|101|12|81.42	orthomcl_cluster0245|181	PanOCT_cluster_734|270	10.00|OuterMembrane	MKMRPRYSVIASAVSLGFVLSESVMA	None	None
N39P13H_00798	14.295	14.623-0.328	Haemophilus_influenzae_N39P13H_3_clr_1_0_1996	N39P13H_156_c(16796..18493)	565	62.74/9.33	Heme	hxuB	1.1e-25|Haemolysin_secretion/activation_protein_ShlB/FhaC,	None	None	AGAASVDEGHLIQTEFKHYLPVFSQSVLVSSLFYDY|1.197|15(250)|44.25	POTRA_domain,_ShlB-type_family_protein	None	2(22)|3.89	8(65)|14|11.50	None	5(45)|5|21|7.96	None	j_ortholog_11908398784_1|268	SpI|11.8269	270	12(551)|178|76|97.52	1(565)|461|65|100.00	18(460)|101|12|81.42	orthomcl_cluster0245|181	PanOCT_cluster_734|270	10.00|OuterMembrane	MKMRPRYSVIASAVSLGFVLSESVMA	None	None
N45P11H1_00382	14.295	14.623-0.328	Haemophilus_influenzae_N45P11H1_3_33perV9_0_1_1996	N45P11H1_12_5177..6874	565	62.74/9.33	Heme	hxuB	1.1e-25|Haemolysin_secretion/activation_protein_ShlB/FhaC,	None	None	AGAASVDEGHLIQTEFKHYLPVFSQSVLVSSLFYDY|1.197|15(250)|44.25	POTRA_domain,_ShlB-type_family_protein	None	2(22)|3.89	8(65)|14|11.50	None	5(45)|5|21|7.96	None	j_ortholog_11908398784_1|268	SpI|11.8269	270	12(551)|178|76|97.52	1(565)|461|65|100.00	18(460)|101|12|81.42	orthomcl_cluster0245|181	PanOCT_cluster_734|270	10.00|OuterMembrane	MKMRPRYSVIASAVSLGFVLSESVMA	None	None
N45P9H2_01804	14.295	14.623-0.328	Haemophilus_influenzae_N45P9H2_3_33perV11_1_1_1995	N45P9H2_82_5185..6882	565	62.74/9.33	Heme	hxuB	1.1e-25|Haemolysin_secretion/activation_protein_ShlB/FhaC,	None	None	AGAASVDEGHLIQTEFKHYLPVFSQSVLVSSLFYDY|1.197|15(250)|44.25	POTRA_domain,_ShlB-type_family_protein	None	2(22)|3.89	8(65)|14|11.50	None	5(45)|5|21|7.96	None	j_ortholog_11908398784_1|268	SpI|11.8269	270	12(551)|178|76|97.52	1(565)|461|65|100.00	18(460)|101|12|81.42	orthomcl_cluster0245|181	PanOCT_cluster_734|270	10.00|OuterMembrane	MKMRPRYSVIASAVSLGFVLSESVMA	None	None
N47P36H1_01055	14.295	14.623-0.328	Haemophilus_influenzae_N47P36H1_142_clr_1_0_1998	N47P36H1_32_5163..6860	565	62.70/9.44	Heme	hxuB	4.3e-26|Haemolysin_secretion/activation_protein_ShlB/FhaC,	None	None	AGAASVDEGHLIQTEFKHYLPVFSQSVLVSSLFYDYGLGKY|1.197|15(266)|47.08	POTRA_domain,_ShlB-type_family_protein	None	2(22)|3.89	7(57)|12|10.09	None	5(45)|5|21|7.96	None	j_ortholog_11908398784_1|268	SpI|11.5105	270	11(546)|176|76|96.64	1(565)|458|65|100.00	18(459)|101|12|81.24	orthomcl_cluster0245|181	PanOCT_cluster_734|270	10.00|OuterMembrane	MKMRPRYSVIASAVSLGFVLSKSVMA	None	None
N69P2H1_01307	14.295	14.623-0.328	Haemophilus_influenzae_N69P2H1_3_51perV7_1_0_1997	N69P2H1_45_57380..59077	565	62.74/9.33	Heme	hxuB	1.1e-25|Haemolysin_secretion/activation_protein_ShlB/FhaC,	None	None	AGAASVDEGHLIQTEFKHYLPVFSQSVLVSSLFYDY|1.197|15(250)|44.25	POTRA_domain,_ShlB-type_family_protein	None	2(22)|3.89	8(65)|14|11.50	None	5(45)|5|21|7.96	None	j_ortholog_11908398784_1|268	SpI|11.8269	270	12(551)|178|76|97.52	1(565)|461|65|100.00	18(460)|101|12|81.42	orthomcl_cluster0245|181	PanOCT_cluster_734|270	10.00|OuterMembrane	MKMRPRYSVIASAVSLGFVLSESVMA	None	None
N69P7H1_00972	14.295	14.623-0.328	Haemophilus_influenzae_N69P7H1_3_51perV2_0_0_1997	N69P7H1_42_57380..59077	565	62.74/9.33	Heme	hxuB	1.1e-25|Haemolysin_secretion/activation_protein_ShlB/FhaC,	None	None	AGAASVDEGHLIQTEFKHYLPVFSQSVLVSSLFYDY|1.197|15(250)|44.25	POTRA_domain,_ShlB-type_family_protein	None	2(22)|3.89	8(65)|14|11.50	None	5(45)|5|21|7.96	None	j_ortholog_11908398784_1|268	SpI|11.8269	270	12(551)|178|76|97.52	1(565)|461|65|100.00	18(460)|101|12|81.42	orthomcl_cluster0245|181	PanOCT_cluster_734|270	10.00|OuterMembrane	MKMRPRYSVIASAVSLGFVLSESVMA	None	None
N79P2H1_00841	14.295	14.623-0.328	Haemophilus_influenzae_N79P2H1_3_clr_1_1_1998	N79P2H1_35_c(106839..108536)	565	62.74/9.33	Heme	hxuB	1.1e-25|Haemolysin_secretion/activation_protein_ShlB/FhaC,	None	None	AGAASVDEGHLIQTEFKHYLPVFSQSVLVSSLFYDY|1.197|15(250)|44.25	POTRA_domain,_ShlB-type_family_protein	None	2(22)|3.89	8(65)|14|11.50	None	5(45)|5|21|7.96	None	j_ortholog_11908398784_1|268	SpI|11.8269	270	12(551)|178|76|97.52	1(565)|461|65|100.00	18(460)|101|12|81.42	orthomcl_cluster0245|181	PanOCT_cluster_734|270	10.00|OuterMembrane	MKMRPRYSVIASAVSLGFVLSESVMA	None	None
N99P41H1_00889	14.295	14.623-0.328	Haemophilus_influenzae_N99P41H1_3_68perV50_1_0_2003	N99P41H1_29_c(12439..14136)	565	62.74/9.33	Heme	hxuB	1.1e-25|Haemolysin_secretion/activation_protein_ShlB/FhaC,	None	None	AGAASVDEGHLIQTEFKHYLPVFSQSVLVSSLFYDY|1.197|15(250)|44.25	POTRA_domain,_ShlB-type_family_protein	None	2(22)|3.89	8(65)|14|11.50	None	5(45)|5|21|7.96	None	j_ortholog_11908398784_1|268	SpI|11.8269	270	12(551)|178|76|97.52	1(565)|461|65|100.00	18(460)|101|12|81.42	orthomcl_cluster0245|181	PanOCT_cluster_734|270	10.00|OuterMembrane	MKMRPRYSVIASAVSLGFVLSESVMA	None	None
N99P50H1_00143	14.295	14.623-0.328	Haemophilus_influenzae_N99P50H1_3_68perV41_0_0_2003	N99P50H1_12_c(30855..32552)	565	62.74/9.33	Heme	hxuB	1.1e-25|Haemolysin_secretion/activation_protein_ShlB/FhaC,	None	None	AGAASVDEGHLIQTEFKHYLPVFSQSVLVSSLFYDY|1.197|15(250)|44.25	POTRA_domain,_ShlB-type_family_protein	None	2(22)|3.89	8(65)|14|11.50	None	5(45)|5|21|7.96	None	j_ortholog_11908398784_1|268	SpI|11.8269	270	12(551)|178|76|97.52	1(565)|461|65|100.00	18(460)|101|12|81.42	orthomcl_cluster0245|181	PanOCT_cluster_734|270	10.00|OuterMembrane	MKMRPRYSVIASAVSLGFVLSESVMA	None	None
N124P37H1_00618	14.29	14.618-0.328	Haemophilus_influenzae_N124P37H1_425_83perV40_1_0_2006	N124P37H1_30_5122..6819	565	62.77/9.37	Heme	hxuB	6.4e-26|Haemolysin_secretion/activation_protein_ShlB/FhaC,	None	None	AGAASVDEGHLIQTEFKHYLPVFSQSVLVSSLFYDY|1.197|15(250)|44.25	POTRA_domain,_ShlB-type_family_protein	None	2(22)|3.89	8(64)|13|11.33	None	4(40)|5|21|7.08	None	j_ortholog_11908398784_1|268	SpI|12.8763	270	10(554)|182|76|98.05	1(565)|462|65|100.00	18(457)|103|12|80.88	orthomcl_cluster0245|181	PanOCT_cluster_734|270	10.00|OuterMembrane	MKMRPRYSVIASAVSLGFVLSKSVMA	None	None
N124P40H1_00033	14.29	14.618-0.328	Haemophilus_influenzae_N124P40H1_425_83perV37_0_0_2006	N124P40H1_10_c(32088..33785)	565	62.77/9.37	Heme	hxuB	6.4e-26|Haemolysin_secretion/activation_protein_ShlB/FhaC,	None	None	AGAASVDEGHLIQTEFKHYLPVFSQSVLVSSLFYDY|1.197|15(250)|44.25	POTRA_domain,_ShlB-type_family_protein	None	2(22)|3.89	8(64)|13|11.33	None	4(40)|5|21|7.08	None	j_ortholog_11908398784_1|268	SpI|12.8763	270	10(554)|182|76|98.05	1(565)|462|65|100.00	18(457)|103|12|80.88	orthomcl_cluster0245|181	PanOCT_cluster_734|270	10.00|OuterMembrane	MKMRPRYSVIASAVSLGFVLSKSVMA	None	None
N101P19H1_00124	14.279	15.816-1.538	Haemophilus_influenzae_N101P19H1_12_69perV19_0_0_2000	N101P19H1_1_c(7684..8145)	153	16.10/6.09	Outer_membrane_protein_P6_precursor	pal	1.6e-20|OmpA_family,1.1e-44|Pal_lipo:_peptidoglycan-associated_lipoprotein,	None	None	VKSLLVAGSVAALAACSS|1.186|3(47)|30.72	peptidoglycan-associated_lipoprotein|GO:0009279	None	2(22)|14.38	1(8)|2|5.23	1(152)|99.35	3(27)|3|13|17.65	Outer_membrane_protein_P6_precursor|:c8145-7683|GI:3382-15341	None	SpII|29.3737	270	3(148)|48|48|96.73	2(144)|95|63|94.12	8(121)|20|12|79.08	orthomcl_cluster1115|150	PanOCT_cluster_12|270	10.00|OuterMembrane	MNKFVKSLLVAGSVAALAACSSSNNDA	None	None
N96P6H1_01653	14.265	15.657-1.392	Haemophilus_influenzae_N96P6H1_245_67perV3_0_0_2000	N96P6H1_9_c(12826..13287)	153	16.10/6.09	Outer_membrane_protein_P6_precursor	pal	1.6e-20|OmpA_family,1.1e-44|Pal_lipo:_peptidoglycan-associated_lipoprotein,	None	None	VKSLLVAGSVAALAACSS|1.186|3(47)|30.72	peptidoglycan-associated_lipoprotein|GO:0009279	None	2(30)|19.61	1(8)|2|5.23	1(152)|99.35	2(18)|3|13|11.76	Outer_membrane_protein_P6_precursor|:c13287-12825|GI:10740-20441	None	SpII|29.3737	270	3(148)|48|48|96.73	2(144)|95|63|94.12	8(121)|20|12|79.08	None	PanOCT_cluster_12|270	10.00|OuterMembrane	MNKFVKSLLVAGSVAALAACSSSNNDA	None	None
N10P129H1_00162	14.169	14.408-0.239	Haemophilus_influenzae_N10P129H1_1327_clr_1_1_2005	N10P129H1_119_86779..88890	703	78.81/9.38	Heme	hxuC	None	None	None	TGVYLIAHIPLFGEKLLLSPSVRYD|1.181|14(267)|37.98	TonB-dependent_heme/hemoglobin_receptor_family_protein_family_protein|GO:0006810,GO:0019867,GO:0022857	None	7(84)|11.95	11(107)|28|15.22	None	11(105)|13|36|14.94	None	j_ortholog_11908312686_1|245	SpI|14.2306	263	15(652)|197|75|92.75	3(703)|568|65|100.00	22(532)|111|12|75.68	orthomcl_cluster0011|245	PanOCT_cluster_733|270	10.00|OuterMembrane	MRFSKLSLAVATTLVTANALA	None	None
N127P5H1_01409	14.167	15.757-1.590	Haemophilus_influenzae_N127P5H1_3_86perV6_1_0_2004	N127P5H1_76_c(19303..19764)	153	16.10/6.09	Outer_membrane_protein_P6_precursor	pal	1.6e-20|OmpA_family,1.1e-44|Pal_lipo:_peptidoglycan-associated_lipoprotein,	None	None	VKSLLVAGSVAALAACSS|1.186|3(47)|30.72	peptidoglycan-associated_lipoprotein|GO:0009279	None	2(26)|16.99	1(8)|2|5.23	1(152)|99.35	2(18)|3|13|11.76	Outer_membrane_protein_P6_precursor|:c19764-19302|GI:15658-23579	j_ortholog_11907824385_1|150	SpII|29.3737	270	3(148)|48|48|96.73	2(144)|95|63|94.12	8(121)|20|12|79.08	None	PanOCT_cluster_12|270	10.00|OuterMembrane	MNKFVKSLLVAGSVAALAACSSSNNDA	None	None
N50P5H1_01499	14.157	14.444-0.287	Haemophilus_influenzae_N50P5H1_1337_50perV6_1_0_1995	N50P5H1_7_3459..5612	717	80.20/9.38	Heme	hxuC	None	None	None	TGVYLIAHIPLFGEKLLLSPSVRYD|1.181|15(272)|37.94	TonB-dependent_heme/hemoglobin_receptor_family_protein_family_protein|GO:0006810,GO:0019867,GO:0022857	None	9(103)|14.37	14(135)|39|18.83	None	9(90)|13|36|12.55	None	j_ortholog_11908312686_1|245	SpI|13.5043	262	12(681)|207|76|94.98	3(715)|577|65|99.72	22(545)|117|12|76.01	orthomcl_cluster0011|245	PanOCT_cluster_733|270	10.00|OuterMembrane	MRFSKLSLAITTTLVTANALA	None	None
N50P6H1_01829	14.157	14.444-0.287	Haemophilus_influenzae_N50P6H1_1337_50perV5_0_0_1995	N50P6H1_8_c(32686..34839)	717	80.20/9.38	Heme	hxuC	None	None	None	TGVYLIAHIPLFGEKLLLSPSVRYD|1.181|15(272)|37.94	TonB-dependent_heme/hemoglobin_receptor_family_protein_family_protein|GO:0006810,GO:0019867,GO:0022857	None	9(103)|14.37	14(135)|39|18.83	None	9(90)|13|36|12.55	None	j_ortholog_11908312686_1|245	SpI|13.5043	262	12(681)|207|76|94.98	3(715)|577|65|99.72	22(545)|117|12|76.01	orthomcl_cluster0011|245	PanOCT_cluster_733|270	10.00|OuterMembrane	MRFSKLSLAITTTLVTANALA	None	None
N14P13H9_00591	14.155	14.443-0.287	Haemophilus_influenzae_N14P13H9_147_94perV23_1_0_1995	N14P13H9_3_44088..46241	717	80.17/9.38	Heme	hxuC	None	None	None	TGVYLIAHIPLFGEKLLLSPSVRYD|1.181|15(272)|37.94	TonB-dependent_heme/hemoglobin_receptor_family_protein_family_protein|GO:0006810,GO:0019867,GO:0022857	None	9(103)|14.37	14(135)|39|18.83	None	9(90)|13|36|12.55	None	j_ortholog_11908312686_1|245	SpI|13.5043	262	12(679)|206|76|94.70	3(715)|577|65|99.72	22(545)|117|12|76.01	orthomcl_cluster0011|245	PanOCT_cluster_733|270	10.00|OuterMembrane	MRFSKLSLAITTTLVTANALA	None	None
N14P23H1_00700	14.155	14.443-0.287	Haemophilus_influenzae_N14P23H1_147_94perV13_0_0_1996	N14P23H1_30_44132..46285	717	80.17/9.38	Heme	hxuC	None	None	None	TGVYLIAHIPLFGEKLLLSPSVRYD|1.181|15(272)|37.94	TonB-dependent_heme/hemoglobin_receptor_family_protein_family_protein|GO:0006810,GO:0019867,GO:0022857	None	9(103)|14.37	14(135)|39|18.83	None	9(90)|13|36|12.55	None	j_ortholog_11908312686_1|245	SpI|13.5043	262	12(679)|206|76|94.70	3(715)|577|65|99.72	22(545)|117|12|76.01	orthomcl_cluster0011|245	PanOCT_cluster_733|270	10.00|OuterMembrane	MRFSKLSLAITTTLVTANALA	None	None
N19P126H1_00042	14.155	14.443-0.287	Haemophilus_influenzae_N19P126H1_245_clr_1_1_2005	N19P126H1_10_43831..45984	717	80.17/9.38	Heme	hxuC	None	None	None	TGVYLIAHIPLFGEKLLLSPSVRYD|1.181|15(272)|37.94	TonB-dependent_heme/hemoglobin_receptor_family_protein_family_protein|GO:0006810,GO:0019867,GO:0022857	None	9(103)|14.37	14(135)|39|18.83	None	9(90)|13|36|12.55	None	j_ortholog_11908312686_1|245	SpI|13.5043	262	12(679)|206|76|94.70	3(715)|577|65|99.72	22(545)|117|12|76.01	orthomcl_cluster0011|245	PanOCT_cluster_733|270	10.00|OuterMembrane	MRFSKLSLAITTTLVTANALA	None	None
N29P30H1_01373	14.155	14.443-0.287	Haemophilus_influenzae_N29P30H1_245_clr_1_0_1997	N29P30H1_60_2920..5073	717	80.17/9.38	Heme	hxuC	None	None	None	TGVYLIAHIPLFGEKLLLSPSVRYD|1.181|15(272)|37.94	TonB-dependent_heme/hemoglobin_receptor_family_protein_family_protein|GO:0006810,GO:0019867,GO:0022857	None	9(103)|14.37	14(135)|39|18.83	None	9(90)|13|36|12.55	None	j_ortholog_11908312686_1|245	SpI|13.5043	262	12(679)|206|76|94.70	3(715)|577|65|99.72	22(545)|117|12|76.01	orthomcl_cluster0011|245	PanOCT_cluster_733|270	10.00|OuterMembrane	MRFSKLSLAITTTLVTANALA	None	None
N34P10H2_01777	14.155	14.443-0.287	Haemophilus_influenzae_N34P10H2_147_clr_1_0_1995	N34P10H2_6_c(32686..34839)	717	80.17/9.38	Heme	hxuC	None	None	None	TGVYLIAHIPLFGEKLLLSPSVRYD|1.181|15(272)|37.94	TonB-dependent_heme/hemoglobin_receptor_family_protein_family_protein|GO:0006810,GO:0019867,GO:0022857	None	9(103)|14.37	14(135)|39|18.83	None	9(90)|13|36|12.55	None	j_ortholog_11908312686_1|245	SpI|13.5043	262	12(679)|206|76|94.70	3(715)|577|65|99.72	22(545)|117|12|76.01	orthomcl_cluster0011|245	PanOCT_cluster_733|270	10.00|OuterMembrane	MRFSKLSLAITTTLVTANALA	None	None
N70P11H1_01828	14.155	14.443-0.287	Haemophilus_influenzae_N70P11H1_147_52perV13_1_1_1998	N70P11H1_7_c(32686..34839)	717	80.17/9.38	Heme	hxuC	None	None	None	TGVYLIAHIPLFGEKLLLSPSVRYD|1.181|15(272)|37.94	TonB-dependent_heme/hemoglobin_receptor_family_protein_family_protein|GO:0006810,GO:0019867,GO:0022857	None	9(103)|14.37	14(135)|39|18.83	None	9(90)|13|36|12.55	None	j_ortholog_11908312686_1|245	SpI|13.5043	262	12(679)|206|76|94.70	3(715)|577|65|99.72	22(545)|117|12|76.01	orthomcl_cluster0011|245	PanOCT_cluster_733|270	10.00|OuterMembrane	MRFSKLSLAITTTLVTANALA	None	None
N70P13H1_00641	14.155	14.443-0.287	Haemophilus_influenzae_N70P13H1_147_52perV11_0_1_1998	N70P13H1_2_44092..46245	717	80.17/9.38	Heme	hxuC	None	None	None	TGVYLIAHIPLFGEKLLLSPSVRYD|1.181|15(272)|37.94	TonB-dependent_heme/hemoglobin_receptor_family_protein_family_protein|GO:0006810,GO:0019867,GO:0022857	None	9(103)|14.37	14(135)|39|18.83	None	9(90)|13|36|12.55	None	j_ortholog_11908312686_1|245	SpI|13.5043	262	12(679)|206|76|94.70	3(715)|577|65|99.72	22(545)|117|12|76.01	orthomcl_cluster0011|245	PanOCT_cluster_733|270	10.00|OuterMembrane	MRFSKLSLAITTTLVTANALA	None	None
N96P3H1_01408	14.155	14.443-0.287	Haemophilus_influenzae_N96P3H1_245_67perV6_1_0_2000	N96P3H1_53_2904..5057	717	80.17/9.38	Heme	hxuC	None	None	None	TGVYLIAHIPLFGEKLLLSPSVRYD|1.181|15(272)|37.94	TonB-dependent_heme/hemoglobin_receptor_family_protein_family_protein|GO:0006810,GO:0019867,GO:0022857	None	9(103)|14.37	14(135)|39|18.83	None	9(90)|13|36|12.55	None	j_ortholog_11908312686_1|245	SpI|13.5043	262	12(679)|206|76|94.70	3(715)|577|65|99.72	22(545)|117|12|76.01	orthomcl_cluster0011|245	PanOCT_cluster_733|270	10.00|OuterMembrane	MRFSKLSLAITTTLVTANALA	None	None
N96P6H1_00787	14.155	14.443-0.287	Haemophilus_influenzae_N96P6H1_245_67perV3_0_0_2000	N96P6H1_26_c(67700..69853)	717	80.17/9.38	Heme	hxuC	None	None	None	TGVYLIAHIPLFGEKLLLSPSVRYD|1.181|15(272)|37.94	TonB-dependent_heme/hemoglobin_receptor_family_protein_family_protein|GO:0006810,GO:0019867,GO:0022857	None	9(103)|14.37	14(135)|39|18.83	None	9(90)|13|36|12.55	None	j_ortholog_11908312686_1|245	SpI|13.5043	262	12(679)|206|76|94.70	3(715)|577|65|99.72	22(545)|117|12|76.01	orthomcl_cluster0011|245	PanOCT_cluster_733|270	10.00|OuterMembrane	MRFSKLSLAITTTLVTANALA	None	None
N124P8H1_00455	14.147	14.407-0.260	Haemophilus_influenzae_N124P8H1_404_82perV6_0_1_2004	N124P8H1_22_c(33529..35676)	715	80.01/9.47	Heme	hxuC	None	None	None	TGVYLIAHIPLFGEKLLLSPSVRYD|1.181|16(257)|35.94	TonB-dependent_heme/hemoglobin_receptor_family_protein_family_protein|GO:0006810,GO:0019867,GO:0022857	None	8(93)|13.01	11(109)|33|15.24	None	10(97)|13|39|13.57	None	j_ortholog_11908312686_1|245	SpI|13.9635	263	15(685)|209|76|95.80	1(715)|583|65|100.00	21(544)|118|12|76.08	orthomcl_cluster0011|245	PanOCT_cluster_733|270	10.00|OuterMembrane	MRFSKLSLAIATTLVTANVLA	None	None
N126P12H2_00086	14.147	14.424-0.277	Haemophilus_influenzae_N126P12H2_98_clr_1_0_2005	N126P12H2_12_43583..45730	715	80.04/9.23	Heme	hxuC	None	None	None	TGVYLIAHIPLFGEKLLVSPSVRYD|1.193|16(281)|39.30	TonB-dependent_heme/hemoglobin_receptor_family_protein_family_protein|GO:0006810,GO:0019867,GO:0022857	None	8(99)|13.85	14(128)|33|17.90	None	10(91)|11|33|12.73	None	j_ortholog_11908312686_1|245	SpI|13.5043	263	13(680)|206|77|95.10	3(713)|566|65|99.72	23(544)|116|12|76.08	orthomcl_cluster0011|245	PanOCT_cluster_733|270	10.00|OuterMembrane	MRFSKLSLAITTTLVTANALA	None	None
N128P1H1_01106	14.147	14.424-0.277	Haemophilus_influenzae_N128P1H1_98_87perV56_1_0_2004	N128P1H1_59_107..2254	715	80.04/9.23	Heme	hxuC	None	None	None	TGVYLIAHIPLFGEKLLVSPSVRYD|1.193|16(281)|39.30	TonB-dependent_heme/hemoglobin_receptor_family_protein_family_protein|GO:0006810,GO:0019867,GO:0022857	None	8(99)|13.85	14(128)|33|17.90	None	10(91)|11|33|12.73	None	j_ortholog_11908312686_1|245	SpI|13.5043	263	13(680)|206|77|95.10	3(713)|566|65|99.72	23(544)|116|12|76.08	orthomcl_cluster0011|245	PanOCT_cluster_733|270	10.00|OuterMembrane	MRFSKLSLAITTTLVTANALA	None	None
N128P56H1_01450	14.147	14.424-0.277	Haemophilus_influenzae_N128P56H1_98_87perV1_0_0_2007	N128P56H1_92_2928..5075	715	80.04/9.23	Heme	hxuC	None	None	None	TGVYLIAHIPLFGEKLLVSPSVRYD|1.193|16(281)|39.30	TonB-dependent_heme/hemoglobin_receptor_family_protein_family_protein|GO:0006810,GO:0019867,GO:0022857	None	8(99)|13.85	14(128)|33|17.90	None	10(91)|11|33|12.73	None	j_ortholog_11908312686_1|245	SpI|13.5043	263	13(680)|206|77|95.10	3(713)|566|65|99.72	23(544)|116|12|76.08	orthomcl_cluster0011|245	PanOCT_cluster_733|270	10.00|OuterMembrane	MRFSKLSLAITTTLVTANALA	None	None
N91P109H1_01014	14.147	14.424-0.277	Haemophilus_influenzae_N91P109H1_98_62perV114_1_1_2007	N91P109H1_3_43575..45722	715	80.04/9.23	Heme	hxuC	None	None	None	TGVYLIAHIPLFGEKLLVSPSVRYD|1.193|16(281)|39.30	TonB-dependent_heme/hemoglobin_receptor_family_protein_family_protein|GO:0006810,GO:0019867,GO:0022857	None	8(99)|13.85	14(128)|33|17.90	None	10(91)|11|33|12.73	None	j_ortholog_11908312686_1|245	SpI|13.5043	263	13(680)|206|77|95.10	3(713)|566|65|99.72	23(544)|116|12|76.08	orthomcl_cluster0011|245	PanOCT_cluster_733|270	10.00|OuterMembrane	MRFSKLSLAITTTLVTANALA	None	None
N91P114H1_01234	14.147	14.424-0.277	Haemophilus_influenzae_N91P114H1_98_62perV109_0_._2007	N91P114H1_59_c(218964..221111)	715	80.04/9.23	Heme	hxuC	None	None	None	TGVYLIAHIPLFGEKLLVSPSVRYD|1.193|16(281)|39.30	TonB-dependent_heme/hemoglobin_receptor_family_protein_family_protein|GO:0006810,GO:0019867,GO:0022857	None	8(99)|13.85	14(128)|33|17.90	None	10(91)|11|33|12.73	None	j_ortholog_11908312686_1|245	SpI|13.5043	263	13(680)|206|77|95.10	3(713)|566|65|99.72	23(544)|116|12|76.08	orthomcl_cluster0011|245	PanOCT_cluster_733|270	10.00|OuterMembrane	MRFSKLSLAITTTLVTANALA	None	None
N96P29H1_01575	14.147	14.424-0.277	Haemophilus_influenzae_N96P29H1_98_clr_1_0_2002	N96P29H1_7_c(85998..88145)	715	80.04/9.23	Heme	hxuC	None	None	None	TGVYLIAHIPLFGEKLLVSPSVRYD|1.193|16(281)|39.30	TonB-dependent_heme/hemoglobin_receptor_family_protein_family_protein|GO:0006810,GO:0019867,GO:0022857	None	8(99)|13.85	14(128)|33|17.90	None	10(91)|11|33|12.73	None	j_ortholog_11908312686_1|245	SpI|13.5043	263	13(680)|206|77|95.10	3(713)|566|65|99.72	23(544)|116|12|76.08	orthomcl_cluster0011|245	PanOCT_cluster_733|270	10.00|OuterMembrane	MRFSKLSLAITTTLVTANALA	None	None
N51P4H_00084	14.145	14.381-0.236	Haemophilus_influenzae_N51P4H_260_41perV1_0_1_1995	N51P4H_12_2947..5085	712	79.41/9.39	Heme	hxuC	None	None	None	TGVYLIAHIPLFGEKLLLSPSVRYD|1.181|14(244)|34.27	TonB-dependent_heme/hemoglobin_receptor_family_protein_family_protein|GO:0006810,GO:0019867,GO:0022857	None	7(84)|11.80	12(120)|31|16.85	None	11(106)|14|40|14.89	None	j_ortholog_11908312686_1|245	SpI|13.9635	263	16(668)|202|76|93.82	2(712)|563|65|100.00	22(544)|115|12|76.40	orthomcl_cluster0011|245	PanOCT_cluster_733|270	10.00|OuterMembrane	MRFSKLSLAIATTLVTANVLA	None	None
N111P80H1_01447	14.144	14.405-0.261	Haemophilus_influenzae_N111P80H1_11_clr_1_1_2006	N111P80H1_50_c(90513..92675)	720	80.32/9.45	Heme	hxuC	None	None	None	TGVYLIAHIPLFGEKLLLSPSVRYD|1.181|15(275)|38.19	TonB-dependent_heme/hemoglobin_receptor_family_protein_family_protein|GO:0006810,GO:0019867,GO:0022857	None	8(94)|13.06	14(120)|30|16.67	None	9(90)|13|36|12.50	None	j_ortholog_11908312686_1|245	SpI|13.5043	262	13(686)|212|75|95.28	4(718)|574|65|99.72	22(534)|114|12|74.17	orthomcl_cluster0011|245	PanOCT_cluster_733|270	10.00|OuterMembrane	MRFSKLSLAITTTLVTANALA	None	None
N122P13H1_01791	14.144	14.405-0.261	Haemophilus_influenzae_N122P13H1_11_79perV4_0_0_2004	N122P13H1_9_c(90045..92207)	720	80.32/9.45	Heme	hxuC	None	None	None	TGVYLIAHIPLFGEKLLLSPSVRYD|1.181|15(275)|38.19	TonB-dependent_heme/hemoglobin_receptor_family_protein_family_protein|GO:0006810,GO:0019867,GO:0022857	None	8(94)|13.06	14(120)|30|16.67	None	9(90)|13|36|12.50	None	j_ortholog_11908312686_1|245	SpI|13.5043	262	13(686)|212|75|95.28	4(718)|574|65|99.72	22(534)|114|12|74.17	orthomcl_cluster0011|245	PanOCT_cluster_733|270	10.00|OuterMembrane	MRFSKLSLAITTTLVTANALA	None	None
N122P4H1_00479	14.144	14.405-0.261	Haemophilus_influenzae_N122P4H1_11_79perV13_1_1_2003	N122P4H1_23_2947..5109	720	80.32/9.45	Heme	hxuC	None	None	None	TGVYLIAHIPLFGEKLLLSPSVRYD|1.181|15(275)|38.19	TonB-dependent_heme/hemoglobin_receptor_family_protein_family_protein|GO:0006810,GO:0019867,GO:0022857	None	8(94)|13.06	14(120)|30|16.67	None	9(90)|13|36|12.50	None	j_ortholog_11908312686_1|245	SpI|13.5043	262	13(686)|212|75|95.28	4(718)|574|65|99.72	22(534)|114|12|74.17	orthomcl_cluster0011|245	PanOCT_cluster_733|270	10.00|OuterMembrane	MRFSKLSLAITTTLVTANALA	None	None
N27P12H6_00864	14.144	14.405-0.261	Haemophilus_influenzae_N27P12H6_11_clr_1_1_1995	N27P12H6_29_c(40595..42757)	720	80.32/9.45	Heme	hxuC	None	None	None	TGVYLIAHIPLFGEKLLLSPSVRYD|1.181|15(275)|38.19	TonB-dependent_heme/hemoglobin_receptor_family_protein_family_protein|GO:0006810,GO:0019867,GO:0022857	None	8(94)|13.06	14(120)|30|16.67	None	9(90)|13|36|12.50	None	j_ortholog_11908312686_1|245	SpI|13.5043	262	13(686)|212|75|95.28	4(718)|574|65|99.72	22(534)|114|12|74.17	orthomcl_cluster0011|245	PanOCT_cluster_733|270	10.00|OuterMembrane	MRFSKLSLAITTTLVTANALA	None	None
N48P115H1_00759	14.144	14.405-0.261	Haemophilus_influenzae_N48P115H1_11_clr_1_0_2004	N48P115H1_33_c(40803..42965)	720	80.32/9.45	Heme	hxuC	None	None	None	TGVYLIAHIPLFGEKLLLSPSVRYD|1.181|15(275)|38.19	TonB-dependent_heme/hemoglobin_receptor_family_protein_family_protein|GO:0006810,GO:0019867,GO:0022857	None	8(94)|13.06	14(120)|30|16.67	None	9(90)|13|36|12.50	None	j_ortholog_11908312686_1|245	SpI|13.5043	262	13(686)|212|75|95.28	4(718)|574|65|99.72	22(534)|114|12|74.17	orthomcl_cluster0011|245	PanOCT_cluster_733|270	10.00|OuterMembrane	MRFSKLSLAITTTLVTANALA	None	None
N124P37H1_00617	14.142	14.400-0.258	Haemophilus_influenzae_N124P37H1_425_83perV40_1_0_2006	N124P37H1_30_2905..5046	713	79.93/9.42	Heme	hxuC	None	None	None	TGVYLIAHIPLFGEKLLLSPSVRYD|1.181|15(262)|36.75	TonB-dependent_heme/hemoglobin_receptor_family_protein_family_protein|GO:0006810,GO:0019867,GO:0022857	None	7(92)|12.90	12(116)|32|16.27	None	8(82)|13|40|11.50	None	j_ortholog_11908312686_1|245	SpI|14.7325	263	13(681)|211|75|95.51	4(711)|578|65|99.72	21(534)|116|12|74.89	orthomcl_cluster0011|245	PanOCT_cluster_733|270	10.00|OuterMembrane	MRFSKLSLAIATTLVTANALA	None	None
N124P40H1_00034	14.142	14.400-0.258	Haemophilus_influenzae_N124P40H1_425_83perV37_0_0_2006	N124P40H1_10_c(33861..36002)	713	79.93/9.42	Heme	hxuC	None	None	None	TGVYLIAHIPLFGEKLLLSPSVRYD|1.181|15(262)|36.75	TonB-dependent_heme/hemoglobin_receptor_family_protein_family_protein|GO:0006810,GO:0019867,GO:0022857	None	7(92)|12.90	12(116)|32|16.27	None	8(82)|13|40|11.50	None	j_ortholog_11908312686_1|245	SpI|14.7325	263	13(681)|211|75|95.51	4(711)|578|65|99.72	21(534)|116|12|74.89	orthomcl_cluster0011|245	PanOCT_cluster_733|270	10.00|OuterMembrane	MRFSKLSLAIATTLVTANALA	None	None
N124P1H1_01024	14.141	14.379-0.238	Haemophilus_influenzae_N124P1H1_1335_80perV2_1_0_2003	N124P1H1_32_2825..4945	706	78.96/9.49	Heme	hxuC	None	None	None	GADVASQYLVNKFVANP|1.181|14(277)|39.24	TonB-dependent_heme/hemoglobin_receptor_family_protein_family_protein|GO:0006810,GO:0019867,GO:0022857	None	7(84)|11.90	12(111)|28|15.72	None	9(87)|11|33|12.32	None	j_ortholog_11908312686_1|245	SpI|14.9245	263	17(667)|191|76|94.48	3(706)|567|65|100.00	21(528)|110|12|74.79	orthomcl_cluster0011|245	PanOCT_cluster_733|270	10.00|OuterMembrane	MRFSKLSLAVATTLVTANALA	None	None
N124P2H1_00651	14.141	14.379-0.238	Haemophilus_influenzae_N124P2H1_1335_80perV1_0_0_2003	N124P2H1_143_18237..20357	706	78.96/9.49	Heme	hxuC	None	None	None	GADVASQYLVNKFVANP|1.181|14(277)|39.24	TonB-dependent_heme/hemoglobin_receptor_family_protein_family_protein|GO:0006810,GO:0019867,GO:0022857	None	7(84)|11.90	12(111)|28|15.72	None	9(87)|11|33|12.32	None	j_ortholog_11908312686_1|245	SpI|14.9245	263	17(667)|191|76|94.48	3(706)|567|65|100.00	21(528)|110|12|74.79	orthomcl_cluster0011|245	PanOCT_cluster_733|270	10.00|OuterMembrane	MRFSKLSLAVATTLVTANALA	None	None
N94P5H_00948	14.14	14.376-0.236	Haemophilus_influenzae_N94P5H_1373_clr_1_0_2000	N94P5H_16_17851..19986	711	79.66/9.38	Heme	hxuC	None	None	None	GADVASQYLVNKFVANP|1.181|15(266)|37.41	TonB-dependent_heme/hemoglobin_receptor_family_protein_family_protein|GO:0006810,GO:0019867,GO:0022857	None	7(84)|11.81	13(122)|30|17.16	None	9(88)|12|36|12.38	None	j_ortholog_11908312686_1|245	SpI|15.2067	263	18(667)|198|76|93.81	4(707)|562|65|99.44	21(537)|112|12|75.53	orthomcl_cluster0011|245	PanOCT_cluster_733|270	10.00|OuterMembrane	MRFSKLSLAIATTLVAANVLA	None	None
N14P26H2_00005	14.126	14.338-0.212	Haemophilus_influenzae_N14P26H2_1328_clr_1_0_1997	N14P26H2_10_3770..5890	706	79.16/9.38	Heme	hxuC	None	None	None	GADVASQYLVNKFVANP|1.181|14(263)|37.25	TonB-dependent_heme/hemoglobin_receptor_family_protein_family_protein|GO:0006810,GO:0019867,GO:0022857	None	6(75)|10.62	11(96)|24|13.60	None	8(78)|10|31|11.05	None	j_ortholog_11908312686_1|245	SpI|15.4183	263	14(659)|196|76|93.34	3(704)|575|65|99.72	21(538)|111|12|76.20	orthomcl_cluster0011|245	PanOCT_cluster_733|270	10.00|OuterMembrane	MRFSKLSLAVATTLVTANALA	None	None
N84P23H1_01043	14.126	14.338-0.212	Haemophilus_influenzae_N84P23H1_1333_57perV21_0_1_2001	N84P23H1_2_2821..4941	706	79.16/9.38	Heme	hxuC	None	None	None	GADVASQYLVNKFVANP|1.181|14(263)|37.25	TonB-dependent_heme/hemoglobin_receptor_family_protein_family_protein|GO:0006810,GO:0019867,GO:0022857	None	6(75)|10.62	11(96)|24|13.60	None	8(78)|10|31|11.05	None	j_ortholog_11908312686_1|245	SpI|15.4183	263	14(659)|196|76|93.34	3(704)|575|65|99.72	21(538)|111|12|76.20	orthomcl_cluster0011|245	PanOCT_cluster_733|270	10.00|OuterMembrane	MRFSKLSLAVATTLVTANALA	None	None
N14P12H1_00478	14.123	14.335-0.212	Haemophilus_influenzae_N14P12H1_436_8perV8_0_0_1995	N14P12H1_1_44015..46135	706	79.12/9.49	Heme	hxuC	None	None	None	GADVASQYLVNKFVANP|1.181|15(275)|38.95	TonB-dependent_heme/hemoglobin_receptor_family_protein_family_protein|GO:0006810,GO:0019867,GO:0022857	None	6(75)|10.62	12(100)|24|14.16	None	8(78)|10|31|11.05	None	j_ortholog_11908312686_1|245	SpI|16.1122	263	14(659)|191|76|93.34	4(704)|563|65|99.72	21(533)|110|12|75.50	orthomcl_cluster0011|245	PanOCT_cluster_733|270	10.00|OuterMembrane	MRFSKLSLAVATTLVTANALA	None	None
N94P40H1_01219	14.12	14.380-0.260	Haemophilus_influenzae_N94P40H1_1334_66perV41_1_0_2003	N94P40H1_3_c(84960..87110)	716	79.98/9.34	Heme	hxuC	None	None	None	TGVYLIAHIPLFGEKLLVSPSVRYD|1.193|16(261)|36.45	TonB-dependent_heme/hemoglobin_receptor_family_protein_family_protein|GO:0006810,GO:0019867,GO:0022857	None	8(93)|12.99	13(117)|29|16.34	None	9(88)|12|39|12.29	None	j_ortholog_11908312686_1|245	SpI|14.0009	263	16(677)|208|75|94.55	3(714)|572|65|99.72	21(546)|115|12|76.26	orthomcl_cluster0011|245	PanOCT_cluster_733|270	10.00|OuterMembrane	MRFSKLSLAIATTLVTANVLA	None	None
N94P41H1_01192	14.12	14.380-0.260	Haemophilus_influenzae_N94P41H1_1334_66perV40_0_0_2003	N94P41H1_78_c(326410..328560)	716	79.98/9.34	Heme	hxuC	None	None	None	TGVYLIAHIPLFGEKLLVSPSVRYD|1.193|16(261)|36.45	TonB-dependent_heme/hemoglobin_receptor_family_protein_family_protein|GO:0006810,GO:0019867,GO:0022857	None	8(93)|12.99	13(117)|29|16.34	None	9(88)|12|39|12.29	None	j_ortholog_11908312686_1|245	SpI|14.0009	263	16(677)|208|75|94.55	3(714)|572|65|99.72	21(546)|115|12|76.26	orthomcl_cluster0011|245	PanOCT_cluster_733|270	10.00|OuterMembrane	MRFSKLSLAIATTLVTANVLA	None	None
N116P14H1_01343	14.119	14.381-0.262	Haemophilus_influenzae_N116P14H1_34_78perV1_0_0_2003	N116P14H1_8_3846..5999	717	80.33/9.42	Heme	hxuC	None	None	None	TGVYLIAHIPLFGEKLLLSPSVRYD|1.181|14(251)|35.01	TonB-dependent_heme/hemoglobin_receptor_family_protein_family_protein|GO:0006810,GO:0019867,GO:0022857	None	8(94)|13.11	12(111)|29|15.48	None	9(91)|14|41|12.69	None	j_ortholog_11908312686_1|245	SpI|14.6629	263	14(687)|210|75|95.82	3(715)|581|65|99.72	22(548)|118|12|76.43	orthomcl_cluster0011|245	PanOCT_cluster_733|270	10.00|OuterMembrane	MRFSKLSLAIATTLVTANALA	None	None
N116P1H1_01457	14.119	14.381-0.262	Haemophilus_influenzae_N116P1H1_34_78perV14_1_0_2002	N116P1H1_4_c(305603..307756)	717	80.33/9.42	Heme	hxuC	None	None	None	TGVYLIAHIPLFGEKLLLSPSVRYD|1.181|14(251)|35.01	TonB-dependent_heme/hemoglobin_receptor_family_protein_family_protein|GO:0006810,GO:0019867,GO:0022857	None	8(94)|13.11	12(111)|29|15.48	None	9(91)|14|41|12.69	None	j_ortholog_11908312686_1|245	SpI|14.6629	263	14(687)|210|75|95.82	3(715)|581|65|99.72	22(548)|118|12|76.43	orthomcl_cluster0011|245	PanOCT_cluster_733|270	10.00|OuterMembrane	MRFSKLSLAIATTLVTANALA	None	None
N47P38H1_01396	14.119	14.381-0.262	Haemophilus_influenzae_N47P38H1_34_36perV41_1_0_1998	N47P38H1_4_c(299984..302137)	717	80.33/9.42	Heme	hxuC	None	None	None	TGVYLIAHIPLFGEKLLLSPSVRYD|1.181|14(251)|35.01	TonB-dependent_heme/hemoglobin_receptor_family_protein_family_protein|GO:0006810,GO:0019867,GO:0022857	None	8(94)|13.11	12(111)|29|15.48	None	9(91)|14|41|12.69	None	j_ortholog_11908312686_1|245	SpI|14.6629	263	14(687)|210|75|95.82	3(715)|581|65|99.72	22(548)|118|12|76.43	orthomcl_cluster0011|245	PanOCT_cluster_733|270	10.00|OuterMembrane	MRFSKLSLAIATTLVTANALA	None	None
N47P41H1_00608	14.119	14.381-0.262	Haemophilus_influenzae_N47P41H1_34_36perV38_0_0_1998	N47P41H1_2_2945..5098	717	80.33/9.42	Heme	hxuC	None	None	None	TGVYLIAHIPLFGEKLLLSPSVRYD|1.181|14(251)|35.01	TonB-dependent_heme/hemoglobin_receptor_family_protein_family_protein|GO:0006810,GO:0019867,GO:0022857	None	8(94)|13.11	12(111)|29|15.48	None	9(91)|14|41|12.69	None	j_ortholog_11908312686_1|245	SpI|14.6629	263	14(687)|210|75|95.82	3(715)|581|65|99.72	22(548)|118|12|76.43	orthomcl_cluster0011|245	PanOCT_cluster_733|270	10.00|OuterMembrane	MRFSKLSLAIATTLVTANALA	None	None
N67P50H1_00627	14.119	14.381-0.262	Haemophilus_influenzae_N67P50H1_411_49perV10_0_0_2001	N67P50H1_26_c(33710..35863)	717	80.33/9.42	Heme	hxuC	None	None	None	TGVYLIAHIPLFGEKLLLSPSVRYD|1.181|14(251)|35.01	TonB-dependent_heme/hemoglobin_receptor_family_protein_family_protein|GO:0006810,GO:0019867,GO:0022857	None	8(94)|13.11	12(111)|29|15.48	None	9(91)|14|41|12.69	None	j_ortholog_11908312686_1|245	SpI|14.6629	263	14(687)|210|75|95.82	3(715)|581|65|99.72	22(548)|118|12|76.43	orthomcl_cluster0011|245	PanOCT_cluster_733|270	10.00|OuterMembrane	MRFSKLSLAIATTLVTANALA	None	None
N107P3H1_01757	14.116	14.367-0.251	Haemophilus_influenzae_N107P3H1_33_75perV4_1_1_2000	N107P3H1_9_2896..5025	709	79.29/9.4	Heme	hxuC	None	None	None	TGVYLIAHIPLFGEKLLLSPSVRYD|1.181|14(262)|36.95	TonB-dependent_heme/hemoglobin_receptor_family_protein_family_protein|GO:0006810,GO:0019867,GO:0022857	None	7(89)|12.55	11(104)|29|14.67	None	10(96)|12|35|13.54	None	j_ortholog_11908312686_1|245	SpI|14.5932	263	15(675)|202|76|95.20	3(704)|563|65|99.29	21(526)|111|12|74.19	orthomcl_cluster0011|245	PanOCT_cluster_733|270	10.00|OuterMembrane	MRFSKLSLAITTTLVTANALA	None	None
N31P13H1_01799	14.116	14.367-0.251	Haemophilus_influenzae_N31P13H1_33_clr_1_0_1995	N31P13H1_9_c(32741..34870)	709	79.29/9.4	Heme	hxuC	None	None	None	TGVYLIAHIPLFGEKLLLSPSVRYD|1.181|14(262)|36.95	TonB-dependent_heme/hemoglobin_receptor_family_protein_family_protein|GO:0006810,GO:0019867,GO:0022857	None	7(89)|12.55	11(104)|29|14.67	None	10(96)|12|35|13.54	None	j_ortholog_11908312686_1|245	SpI|14.5932	263	15(675)|202|76|95.20	3(704)|563|65|99.29	21(526)|111|12|74.19	orthomcl_cluster0011|245	PanOCT_cluster_733|270	10.00|OuterMembrane	MRFSKLSLAITTTLVTANALA	None	None
N124P3H1_01759	14.111	14.346-0.235	Haemophilus_influenzae_N124P3H1_14_81perV4_1_1_2003	N124P3H1_9_3507..5651	714	79.68/9.43	Heme	hxuC	None	None	None	TGVYLIAHIPLFGEKLLLSPSVRYD|1.181|14(242)|33.89	TonB-dependent_heme/hemoglobin_receptor_family_protein_family_protein|GO:0006810,GO:0019867,GO:0022857	None	7(84)|11.76	13(113)|29|15.83	None	9(88)|12|38|12.32	None	j_ortholog_11908312686_1|245	SpI|14.0009	263	18(663)|204|75|92.86	3(712)|572|65|99.72	22(540)|114|12|75.63	orthomcl_cluster0011|245	PanOCT_cluster_733|270	10.00|OuterMembrane	MRFSKLSLAIATTLVTANVLA	None	None
N124P4H1_00130	14.111	14.346-0.235	Haemophilus_influenzae_N124P4H1_14_81perV3_0_1_2004	N124P4H1_12_c(32788..34932)	714	79.68/9.43	Heme	hxuC	None	None	None	TGVYLIAHIPLFGEKLLLSPSVRYD|1.181|14(242)|33.89	TonB-dependent_heme/hemoglobin_receptor_family_protein_family_protein|GO:0006810,GO:0019867,GO:0022857	None	7(84)|11.76	13(113)|29|15.83	None	9(88)|12|38|12.32	None	j_ortholog_11908312686_1|245	SpI|14.0009	263	18(663)|204|75|92.86	3(712)|572|65|99.72	22(540)|114|12|75.63	orthomcl_cluster0011|245	PanOCT_cluster_733|270	10.00|OuterMembrane	MRFSKLSLAIATTLVTANVLA	None	None
N32P8H3_01415	14.111	14.355-0.244	Haemophilus_influenzae_N32P8H3_183_clr_1_1_1995	N32P8H3_5_c(39899..42067)	722	80.87/9.45	Heme	hxuC	None	None	None	TGVYLIAHIPLFGEKLLVSPSVRYD|1.193|13(234)|32.41	TonB-dependent_heme/hemoglobin_receptor_family_protein_family_protein|GO:0006810,GO:0019867,GO:0022857	None	7(88)|12.19	11(100)|28|13.85	None	11(106)|14|39|14.68	None	j_ortholog_11908312686_1|245	SpI|14.0009	263	15(686)|208|76|95.01	3(720)|588|65|99.72	23(555)|118|12|76.87	orthomcl_cluster0011|245	PanOCT_cluster_733|270	10.00|OuterMembrane	MRFSKLSLAIATTLVTANVLA	None	None
N48P28H1_01090	14.111	14.355-0.244	Haemophilus_influenzae_N48P28H1_183_37perV45_1_1_1997	N48P28H1_30_c(168642..170810)	722	80.87/9.45	Heme	hxuC	None	None	None	TGVYLIAHIPLFGEKLLVSPSVRYD|1.193|13(234)|32.41	TonB-dependent_heme/hemoglobin_receptor_family_protein_family_protein|GO:0006810,GO:0019867,GO:0022857	None	7(88)|12.19	11(100)|28|13.85	None	11(106)|14|39|14.68	None	j_ortholog_11908312686_1|245	SpI|14.0009	263	15(686)|208|76|95.01	3(720)|588|65|99.72	23(555)|118|12|76.87	orthomcl_cluster0011|245	PanOCT_cluster_733|270	10.00|OuterMembrane	MRFSKLSLAIATTLVTANVLA	None	None
N56P178H1_01023	14.111	14.346-0.235	Haemophilus_influenzae_N56P178H1_14_clr_1_1_2008	N56P178H1_40_2930..5074	714	79.68/9.43	Heme	hxuC	None	None	None	TGVYLIAHIPLFGEKLLLSPSVRYD|1.181|14(242)|33.89	TonB-dependent_heme/hemoglobin_receptor_family_protein_family_protein|GO:0006810,GO:0019867,GO:0022857	None	7(84)|11.76	13(113)|29|15.83	None	9(88)|12|38|12.32	None	j_ortholog_11908312686_1|245	SpI|14.0009	263	18(663)|204|75|92.86	3(712)|572|65|99.72	22(540)|114|12|75.63	orthomcl_cluster0011|245	PanOCT_cluster_733|270	10.00|OuterMembrane	MRFSKLSLAIATTLVTANVLA	None	None
N73P2H1_01336	14.111	14.346-0.235	Haemophilus_influenzae_N73P2H1_14_103perV39_1_0_1997	N73P2H1_5_44379..46523	714	79.68/9.43	Heme	hxuC	None	None	None	TGVYLIAHIPLFGEKLLLSPSVRYD|1.181|14(242)|33.89	TonB-dependent_heme/hemoglobin_receptor_family_protein_family_protein|GO:0006810,GO:0019867,GO:0022857	None	7(84)|11.76	13(113)|29|15.83	None	9(88)|12|38|12.32	None	j_ortholog_11908312686_1|245	SpI|14.0009	263	18(663)|204|75|92.86	3(712)|572|65|99.72	22(540)|114|12|75.63	orthomcl_cluster0011|245	PanOCT_cluster_733|270	10.00|OuterMembrane	MRFSKLSLAIATTLVTANVLA	None	None
N73P39H1_01719	14.111	14.346-0.235	Haemophilus_influenzae_N73P39H1_14_103perV2_0_0_2000	N73P39H1_3_44238..46382	714	79.68/9.43	Heme	hxuC	None	None	None	TGVYLIAHIPLFGEKLLLSPSVRYD|1.181|14(242)|33.89	TonB-dependent_heme/hemoglobin_receptor_family_protein_family_protein|GO:0006810,GO:0019867,GO:0022857	None	7(84)|11.76	13(113)|29|15.83	None	9(88)|12|38|12.32	None	j_ortholog_11908312686_1|245	SpI|14.0009	263	18(663)|204|75|92.86	3(712)|572|65|99.72	22(540)|114|12|75.63	orthomcl_cluster0011|245	PanOCT_cluster_733|270	10.00|OuterMembrane	MRFSKLSLAIATTLVTANVLA	None	None
N84P48H1_01194	14.111	14.346-0.235	Haemophilus_influenzae_N84P48H1_14_105perV56_1_1_2004	N84P48H1_5_c(32828..34972)	714	79.68/9.43	Heme	hxuC	None	None	None	TGVYLIAHIPLFGEKLLLSPSVRYD|1.181|14(242)|33.89	TonB-dependent_heme/hemoglobin_receptor_family_protein_family_protein|GO:0006810,GO:0019867,GO:0022857	None	7(84)|11.76	13(113)|29|15.83	None	9(88)|12|38|12.32	None	j_ortholog_11908312686_1|245	SpI|14.0009	263	18(663)|204|75|92.86	3(712)|572|65|99.72	22(540)|114|12|75.63	orthomcl_cluster0011|245	PanOCT_cluster_733|270	10.00|OuterMembrane	MRFSKLSLAIATTLVTANVLA	None	None
N84P56H1_00099	14.111	14.346-0.235	Haemophilus_influenzae_N84P56H1_14_105perV48_0_0_2004	N84P56H1_1_c(32828..34972)	714	79.68/9.43	Heme	hxuC	None	None	None	TGVYLIAHIPLFGEKLLLSPSVRYD|1.181|14(242)|33.89	TonB-dependent_heme/hemoglobin_receptor_family_protein_family_protein|GO:0006810,GO:0019867,GO:0022857	None	7(84)|11.76	13(113)|29|15.83	None	9(88)|12|38|12.32	None	j_ortholog_11908312686_1|245	SpI|14.0009	263	18(663)|204|75|92.86	3(712)|572|65|99.72	22(540)|114|12|75.63	orthomcl_cluster0011|245	PanOCT_cluster_733|270	10.00|OuterMembrane	MRFSKLSLAIATTLVTANVLA	None	None
N14P12H1_00301	14.11	15.110-1.000	Haemophilus_influenzae_N14P12H1_436_8perV8_0_0_1995	N14P12H1_11_c(282308..282931)	207	22.22/9.25	hypothetical_protein	None	3.6e-15|Outer_membrane_protein_beta-barrel_domain,	None	None	ANKLLPYVKVSFDASSF|1.203|8(104)|50.24	Outer_membrane_protein_beta-barrel_domain_family_protein	None	None	2(14)|2|6.76	None	3(27)|3|14|13.04	None	j_ortholog_11907644746_1|9	SpI|12.5292	9	2(204)|64|60|98.55	1(207)|175|64|100.00	8(153)|31|12|73.91	orthomcl_cluster5544|9	PanOCT_cluster_3439|9	9.52|OuterMembrane	MKRLAILSILGLLSANVLA	0.797886	None
N14P8H4_01529	14.11	15.110-1.000	Haemophilus_influenzae_N14P8H4_436_8perV12_1_0_1995	N14P8H4_49_15511..16134	207	22.22/9.25	hypothetical_protein	None	3.6e-15|Outer_membrane_protein_beta-barrel_domain,	None	None	ANKLLPYVKVSFDASSF|1.203|8(104)|50.24	Outer_membrane_protein_beta-barrel_domain_family_protein	None	None	2(14)|2|6.76	None	3(27)|3|14|13.04	None	j_ortholog_11907644746_1|9	SpI|12.5292	9	2(204)|64|60|98.55	1(207)|175|64|100.00	8(153)|31|12|73.91	orthomcl_cluster5544|9	PanOCT_cluster_3439|9	9.52|OuterMembrane	MKRLAILSILGLLSANVLA	0.797886	None
N19P68H7_00198	14.109	14.347-0.238	Haemophilus_influenzae_N19P68H7_1331_13perV81_1_0_2000	N19P68H7_15_2825..4945	706	79.02/9.39	Heme	hxuC	None	None	None	TGVYLIAHIPLFGEKLLLSPSVRYD|1.181|13(243)|34.42	TonB-dependent_heme/hemoglobin_receptor_family_protein_family_protein|GO:0006810,GO:0019867,GO:0022857	None	7(84)|11.90	13(115)|28|16.29	None	9(88)|13|38|12.46	None	j_ortholog_11908312686_1|245	SpI|14.3212	263	17(662)|195|74|93.77	3(704)|565|65|99.72	22(535)|112|12|75.78	orthomcl_cluster0011|245	PanOCT_cluster_733|270	10.00|OuterMembrane	MRFSKLSLAIATTLVAANVLA	None	None
N27P38H1_00365	14.109	14.346-0.237	Haemophilus_influenzae_N27P38H1_145_19perV39_1_0_1998	N27P38H1_15_c(40389..42539)	716	80.19/9.56	Heme	hxuC	None	None	None	TGVYLIAHIPLFGEKLLLSPSVRYD|1.181|13(245)|34.22	TonB-dependent_heme/hemoglobin_receptor_family_protein_family_protein|GO:0006810,GO:0019867,GO:0022857	None	7(85)|11.87	11(107)|31|14.94	None	10(96)|12|35|13.41	None	j_ortholog_11908312686_1|245	SpI|13.5043	263	15(676)|208|77|94.41	4(714)|566|65|99.72	22(541)|113|12|75.56	orthomcl_cluster0011|245	PanOCT_cluster_733|270	10.00|OuterMembrane	MRFSKLSLAITTTLVTANALA	None	None
N27P39H1_00730	14.109	14.346-0.237	Haemophilus_influenzae_N27P39H1_145_19perV38_0_0_1998	N27P39H1_26_2949..5099	716	80.19/9.56	Heme	hxuC	None	None	None	TGVYLIAHIPLFGEKLLLSPSVRYD|1.181|13(245)|34.22	TonB-dependent_heme/hemoglobin_receptor_family_protein_family_protein|GO:0006810,GO:0019867,GO:0022857	None	7(85)|11.87	11(107)|31|14.94	None	10(96)|12|35|13.41	None	j_ortholog_11908312686_1|245	SpI|13.5043	263	15(676)|208|77|94.41	4(714)|566|65|99.72	22(541)|113|12|75.56	orthomcl_cluster0011|245	PanOCT_cluster_733|270	10.00|OuterMembrane	MRFSKLSLAITTTLVTANALA	None	None
N124P14H1_00938	14.108	14.388-0.281	Haemophilus_influenzae_N124P14H1_107_clr_1_1_2004	N124P14H1_4_2911..5073	720	80.43/9.47	Heme	hxuC	None	None	None	TGVYLIAHIPLFGEKLLVSPSVRYD|1.193|14(257)|35.69	TonB-dependent_heme/hemoglobin_receptor_family_protein_family_protein|GO:0006810,GO:0019867,GO:0022857	None	8(101)|14.03	13(122)|36|16.94	None	8(81)|12|36|11.25	None	j_ortholog_11908312686_1|245	SpI|13.5739	263	12(687)|213|74|95.42	3(718)|576|65|99.72	21(543)|119|12|75.42	orthomcl_cluster0011|245	PanOCT_cluster_733|270	10.00|OuterMembrane	MRFSKLSLAITTTLVTANALA	None	None
N91P86H1_00709	14.108	14.388-0.281	Haemophilus_influenzae_N91P86H1_107_clr_1_1_2006	N91P86H1_3_44144..46306	720	80.43/9.47	Heme	hxuC	None	None	None	TGVYLIAHIPLFGEKLLVSPSVRYD|1.193|14(257)|35.69	TonB-dependent_heme/hemoglobin_receptor_family_protein_family_protein|GO:0006810,GO:0019867,GO:0022857	None	8(101)|14.03	13(122)|36|16.94	None	8(81)|12|36|11.25	None	j_ortholog_11908312686_1|245	SpI|13.5739	263	12(687)|213|74|95.42	3(718)|576|65|99.72	21(543)|119|12|75.42	orthomcl_cluster0011|245	PanOCT_cluster_733|270	10.00|OuterMembrane	MRFSKLSLAITTTLVTANALA	None	None
N93P10H1_01480	14.108	14.388-0.281	Haemophilus_influenzae_N93P10H1_107_64perV28_1_1_2000	N93P10H1_6_c(33489..35651)	720	80.43/9.47	Heme	hxuC	None	None	None	TGVYLIAHIPLFGEKLLVSPSVRYD|1.193|14(257)|35.69	TonB-dependent_heme/hemoglobin_receptor_family_protein_family_protein|GO:0006810,GO:0019867,GO:0022857	None	8(101)|14.03	13(122)|36|16.94	None	8(81)|12|36|11.25	None	j_ortholog_11908312686_1|245	SpI|13.5739	263	12(687)|213|74|95.42	3(718)|576|65|99.72	21(543)|119|12|75.42	orthomcl_cluster0011|245	PanOCT_cluster_733|270	10.00|OuterMembrane	MRFSKLSLAITTTLVTANALA	None	None
N93P28H1_01569	14.108	14.388-0.281	Haemophilus_influenzae_N93P28H1_107_64perV10_0_0_2001	N93P28H1_6_c(33495..35657)	720	80.43/9.47	Heme	hxuC	None	None	None	TGVYLIAHIPLFGEKLLVSPSVRYD|1.193|14(257)|35.69	TonB-dependent_heme/hemoglobin_receptor_family_protein_family_protein|GO:0006810,GO:0019867,GO:0022857	None	8(101)|14.03	13(122)|36|16.94	None	8(81)|12|36|11.25	None	j_ortholog_11908312686_1|245	SpI|13.5739	263	12(687)|213|74|95.42	3(718)|576|65|99.72	21(543)|119|12|75.42	orthomcl_cluster0011|245	PanOCT_cluster_733|270	10.00|OuterMembrane	MRFSKLSLAITTTLVTANALA	None	None
N84P23H6_00324	14.105	14.375-0.269	Haemophilus_influenzae_N84P23H6_414_58perV28_1_1_2001	N84P23H6_24_3528..5690	720	80.31/9.49	Heme	hxuC	None	None	None	TGVYLIAHIPLFGEKLLVSPSVRYD|1.193|13(248)|34.44	TonB-dependent_heme/hemoglobin_receptor_family_protein_family_protein|GO:0006810,GO:0019867,GO:0022857	None	8(97)|13.47	13(122)|36|16.94	None	7(72)|11|35|10.00	None	j_ortholog_11908312686_1|245	SpI|14.3442	263	12(686)|214|75|95.28	3(718)|583|65|99.72	22(549)|120|12|76.25	orthomcl_cluster0011|245	PanOCT_cluster_733|270	10.00|OuterMembrane	MRFSKLSLAVATTLVTANALA	None	None
N84P28H1_01468	14.105	14.375-0.269	Haemophilus_influenzae_N84P28H1_414_58perV23_0_0_2001	N84P28H1_9_3474..5636	720	80.31/9.49	Heme	hxuC	None	None	None	TGVYLIAHIPLFGEKLLVSPSVRYD|1.193|13(248)|34.44	TonB-dependent_heme/hemoglobin_receptor_family_protein_family_protein|GO:0006810,GO:0019867,GO:0022857	None	8(97)|13.47	13(122)|36|16.94	None	7(72)|11|35|10.00	None	j_ortholog_11908312686_1|245	SpI|14.3442	263	12(686)|214|75|95.28	3(718)|583|65|99.72	22(549)|120|12|76.25	orthomcl_cluster0011|245	PanOCT_cluster_733|270	10.00|OuterMembrane	MRFSKLSLAVATTLVTANALA	None	None
N26P1H_00619	14.104	14.365-0.261	Haemophilus_influenzae_N26P1H_1332_17perV2_1_0_1994	N26P1H_18_2922..5066	714	79.97/9.43	Heme	hxuC	None	None	None	TGVYLIAHIPLFGEKLLLSPSVRYD|1.181|14(239)|33.47	TonB-dependent_heme/hemoglobin_receptor_family_protein_family_protein|GO:0006810,GO:0019867,GO:0022857	None	8(93)|13.03	11(101)|28|14.15	None	10(97)|13|39|13.59	None	j_ortholog_11908312686_1|245	SpI|14.0009	263	15(670)|210|76|93.84	3(712)|583|65|99.72	21(545)|116|12|76.33	orthomcl_cluster0011|245	PanOCT_cluster_733|270	10.00|OuterMembrane	MRFSKLSLAIATTLVTANVLA	None	None
N26P2H_01030	14.104	14.365-0.261	Haemophilus_influenzae_N26P2H_1332_17perV1_0_0_1994	N26P2H_6_c(15078..17222)	714	79.97/9.43	Heme	hxuC	None	None	None	TGVYLIAHIPLFGEKLLLSPSVRYD|1.181|14(239)|33.47	TonB-dependent_heme/hemoglobin_receptor_family_protein_family_protein|GO:0006810,GO:0019867,GO:0022857	None	8(93)|13.03	11(101)|28|14.15	None	10(97)|13|39|13.59	None	j_ortholog_11908312686_1|245	SpI|14.0009	263	15(670)|210|76|93.84	3(712)|583|65|99.72	21(545)|116|12|76.33	orthomcl_cluster0011|245	PanOCT_cluster_733|270	10.00|OuterMembrane	MRFSKLSLAIATTLVTANVLA	None	None
N121P25H1_01092	14.102	14.340-0.238	Haemophilus_influenzae_N121P25H1_1374_clr_1_1_2004	N121P25H1_28_14823..16943	706	79.16/9.42	Heme	hxuC	None	None	None	TGVYLIAHIPLFGEKLLLSPSVRYD|1.181|14(259)|36.69	TonB-dependent_heme/hemoglobin_receptor_family_protein_family_protein|GO:0006810,GO:0019867,GO:0022857	None	7(84)|11.90	10(89)|23|12.61	None	10(96)|12|34|13.60	None	j_ortholog_11908312686_1|245	SpI|15.0381	263	16(665)|195|74|94.19	3(704)|569|65|99.72	22(541)|111|12|76.63	orthomcl_cluster0011|245	PanOCT_cluster_733|270	10.00|OuterMembrane	MRFSKLSLAVATTLVTANALA	None	None
N105P29H1_01221	14.097	14.400-0.302	Haemophilus_influenzae_N105P29H1_46_73perV30_1_0_2003	N105P29H1_58_215..2362	715	79.94/9.38	Heme	hxuC	None	None	None	TGVYLIAHIPLFGEKLLLSPSVRYD|1.181|13(238)|33.29	TonB-dependent_heme/hemoglobin_receptor_family_protein_family_protein|GO:0006810,GO:0019867,GO:0022857	None	9(108)|15.10	14(121)|32|16.92	None	11(105)|13|35|14.69	None	j_ortholog_11908312686_1|245	SpI|13.5043	263	13(681)|213|76|95.24	3(713)|577|65|99.72	22(538)|115|12|75.24	orthomcl_cluster0011|245	PanOCT_cluster_733|270	10.00|OuterMembrane	MRFSKLSLAITTTLVTANALA	None	None
N105P30H1_01346	14.097	14.400-0.302	Haemophilus_influenzae_N105P30H1_46_73perV29_0_1_2003	N105P30H1_59_2889..5036	715	79.94/9.38	Heme	hxuC	None	None	None	TGVYLIAHIPLFGEKLLLSPSVRYD|1.181|13(238)|33.29	TonB-dependent_heme/hemoglobin_receptor_family_protein_family_protein|GO:0006810,GO:0019867,GO:0022857	None	9(108)|15.10	14(121)|32|16.92	None	11(105)|13|35|14.69	None	j_ortholog_11908312686_1|245	SpI|13.5043	263	13(681)|213|76|95.24	3(713)|577|65|99.72	22(538)|115|12|75.24	orthomcl_cluster0011|245	PanOCT_cluster_733|270	10.00|OuterMembrane	MRFSKLSLAITTTLVTANALA	None	None
N27P10H2_00005	14.097	14.400-0.302	Haemophilus_influenzae_N27P10H2_46_18perV5_0_0_1995	N27P10H2_10_3867..6014	715	79.94/9.38	Heme	hxuC	None	None	None	TGVYLIAHIPLFGEKLLLSPSVRYD|1.181|13(238)|33.29	TonB-dependent_heme/hemoglobin_receptor_family_protein_family_protein|GO:0006810,GO:0019867,GO:0022857	None	9(108)|15.10	14(121)|32|16.92	None	11(105)|13|35|14.69	None	j_ortholog_11908312686_1|245	SpI|13.5043	263	13(681)|213|76|95.24	3(713)|577|65|99.72	22(538)|115|12|75.24	orthomcl_cluster0011|245	PanOCT_cluster_733|270	10.00|OuterMembrane	MRFSKLSLAITTTLVTANALA	None	None
N27P5H2_00834	14.097	14.400-0.302	Haemophilus_influenzae_N27P5H2_46_18perV10_1_0_1995	N27P5H2_25_c(32652..34799)	715	79.94/9.38	Heme	hxuC	None	None	None	TGVYLIAHIPLFGEKLLLSPSVRYD|1.181|13(238)|33.29	TonB-dependent_heme/hemoglobin_receptor_family_protein_family_protein|GO:0006810,GO:0019867,GO:0022857	None	9(108)|15.10	14(121)|32|16.92	None	11(105)|13|35|14.69	None	j_ortholog_11908312686_1|245	SpI|13.5043	263	13(681)|213|76|95.24	3(713)|577|65|99.72	22(538)|115|12|75.24	orthomcl_cluster0011|245	PanOCT_cluster_733|270	10.00|OuterMembrane	MRFSKLSLAITTTLVTANALA	None	None
N33P110H3_01793	14.097	14.345-0.248	Haemophilus_influenzae_N33P110H3_136_109perV125_1_0_2007	N33P110H3_9_c(33657..35810)	717	79.92/9.49	Heme	hxuC	None	None	None	TGVYLIAHIPLFGEKLLLSPSVRYD|1.181|14(251)|35.01	TonB-dependent_heme/hemoglobin_receptor_family_protein_family_protein|GO:0006810,GO:0019867,GO:0022857	None	7(89)|12.41	11(106)|30|14.78	None	9(87)|11|35|12.13	None	j_ortholog_11908312686_1|245	SpI|13.5043	263	14(676)|203|76|94.28	4(715)|577|65|99.72	22(546)|114|12|76.15	orthomcl_cluster0011|245	PanOCT_cluster_733|270	10.00|OuterMembrane	MRFSKLSLAITTTLVTANALA	None	None
N33P125H1_00383	14.097	14.345-0.248	Haemophilus_influenzae_N33P125H1_136_109perV110_0_0_2007	N33P125H1_12_c(97253..99406)	717	79.92/9.49	Heme	hxuC	None	None	None	TGVYLIAHIPLFGEKLLLSPSVRYD|1.181|14(251)|35.01	TonB-dependent_heme/hemoglobin_receptor_family_protein_family_protein|GO:0006810,GO:0019867,GO:0022857	None	7(89)|12.41	11(106)|30|14.78	None	9(87)|11|35|12.13	None	j_ortholog_11908312686_1|245	SpI|13.5043	263	14(676)|203|76|94.28	4(715)|577|65|99.72	22(546)|114|12|76.15	orthomcl_cluster0011|245	PanOCT_cluster_733|270	10.00|OuterMembrane	MRFSKLSLAITTTLVTANALA	None	None
N35P8H_01337	14.097	14.345-0.248	Haemophilus_influenzae_N35P8H_432_clr_1_0_1995	N35P8H_40_c(150490..152643)	717	79.92/9.49	Heme	hxuC	None	None	None	TGVYLIAHIPLFGEKLLLSPSVRYD|1.181|14(251)|35.01	TonB-dependent_heme/hemoglobin_receptor_family_protein_family_protein|GO:0006810,GO:0019867,GO:0022857	None	7(89)|12.41	11(106)|30|14.78	None	9(87)|11|35|12.13	None	j_ortholog_11908312686_1|245	SpI|13.5043	263	14(676)|203|76|94.28	4(715)|577|65|99.72	22(546)|114|12|76.15	orthomcl_cluster0011|245	PanOCT_cluster_733|270	10.00|OuterMembrane	MRFSKLSLAITTTLVTANALA	None	None
N46P27H1_00431	14.097	14.345-0.248	Haemophilus_influenzae_N46P27H1_432_34perV30_1_0_1997	N46P27H1_20_c(97417..99570)	717	79.92/9.49	Heme	hxuC	None	None	None	TGVYLIAHIPLFGEKLLLSPSVRYD|1.181|14(251)|35.01	TonB-dependent_heme/hemoglobin_receptor_family_protein_family_protein|GO:0006810,GO:0019867,GO:0022857	None	7(89)|12.41	11(106)|30|14.78	None	9(87)|11|35|12.13	None	j_ortholog_11908312686_1|245	SpI|13.5043	263	14(676)|203|76|94.28	4(715)|577|65|99.72	22(546)|114|12|76.15	orthomcl_cluster0011|245	PanOCT_cluster_733|270	10.00|OuterMembrane	MRFSKLSLAITTTLVTANALA	None	None
N46P30H6_01465	14.097	14.345-0.248	Haemophilus_influenzae_N46P30H6_432_34perV27_0_0_1997	N46P30H6_8_2929..5082	717	79.92/9.49	Heme	hxuC	None	None	None	TGVYLIAHIPLFGEKLLLSPSVRYD|1.181|14(251)|35.01	TonB-dependent_heme/hemoglobin_receptor_family_protein_family_protein|GO:0006810,GO:0019867,GO:0022857	None	7(89)|12.41	11(106)|30|14.78	None	9(87)|11|35|12.13	None	j_ortholog_11908312686_1|245	SpI|13.5043	263	14(676)|203|76|94.28	4(715)|577|65|99.72	22(546)|114|12|76.15	orthomcl_cluster0011|245	PanOCT_cluster_733|270	10.00|OuterMembrane	MRFSKLSLAITTTLVTANALA	None	None
N55P21H1_00730	14.097	14.345-0.248	Haemophilus_influenzae_N55P21H1_136_99perV3_0_0_1997	N55P21H1_20_55113..57266	717	79.92/9.49	Heme	hxuC	None	None	None	TGVYLIAHIPLFGEKLLLSPSVRYD|1.181|14(251)|35.01	TonB-dependent_heme/hemoglobin_receptor_family_protein_family_protein|GO:0006810,GO:0019867,GO:0022857	None	7(89)|12.41	11(106)|30|14.78	None	9(87)|11|35|12.13	None	j_ortholog_11908312686_1|245	SpI|13.5043	263	14(676)|203|76|94.28	4(715)|577|65|99.72	22(546)|114|12|76.15	orthomcl_cluster0011|245	PanOCT_cluster_733|270	10.00|OuterMembrane	MRFSKLSLAITTTLVTANALA	None	None
N55P3H1_00738	14.097	14.345-0.248	Haemophilus_influenzae_N55P3H1_136_99perV21_1_0_1995	N55P3H1_15_c(150551..152704)	717	79.92/9.49	Heme	hxuC	None	None	None	TGVYLIAHIPLFGEKLLLSPSVRYD|1.181|14(251)|35.01	TonB-dependent_heme/hemoglobin_receptor_family_protein_family_protein|GO:0006810,GO:0019867,GO:0022857	None	7(89)|12.41	11(106)|30|14.78	None	9(87)|11|35|12.13	None	j_ortholog_11908312686_1|245	SpI|13.5043	263	14(676)|203|76|94.28	4(715)|577|65|99.72	22(546)|114|12|76.15	orthomcl_cluster0011|245	PanOCT_cluster_733|270	10.00|OuterMembrane	MRFSKLSLAITTTLVTANALA	None	None
N107P50H1_01520	14.096	14.396-0.300	Haemophilus_influenzae_N107P50H1_215_76perV75_1_0_2004	N107P50H1_5_3395..5539	714	80.36/9.48	Heme	hxuC	None	None	None	TGVYLIAHIPLFGEKLLLSPSVRYD|1.181|14(251)|35.15	TonB-dependent_heme/hemoglobin_receptor_family_protein_family_protein|GO:0006810,GO:0019867,GO:0022857	None	9(107)|14.99	11(100)|27|14.01	None	10(99)|14|37|13.87	None	j_ortholog_11908312686_1|245	SpI|13.5043	262	14(680)|212|74|95.24	2(712)|585|65|99.72	22(558)|121|12|78.15	orthomcl_cluster0011|245	PanOCT_cluster_733|270	10.00|OuterMembrane	MRFSKLSLAITTTLVTANALA	None	None
N107P75H1_00514	14.096	14.396-0.300	Haemophilus_influenzae_N107P75H1_215_76perV50_0_0_2006	N107P75H1_1_c(33533..35677)	714	80.36/9.48	Heme	hxuC	None	None	None	TGVYLIAHIPLFGEKLLLSPSVRYD|1.181|14(251)|35.15	TonB-dependent_heme/hemoglobin_receptor_family_protein_family_protein|GO:0006810,GO:0019867,GO:0022857	None	9(107)|14.99	11(100)|27|14.01	None	10(99)|14|37|13.87	None	j_ortholog_11908312686_1|245	SpI|13.5043	262	14(680)|212|74|95.24	2(712)|585|65|99.72	22(558)|121|12|78.15	orthomcl_cluster0011|245	PanOCT_cluster_733|270	10.00|OuterMembrane	MRFSKLSLAITTTLVTANALA	None	None
N111P90H1_00521	14.096	14.396-0.300	Haemophilus_influenzae_N111P90H1_1341_77perV96_1_1_2007	N111P90H1_1_43886..46030	714	80.36/9.48	Heme	hxuC	None	None	None	TGVYLIAHIPLFGEKLLLSPSVRYD|1.181|14(251)|35.15	TonB-dependent_heme/hemoglobin_receptor_family_protein_family_protein|GO:0006810,GO:0019867,GO:0022857	None	9(107)|14.99	11(100)|27|14.01	None	10(99)|14|37|13.87	None	j_ortholog_11908312686_1|245	SpI|13.5043	262	14(680)|212|74|95.24	2(712)|585|65|99.72	22(558)|121|12|78.15	orthomcl_cluster0011|245	PanOCT_cluster_733|270	10.00|OuterMembrane	MRFSKLSLAITTTLVTANALA	None	None
N111P96H1_00749	14.096	14.396-0.300	Haemophilus_influenzae_N111P96H1_1341_77perV90_0_1_2007	N111P96H1_18_43878..46022	714	80.36/9.48	Heme	hxuC	None	None	None	TGVYLIAHIPLFGEKLLLSPSVRYD|1.181|14(251)|35.15	TonB-dependent_heme/hemoglobin_receptor_family_protein_family_protein|GO:0006810,GO:0019867,GO:0022857	None	9(107)|14.99	11(100)|27|14.01	None	10(99)|14|37|13.87	None	j_ortholog_11908312686_1|245	SpI|13.5043	262	14(680)|212|74|95.24	2(712)|585|65|99.72	22(558)|121|12|78.15	orthomcl_cluster0011|245	PanOCT_cluster_733|270	10.00|OuterMembrane	MRFSKLSLAITTTLVTANALA	None	None
N24P17H1_01525	14.096	14.368-0.272	Haemophilus_influenzae_N24P17H1_398_15perV29_1_1_1996	N24P17H1_6_3746..5890	714	80.00/9.36	Heme	hxuC	None	None	None	TGVYLIAHIPLFGEKLLVSPSVRYD|1.193|14(260)|36.41	TonB-dependent_heme/hemoglobin_receptor_family_protein_family_protein|GO:0006810,GO:0019867,GO:0022857	None	8(97)|13.59	13(112)|27|15.69	None	10(99)|14|37|13.87	None	j_ortholog_11908312686_1|245	SpI|13.5739	262	14(680)|208|75|95.24	4(708)|558|65|99.16	22(526)|112|12|73.67	orthomcl_cluster0011|245	PanOCT_cluster_733|270	10.00|OuterMembrane	MRFSKLSLAITTTLVTANALA	None	None
N24P29H_01121	14.096	14.368-0.272	Haemophilus_influenzae_N24P29H_398_15perV17_0_1_1997	N24P29H_37_3351..5495	714	80.00/9.36	Heme	hxuC	None	None	None	TGVYLIAHIPLFGEKLLVSPSVRYD|1.193|14(260)|36.41	TonB-dependent_heme/hemoglobin_receptor_family_protein_family_protein|GO:0006810,GO:0019867,GO:0022857	None	8(97)|13.59	13(112)|27|15.69	None	10(99)|14|37|13.87	None	j_ortholog_11908312686_1|245	SpI|13.5739	262	14(680)|208|75|95.24	4(708)|558|65|99.16	22(526)|112|12|73.67	orthomcl_cluster0011|245	PanOCT_cluster_733|270	10.00|OuterMembrane	MRFSKLSLAITTTLVTANALA	None	None
N138P2H1_01158	14.092	14.364-0.272	Haemophilus_influenzae_N138P2H1_203_90perV39_1_0_2005	N138P2H1_3_71..2215	714	80.03/9.36	Heme	hxuC	None	None	None	TGVYLIAHIPLFGEKLLVSPSVRYD|1.193|14(259)|36.27	TonB-dependent_heme/hemoglobin_receptor_family_protein_family_protein|GO:0006810,GO:0019867,GO:0022857	None	8(97)|13.59	13(111)|26|15.55	None	10(99)|14|37|13.87	None	j_ortholog_11908312686_1|245	SpI|13.5739	262	14(680)|208|75|95.24	4(708)|558|65|99.16	22(526)|112|12|73.67	orthomcl_cluster0011|245	PanOCT_cluster_733|270	10.00|OuterMembrane	MRFSKLSLAITTTLVTANALA	None	None
N138P39H1_00701	14.092	14.364-0.272	Haemophilus_influenzae_N138P39H1_203_90perV2_0_0_2007	N138P39H1_32_3336..5480	714	80.03/9.36	Heme	hxuC	None	None	None	TGVYLIAHIPLFGEKLLVSPSVRYD|1.193|14(259)|36.27	TonB-dependent_heme/hemoglobin_receptor_family_protein_family_protein|GO:0006810,GO:0019867,GO:0022857	None	8(97)|13.59	13(111)|26|15.55	None	10(99)|14|37|13.87	None	j_ortholog_11908312686_1|245	SpI|13.5739	262	14(680)|208|75|95.24	4(708)|558|65|99.16	22(526)|112|12|73.67	orthomcl_cluster0011|245	PanOCT_cluster_733|270	10.00|OuterMembrane	MRFSKLSLAITTTLVTANALA	None	None
N14P33H2_01641	14.092	14.364-0.272	Haemophilus_influenzae_N14P33H2_203_9perV35_1_1_1998	N14P33H2_6_43888..46032	714	80.03/9.36	Heme	hxuC	None	None	None	TGVYLIAHIPLFGEKLLVSPSVRYD|1.193|14(259)|36.27	TonB-dependent_heme/hemoglobin_receptor_family_protein_family_protein|GO:0006810,GO:0019867,GO:0022857	None	8(97)|13.59	13(111)|26|15.55	None	10(99)|14|37|13.87	None	j_ortholog_11908312686_1|245	SpI|13.5739	262	14(680)|208|75|95.24	4(708)|558|65|99.16	22(526)|112|12|73.67	orthomcl_cluster0011|245	PanOCT_cluster_733|270	10.00|OuterMembrane	MRFSKLSLAITTTLVTANALA	None	None
N14P35H1_00848	14.092	14.364-0.272	Haemophilus_influenzae_N14P35H1_203_9perV33_0_0_1998	N14P35H1_15_3706..5850	714	80.03/9.36	Heme	hxuC	None	None	None	TGVYLIAHIPLFGEKLLVSPSVRYD|1.193|14(259)|36.27	TonB-dependent_heme/hemoglobin_receptor_family_protein_family_protein|GO:0006810,GO:0019867,GO:0022857	None	8(97)|13.59	13(111)|26|15.55	None	10(99)|14|37|13.87	None	j_ortholog_11908312686_1|245	SpI|13.5739	262	14(680)|208|75|95.24	4(708)|558|65|99.16	22(526)|112|12|73.67	orthomcl_cluster0011|245	PanOCT_cluster_733|270	10.00|OuterMembrane	MRFSKLSLAITTTLVTANALA	None	None
N19P172H1_01155	14.092	14.364-0.272	Haemophilus_influenzae_N19P172H1_203_14perV173_1_._2007	N19P172H1_43_43888..46032	714	80.03/9.36	Heme	hxuC	None	None	None	TGVYLIAHIPLFGEKLLVSPSVRYD|1.193|14(259)|36.27	TonB-dependent_heme/hemoglobin_receptor_family_protein_family_protein|GO:0006810,GO:0019867,GO:0022857	None	8(97)|13.59	13(111)|26|15.55	None	10(99)|14|37|13.87	None	j_ortholog_11908312686_1|245	SpI|13.5739	262	14(680)|208|75|95.24	4(708)|558|65|99.16	22(526)|112|12|73.67	orthomcl_cluster0011|245	PanOCT_cluster_733|270	10.00|OuterMembrane	MRFSKLSLAITTTLVTANALA	None	None
N19P173H1_00716	14.092	14.364-0.272	Haemophilus_influenzae_N19P173H1_203_14perV172_0_1_2007	N19P173H1_25_43888..46032	714	80.03/9.36	Heme	hxuC	None	None	None	TGVYLIAHIPLFGEKLLVSPSVRYD|1.193|14(259)|36.27	TonB-dependent_heme/hemoglobin_receptor_family_protein_family_protein|GO:0006810,GO:0019867,GO:0022857	None	8(97)|13.59	13(111)|26|15.55	None	10(99)|14|37|13.87	None	j_ortholog_11908312686_1|245	SpI|13.5739	262	14(680)|208|75|95.24	4(708)|558|65|99.16	22(526)|112|12|73.67	orthomcl_cluster0011|245	PanOCT_cluster_733|270	10.00|OuterMembrane	MRFSKLSLAITTTLVTANALA	None	None
N101P47H1_00842	14.091	14.341-0.250	Haemophilus_influenzae_N101P47H1_503_107perV36_0_0_2004	N101P47H1_56_51572..53707	711	79.37/9.42	Heme	hxuC	None	None	None	TGVYLIAHIPLFGEKLLLSPSVRYD|1.181|16(270)|37.97	TonB-dependent_heme/hemoglobin_receptor_family_protein_family_protein|GO:0006810,GO:0019867,GO:0022857	None	7(89)|12.52	12(103)|25|14.49	None	9(88)|12|38|12.38	None	j_ortholog_11908312686_1|245	SpI|14.6629	263	16(677)|203|75|95.22	4(697)|551|65|98.03	22(530)|113|12|74.54	orthomcl_cluster0011|245	PanOCT_cluster_733|270	10.00|OuterMembrane	MRFSKLSLAIATTLVTANALA	None	None
N47P36H1_01054	14.091	14.380-0.289	Haemophilus_influenzae_N47P36H1_142_clr_1_0_1998	N47P36H1_32_2946..5087	713	79.71/9.45	Heme	hxuC	None	None	None	TGVYLIAHIPLFGEKLLVSPSVRYD|1.193|14(251)|35.20	TonB-dependent_heme/hemoglobin_receptor_family_protein_family_protein|GO:0006810,GO:0019867,GO:0022857	None	9(103)|14.45	12(116)|34|16.27	None	8(81)|12|36|11.36	None	j_ortholog_11908312686_1|245	SpI|13.5043	263	13(676)|208|75|94.81	4(711)|577|65|99.72	22(547)|117|12|76.72	orthomcl_cluster0011|245	PanOCT_cluster_733|270	10.00|OuterMembrane	MRFSKLSLAITTTLVTANALA	None	None
N102P20H1_00123	14.089	14.340-0.250	Haemophilus_influenzae_N102P20H1_159_108perV32_1_1_2002	N102P20H1_3_44106..46241	711	79.42/9.42	Heme	hxuC	None	None	None	TGVYLIAHIPLFGEKLLLSPSVRYD|1.181|15(261)|36.71	TonB-dependent_heme/hemoglobin_receptor_family_protein_family_protein|GO:0006810,GO:0019867,GO:0022857	None	7(89)|12.52	12(103)|25|14.49	None	9(88)|12|38|12.38	None	j_ortholog_11908312686_1|245	SpI|14.6629	263	16(677)|203|75|95.22	4(697)|558|65|98.03	22(530)|114|12|74.54	orthomcl_cluster0011|245	PanOCT_cluster_733|270	10.00|OuterMembrane	MRFSKLSLAIATTLVTANALA	None	None
N102P32H1_00892	14.089	14.340-0.250	Haemophilus_influenzae_N102P32H1_159_108perV20_0_1_2003	N102P32H1_2_c(91505..93640)	711	79.42/9.42	Heme	hxuC	None	None	None	TGVYLIAHIPLFGEKLLLSPSVRYD|1.181|15(261)|36.71	TonB-dependent_heme/hemoglobin_receptor_family_protein_family_protein|GO:0006810,GO:0019867,GO:0022857	None	7(89)|12.52	12(103)|25|14.49	None	9(88)|12|38|12.38	None	j_ortholog_11908312686_1|245	SpI|14.6629	263	16(677)|203|75|95.22	4(697)|558|65|98.03	22(530)|114|12|74.54	orthomcl_cluster0011|245	PanOCT_cluster_733|270	10.00|OuterMembrane	MRFSKLSLAIATTLVTANALA	None	None
N105P26H2_00228	14.089	14.340-0.250	Haemophilus_influenzae_N105P26H2_159_72perV9_0_0_2002	N105P26H2_13_43816..45951	711	79.42/9.42	Heme	hxuC	None	None	None	TGVYLIAHIPLFGEKLLLSPSVRYD|1.181|15(261)|36.71	TonB-dependent_heme/hemoglobin_receptor_family_protein_family_protein|GO:0006810,GO:0019867,GO:0022857	None	7(89)|12.52	12(103)|25|14.49	None	9(88)|12|38|12.38	None	j_ortholog_11908312686_1|245	SpI|14.6629	263	16(677)|203|75|95.22	4(697)|558|65|98.03	22(530)|114|12|74.54	orthomcl_cluster0011|245	PanOCT_cluster_733|270	10.00|OuterMembrane	MRFSKLSLAIATTLVTANALA	None	None
N105P9H1_00219	14.089	14.340-0.250	Haemophilus_influenzae_N105P9H1_159_72perV26_1_0_2001	N105P9H1_16_3520..5655	711	79.42/9.42	Heme	hxuC	None	None	None	TGVYLIAHIPLFGEKLLLSPSVRYD|1.181|15(261)|36.71	TonB-dependent_heme/hemoglobin_receptor_family_protein_family_protein|GO:0006810,GO:0019867,GO:0022857	None	7(89)|12.52	12(103)|25|14.49	None	9(88)|12|38|12.38	None	j_ortholog_11908312686_1|245	SpI|14.6629	263	16(677)|203|75|95.22	4(697)|558|65|98.03	22(530)|114|12|74.54	orthomcl_cluster0011|245	PanOCT_cluster_733|270	10.00|OuterMembrane	MRFSKLSLAIATTLVTANALA	None	None
N11P6H_00792	14.089	14.340-0.250	Haemophilus_influenzae_N11P6H_159_clr_1_1_1998_F	N11P6H_1_c(792670..794805)	711	79.42/9.42	Heme	hxuC	None	None	None	TGVYLIAHIPLFGEKLLLSPSVRYD|1.181|15(261)|36.71	TonB-dependent_heme/hemoglobin_receptor_family_protein_family_protein|GO:0006810,GO:0019867,GO:0022857	None	7(89)|12.52	12(103)|25|14.49	None	9(88)|12|38|12.38	None	j_ortholog_11908312686_1|245	SpI|14.6629	263	16(677)|203|75|95.22	4(697)|558|65|98.03	22(530)|114|12|74.54	orthomcl_cluster0011|245	PanOCT_cluster_733|270	10.00|OuterMembrane	MRFSKLSLAIATTLVTANALA	None	None
N19P115H1_00633	14.089	14.340-0.250	Haemophilus_influenzae_N19P115H1_159_clr_1_1_2004	N19P115H1_18_2930..5065	711	79.42/9.42	Heme	hxuC	None	None	None	TGVYLIAHIPLFGEKLLLSPSVRYD|1.181|15(261)|36.71	TonB-dependent_heme/hemoglobin_receptor_family_protein_family_protein|GO:0006810,GO:0019867,GO:0022857	None	7(89)|12.52	12(103)|25|14.49	None	9(88)|12|38|12.38	None	j_ortholog_11908312686_1|245	SpI|14.6629	263	16(677)|203|75|95.22	4(697)|558|65|98.03	22(530)|114|12|74.54	orthomcl_cluster0011|245	PanOCT_cluster_733|270	10.00|OuterMembrane	MRFSKLSLAIATTLVTANALA	None	None
N24P44H4_00707	14.089	14.340-0.250	Haemophilus_influenzae_N24P44H4_680_16perV45_1_1_1998	N24P44H4_23_27005..29140	711	79.42/9.42	Heme	hxuC	None	None	None	TGVYLIAHIPLFGEKLLLSPSVRYD|1.181|15(261)|36.71	TonB-dependent_heme/hemoglobin_receptor_family_protein_family_protein|GO:0006810,GO:0019867,GO:0022857	None	7(89)|12.52	12(103)|25|14.49	None	9(88)|12|38|12.38	None	j_ortholog_11908312686_1|245	SpI|14.6629	263	16(677)|203|75|95.22	4(697)|558|65|98.03	22(530)|114|12|74.54	orthomcl_cluster0011|245	PanOCT_cluster_733|270	10.00|OuterMembrane	MRFSKLSLAIATTLVTANALA	None	None
N24P45H1_01464	14.089	14.340-0.250	Haemophilus_influenzae_N24P45H1_680_16perV44_0_1_1998	N24P45H1_6_c(90713..92848)	711	79.42/9.42	Heme	hxuC	None	None	None	TGVYLIAHIPLFGEKLLLSPSVRYD|1.181|15(261)|36.71	TonB-dependent_heme/hemoglobin_receptor_family_protein_family_protein|GO:0006810,GO:0019867,GO:0022857	None	7(89)|12.52	12(103)|25|14.49	None	9(88)|12|38|12.38	None	j_ortholog_11908312686_1|245	SpI|14.6629	263	16(677)|203|75|95.22	4(697)|558|65|98.03	22(530)|114|12|74.54	orthomcl_cluster0011|245	PanOCT_cluster_733|270	10.00|OuterMembrane	MRFSKLSLAIATTLVTANALA	None	None
N33P46H1_00302	14.089	14.340-0.250	Haemophilus_influenzae_N33P46H1_159_clr_1_1_2001	N33P46H1_13_c(33471..35606)	711	79.42/9.42	Heme	hxuC	None	None	None	TGVYLIAHIPLFGEKLLLSPSVRYD|1.181|15(261)|36.71	TonB-dependent_heme/hemoglobin_receptor_family_protein_family_protein|GO:0006810,GO:0019867,GO:0022857	None	7(89)|12.52	12(103)|25|14.49	None	9(88)|12|38|12.38	None	j_ortholog_11908312686_1|245	SpI|14.6629	263	16(677)|203|75|95.22	4(697)|558|65|98.03	22(530)|114|12|74.54	orthomcl_cluster0011|245	PanOCT_cluster_733|270	10.00|OuterMembrane	MRFSKLSLAIATTLVTANALA	None	None
N40P41H1_00290	14.089	14.340-0.250	Haemophilus_influenzae_N40P41H1_159_30perV44_1_0_1998	N40P41H1_15_c(33471..35606)	711	79.42/9.42	Heme	hxuC	None	None	None	TGVYLIAHIPLFGEKLLLSPSVRYD|1.181|15(261)|36.71	TonB-dependent_heme/hemoglobin_receptor_family_protein_family_protein|GO:0006810,GO:0019867,GO:0022857	None	7(89)|12.52	12(103)|25|14.49	None	9(88)|12|38|12.38	None	j_ortholog_11908312686_1|245	SpI|14.6629	263	16(677)|203|75|95.22	4(697)|558|65|98.03	22(530)|114|12|74.54	orthomcl_cluster0011|245	PanOCT_cluster_733|270	10.00|OuterMembrane	MRFSKLSLAIATTLVTANALA	None	None
N40P44H1_00404	14.089	14.340-0.250	Haemophilus_influenzae_N40P44H1_159_30perV41_0_1_1999	N40P44H1_19_c(19421..21556)	711	79.42/9.42	Heme	hxuC	None	None	None	TGVYLIAHIPLFGEKLLLSPSVRYD|1.181|15(261)|36.71	TonB-dependent_heme/hemoglobin_receptor_family_protein_family_protein|GO:0006810,GO:0019867,GO:0022857	None	7(89)|12.52	12(103)|25|14.49	None	9(88)|12|38|12.38	None	j_ortholog_11908312686_1|245	SpI|14.6629	263	16(677)|203|75|95.22	4(697)|558|65|98.03	22(530)|114|12|74.54	orthomcl_cluster0011|245	PanOCT_cluster_733|270	10.00|OuterMembrane	MRFSKLSLAIATTLVTANALA	None	None
N43P2H1_00263	14.089	14.340-0.250	Haemophilus_influenzae_N43P2H1_159_clr_1_0_1995	N43P2H1_16_2918..5053	711	79.42/9.42	Heme	hxuC	None	None	None	TGVYLIAHIPLFGEKLLLSPSVRYD|1.181|15(261)|36.71	TonB-dependent_heme/hemoglobin_receptor_family_protein_family_protein|GO:0006810,GO:0019867,GO:0022857	None	7(89)|12.52	12(103)|25|14.49	None	9(88)|12|38|12.38	None	j_ortholog_11908312686_1|245	SpI|14.6629	263	16(677)|203|75|95.22	4(697)|558|65|98.03	22(530)|114|12|74.54	orthomcl_cluster0011|245	PanOCT_cluster_733|270	10.00|OuterMembrane	MRFSKLSLAIATTLVTANALA	None	None
N44P104H1_00669	14.089	14.340-0.250	Haemophilus_influenzae_N44P104H1_159_31perV85_0_0_2004	N44P104H1_38_2944..5079	711	79.42/9.42	Heme	hxuC	None	None	None	TGVYLIAHIPLFGEKLLLSPSVRYD|1.181|15(261)|36.71	TonB-dependent_heme/hemoglobin_receptor_family_protein_family_protein|GO:0006810,GO:0019867,GO:0022857	None	7(89)|12.52	12(103)|25|14.49	None	9(88)|12|38|12.38	None	j_ortholog_11908312686_1|245	SpI|14.6629	263	16(677)|203|75|95.22	4(697)|558|65|98.03	22(530)|114|12|74.54	orthomcl_cluster0011|245	PanOCT_cluster_733|270	10.00|OuterMembrane	MRFSKLSLAIATTLVTANALA	None	None
N44P85H1_01775	14.089	14.340-0.250	Haemophilus_influenzae_N44P85H1_159_31perV104_1_0_2003	N44P85H1_9_c(33471..35606)	711	79.42/9.42	Heme	hxuC	None	None	None	TGVYLIAHIPLFGEKLLLSPSVRYD|1.181|15(261)|36.71	TonB-dependent_heme/hemoglobin_receptor_family_protein_family_protein|GO:0006810,GO:0019867,GO:0022857	None	7(89)|12.52	12(103)|25|14.49	None	9(88)|12|38|12.38	None	j_ortholog_11908312686_1|245	SpI|14.6629	263	16(677)|203|75|95.22	4(697)|558|65|98.03	22(530)|114|12|74.54	orthomcl_cluster0011|245	PanOCT_cluster_733|270	10.00|OuterMembrane	MRFSKLSLAIATTLVTANALA	None	None
N59P3H1_00059	14.089	14.340-0.250	Haemophilus_influenzae_N59P3H1_159_47perV6_1_0_1996	N59P3H1_22_44415..46550	711	79.42/9.42	Heme	hxuC	None	None	None	TGVYLIAHIPLFGEKLLLSPSVRYD|1.181|15(261)|36.71	TonB-dependent_heme/hemoglobin_receptor_family_protein_family_protein|GO:0006810,GO:0019867,GO:0022857	None	7(89)|12.52	12(103)|25|14.49	None	9(88)|12|38|12.38	None	j_ortholog_11908312686_1|245	SpI|14.6629	263	16(677)|203|75|95.22	4(697)|558|65|98.03	22(530)|114|12|74.54	orthomcl_cluster0011|245	PanOCT_cluster_733|270	10.00|OuterMembrane	MRFSKLSLAIATTLVTANALA	None	None
N59P6H1_00746	14.089	14.340-0.250	Haemophilus_influenzae_N59P6H1_159_47perV3_0_0_1996	N59P6H1_51_c(33471..35606)	711	79.42/9.42	Heme	hxuC	None	None	None	TGVYLIAHIPLFGEKLLLSPSVRYD|1.181|15(261)|36.71	TonB-dependent_heme/hemoglobin_receptor_family_protein_family_protein|GO:0006810,GO:0019867,GO:0022857	None	7(89)|12.52	12(103)|25|14.49	None	9(88)|12|38|12.38	None	j_ortholog_11908312686_1|245	SpI|14.6629	263	16(677)|203|75|95.22	4(697)|558|65|98.03	22(530)|114|12|74.54	orthomcl_cluster0011|245	PanOCT_cluster_733|270	10.00|OuterMembrane	MRFSKLSLAIATTLVTANALA	None	None
N87P37H1_00986	14.089	14.340-0.250	Haemophilus_influenzae_N87P37H1_159_clr_1_1_2002	N87P37H1_5_c(33471..35606)	711	79.42/9.42	Heme	hxuC	None	None	None	TGVYLIAHIPLFGEKLLLSPSVRYD|1.181|15(261)|36.71	TonB-dependent_heme/hemoglobin_receptor_family_protein_family_protein|GO:0006810,GO:0019867,GO:0022857	None	7(89)|12.52	12(103)|25|14.49	None	9(88)|12|38|12.38	None	j_ortholog_11908312686_1|245	SpI|14.6629	263	16(677)|203|75|95.22	4(697)|558|65|98.03	22(530)|114|12|74.54	orthomcl_cluster0011|245	PanOCT_cluster_733|270	10.00|OuterMembrane	MRFSKLSLAIATTLVTANALA	None	None
N99P27H1_00752	14.089	14.340-0.250	Haemophilus_influenzae_N99P27H1_159_clr_1_1_2002	N99P27H1_29_c(33471..35606)	711	79.42/9.42	Heme	hxuC	None	None	None	TGVYLIAHIPLFGEKLLLSPSVRYD|1.181|15(261)|36.71	TonB-dependent_heme/hemoglobin_receptor_family_protein_family_protein|GO:0006810,GO:0019867,GO:0022857	None	7(89)|12.52	12(103)|25|14.49	None	9(88)|12|38|12.38	None	j_ortholog_11908312686_1|245	SpI|14.6629	263	16(677)|203|75|95.22	4(697)|558|65|98.03	22(530)|114|12|74.54	orthomcl_cluster0011|245	PanOCT_cluster_733|270	10.00|OuterMembrane	MRFSKLSLAIATTLVTANALA	None	None
N44P197H1_01611	14.085	14.376-0.291	Haemophilus_influenzae_N44P197H1_582_32perV204_1_0_2009	N44P197H1_4_c(32631..34817)	728	81.30/9.44	Heme	hxuC	None	None	None	TGVYLIAHIPLFGEKLLLSPSVRYD|1.181|15(265)|36.40	TonB-dependent_heme/hemoglobin_receptor_family_protein_family_protein|GO:0006810,GO:0019867,GO:0022857	None	9(106)|14.56	12(112)|34|15.38	None	10(94)|13|36|12.91	None	j_ortholog_11908312686_1|245	SpI|13.5043	263	13(690)|213|75|94.78	4(714)|574|65|98.08	22(555)|118|12|76.24	orthomcl_cluster0011|245	PanOCT_cluster_733|270	10.00|OuterMembrane	MRFSKLSLAITTTLVTANALA	None	None
N44P204H1_00026	14.085	14.376-0.291	Haemophilus_influenzae_N44P204H1_582_32perV197_0_0_2009	N44P204H1_14_2926..5112	728	81.30/9.44	Heme	hxuC	None	None	None	TGVYLIAHIPLFGEKLLLSPSVRYD|1.181|15(265)|36.40	TonB-dependent_heme/hemoglobin_receptor_family_protein_family_protein|GO:0006810,GO:0019867,GO:0022857	None	9(106)|14.56	12(112)|34|15.38	None	10(94)|13|36|12.91	None	j_ortholog_11908312686_1|245	SpI|13.5043	263	13(690)|213|75|94.78	4(714)|574|65|98.08	22(555)|118|12|76.24	orthomcl_cluster0011|245	PanOCT_cluster_733|270	10.00|OuterMembrane	MRFSKLSLAITTTLVTANALA	None	None
N56P127H1_01474	14.082	14.320-0.238	Haemophilus_influenzae_N56P127H1_1329_clr_1_0_2005	N56P127H1_56_128..2248	706	79.02/9.39	Heme	hxuC	None	None	None	TGVYLIAHIPLFGEKLLLSPSVRYD|1.181|13(243)|34.42	TonB-dependent_heme/hemoglobin_receptor_family_protein_family_protein|GO:0006810,GO:0019867,GO:0022857	None	7(84)|11.90	13(115)|28|16.29	None	10(97)|13|38|13.74	None	j_ortholog_11908312686_1|245	SpI|14.3212	263	17(662)|195|74|93.77	3(700)|538|39|99.15	22(535)|112|12|75.78	orthomcl_cluster0011|245	PanOCT_cluster_733|270	10.00|OuterMembrane	MRFSKLSLAIATTLVAANVLA	None	None
N84P8H1_01658	14.081	14.328-0.248	Haemophilus_influenzae_N84P8H1_648_clr_1_1_1999	N84P8H1_7_3388..5523	711	79.42/9.44	Heme	hxuC	None	None	None	TGVYLIAHIPLFGEKLLLSPSVRYD|1.181|15(250)|35.16	TonB-dependent_heme/hemoglobin_receptor_family_protein_family_protein|GO:0006810,GO:0019867,GO:0022857	None	7(88)|12.38	13(110)|26|15.47	None	9(88)|12|38|12.38	None	j_ortholog_11908312686_1|245	SpI|14.0009	263	17(674)|203|75|94.80	4(697)|554|65|98.03	22(526)|113|12|73.98	orthomcl_cluster0011|245	PanOCT_cluster_733|270	10.00|OuterMembrane	MRFSKLSLAIATTLVTANVLA	None	None
N102P16H1_01675	14.078	14.322-0.244	Haemophilus_influenzae_N102P16H1_389_clr_1_1_2001	N102P16H1_8_2937..5105	722	80.87/9.53	Heme	hxuC	None	None	None	TGVYLIAHIPLFGEKLLVSPSVRYD|1.193|13(234)|32.41	TonB-dependent_heme/hemoglobin_receptor_family_protein_family_protein|GO:0006810,GO:0019867,GO:0022857	None	7(88)|12.19	11(97)|25|13.43	None	10(96)|12|35|13.30	None	j_ortholog_11908312686_1|245	SpI|12.8425	263	15(686)|206|75|95.01	3(720)|585|65|99.72	23(554)|117|12|76.73	orthomcl_cluster0011|245	PanOCT_cluster_733|270	10.00|OuterMembrane	MRFSKLSLAITTTLVTANVLA	None	None
N87P128H2_00632	14.078	14.322-0.244	Haemophilus_influenzae_N87P128H2_389_60perV138_1_0_2007	N87P128H2_19_62546..64714	722	80.87/9.53	Heme	hxuC	None	None	None	TGVYLIAHIPLFGEKLLVSPSVRYD|1.193|13(234)|32.41	TonB-dependent_heme/hemoglobin_receptor_family_protein_family_protein|GO:0006810,GO:0019867,GO:0022857	None	7(88)|12.19	11(97)|25|13.43	None	10(96)|12|35|13.30	None	j_ortholog_11908312686_1|245	SpI|12.8425	263	15(686)|206|75|95.01	3(720)|585|65|99.72	23(554)|117|12|76.73	orthomcl_cluster0011|245	PanOCT_cluster_733|270	10.00|OuterMembrane	MRFSKLSLAITTTLVTANVLA	None	None
N87P138H1_00245	14.078	14.322-0.244	Haemophilus_influenzae_N87P138H1_389_60perV128_0_1_2007	N87P138H1_17_3846..6014	722	80.87/9.53	Heme	hxuC	None	None	None	TGVYLIAHIPLFGEKLLVSPSVRYD|1.193|13(234)|32.41	TonB-dependent_heme/hemoglobin_receptor_family_protein_family_protein|GO:0006810,GO:0019867,GO:0022857	None	7(88)|12.19	11(97)|25|13.43	None	10(96)|12|35|13.30	None	j_ortholog_11908312686_1|245	SpI|12.8425	263	15(686)|206|75|95.01	3(720)|585|65|99.72	23(554)|117|12|76.73	orthomcl_cluster0011|245	PanOCT_cluster_733|270	10.00|OuterMembrane	MRFSKLSLAITTTLVTANVLA	None	None
N126P26H1_01705	14.077	14.376-0.299	Haemophilus_influenzae_N126P26H1_66_84perV11_0_1_2006	N126P26H1_7_c(33477..35627)	716	79.97/9.43	Heme	hxuC	None	None	None	TGVYLIAHIPLFGEKLLVSPSVRYD|1.193|13(244)|34.08	TonB-dependent_heme/hemoglobin_receptor_family_protein_family_protein|GO:0006810,GO:0019867,GO:0022857	None	9(107)|14.94	13(117)|33|16.34	None	10(96)|12|34|13.41	None	j_ortholog_11908312686_1|245	SpI|13.5043	263	12(672)|208|76|93.85	4(714)|571|65|99.72	21(550)|118|12|76.82	orthomcl_cluster0011|245	PanOCT_cluster_733|270	10.00|OuterMembrane	MRFSKLSLAITTTLVTANALA	None	None
N1P16H5_00026	14.077	14.376-0.299	Haemophilus_influenzae_N1P16H5_1336_1perV18_1_0_1995	N1P16H5_12_2928..5078	716	79.97/9.43	Heme	hxuC	None	None	None	TGVYLIAHIPLFGEKLLVSPSVRYD|1.193|13(244)|34.08	TonB-dependent_heme/hemoglobin_receptor_family_protein_family_protein|GO:0006810,GO:0019867,GO:0022857	None	9(107)|14.94	13(117)|33|16.34	None	10(96)|12|34|13.41	None	j_ortholog_11908312686_1|245	SpI|13.5043	263	12(672)|208|76|93.85	4(714)|571|65|99.72	21(550)|118|12|76.82	orthomcl_cluster0011|245	PanOCT_cluster_733|270	10.00|OuterMembrane	MRFSKLSLAITTTLVTANALA	None	None
N1P18H1_00353	14.077	14.376-0.299	Haemophilus_influenzae_N1P18H1_1336_1perV16_0_1_1995	N1P18H1_15_3418..5568	716	79.97/9.43	Heme	hxuC	None	None	None	TGVYLIAHIPLFGEKLLVSPSVRYD|1.193|13(244)|34.08	TonB-dependent_heme/hemoglobin_receptor_family_protein_family_protein|GO:0006810,GO:0019867,GO:0022857	None	9(107)|14.94	13(117)|33|16.34	None	10(96)|12|34|13.41	None	j_ortholog_11908312686_1|245	SpI|13.5043	263	12(672)|208|76|93.85	4(714)|571|65|99.72	21(550)|118|12|76.82	orthomcl_cluster0011|245	PanOCT_cluster_733|270	10.00|OuterMembrane	MRFSKLSLAITTTLVTANALA	None	None
N84P18H1_00553	14.077	14.376-0.299	Haemophilus_influenzae_N84P18H1_66_26perV20_1_1_2000	N84P18H1_15_c(33477..35627)	716	79.97/9.43	Heme	hxuC	None	None	None	TGVYLIAHIPLFGEKLLVSPSVRYD|1.193|13(244)|34.08	TonB-dependent_heme/hemoglobin_receptor_family_protein_family_protein|GO:0006810,GO:0019867,GO:0022857	None	9(107)|14.94	13(117)|33|16.34	None	10(96)|12|34|13.41	None	j_ortholog_11908312686_1|245	SpI|13.5043	263	12(672)|208|76|93.85	4(714)|571|65|99.72	21(550)|118|12|76.82	orthomcl_cluster0011|245	PanOCT_cluster_733|270	10.00|OuterMembrane	MRFSKLSLAITTTLVTANALA	None	None
N54P24H7_01738	14.074	14.357-0.283	Haemophilus_influenzae_N54P24H7_107_43perV33_1_1_1997	N54P24H7_9_3128..5269	713	79.74/9.28	Heme	hxuC	None	None	None	TGVYLIAHIPLFGEKLLVSPSVRYD|1.193|15(239)|33.52	TonB-dependent_heme/hemoglobin_receptor_family_protein_family_protein|GO:0006810,GO:0019867,GO:0022857	None	8(101)|14.17	12(111)|28|15.57	None	11(100)|12|36|14.03	None	j_ortholog_11908312686_1|245	SpI|15.3516	263	16(678)|210|76|95.09	2(713)|564|65|100.00	23(547)|116|12|76.72	orthomcl_cluster0011|245	PanOCT_cluster_733|270	10.00|OuterMembrane	MRFSKLSLAIATTLMTANVLA	None	None
N54P33H2_00618	14.074	14.357-0.283	Haemophilus_influenzae_N54P33H2_107_43perV24_0_1_1998	N54P33H2_19_2929..5070	713	79.74/9.28	Heme	hxuC	None	None	None	TGVYLIAHIPLFGEKLLVSPSVRYD|1.193|15(239)|33.52	TonB-dependent_heme/hemoglobin_receptor_family_protein_family_protein|GO:0006810,GO:0019867,GO:0022857	None	8(101)|14.17	12(111)|28|15.57	None	11(100)|12|36|14.03	None	j_ortholog_11908312686_1|245	SpI|15.3516	263	16(678)|210|76|95.09	2(713)|564|65|100.00	23(547)|116|12|76.72	orthomcl_cluster0011|245	PanOCT_cluster_733|270	10.00|OuterMembrane	MRFSKLSLAIATTLMTANVLA	None	None
N5P28H1_00479	14.074	14.338-0.264	Haemophilus_influenzae_N5P28H1_103_93perV54_1_0_1997	N5P28H1_13_c(352842..354983)	713	79.83/9.41	Heme	hxuC	None	None	None	TGVYLIAHIPLFGEKLLLSPSVRYD|1.181|14(236)|33.10	TonB-dependent_heme/hemoglobin_receptor_family_protein_family_protein|GO:0006810,GO:0019867,GO:0022857	None	8(94)|13.18	12(111)|30|15.57	None	9(87)|11|34|12.20	None	j_ortholog_11908312686_1|245	SpI|12.805	263	14(662)|205|75|92.85	2(713)|572|65|100.00	22(540)|114|12|75.74	orthomcl_cluster0011|245	PanOCT_cluster_733|270	10.00|OuterMembrane	MRFSKLSLAITTTLVTANVLA	None	None
N5P54H1_01177	14.074	14.338-0.264	Haemophilus_influenzae_N5P54H1_103_93perV28_0_0_1999	N5P54H1_4_43898..46039	713	79.83/9.41	Heme	hxuC	None	None	None	TGVYLIAHIPLFGEKLLLSPSVRYD|1.181|14(236)|33.10	TonB-dependent_heme/hemoglobin_receptor_family_protein_family_protein|GO:0006810,GO:0019867,GO:0022857	None	8(94)|13.18	12(111)|30|15.57	None	9(87)|11|34|12.20	None	j_ortholog_11908312686_1|245	SpI|12.805	263	14(662)|205|75|92.85	2(713)|572|65|100.00	22(540)|114|12|75.74	orthomcl_cluster0011|245	PanOCT_cluster_733|270	10.00|OuterMembrane	MRFSKLSLAITTTLVTANVLA	None	None
N101P53H1_00954	14.073	14.341-0.268	Haemophilus_influenzae_N101P53H1_36_clr_1_0_2005	N101P53H1_51_c(91822..93996)	724	81.00/9.43	Heme	hxuC	None	None	None	TGVYLIAHIPLFGEKLLLSPSVRYD|1.181|15(256)|35.36	TonB-dependent_heme/hemoglobin_receptor_family_protein_family_protein|GO:0006810,GO:0019867,GO:0022857	None	8(97)|13.40	12(106)|26|14.64	None	9(90)|13|37|12.43	None	j_ortholog_11908312686_1|245	SpI|13.5739	263	13(685)|210|76|94.61	3(722)|573|65|99.72	21(537)|116|12|74.17	orthomcl_cluster0011|245	PanOCT_cluster_733|270	10.00|OuterMembrane	MRFSKLSLAITTTLVTANALA	None	None
N91P4H1_00866	14.072	14.334-0.262	Haemophilus_influenzae_N91P4H1_411_61perV3_0_0_1999	N91P4H1_25_3883..6036	717	80.33/9.42	Heme	hxuC	None	None	None	TGVYLIAHIPLFGEKLLLSPSVRYD|1.181|14(251)|35.01	TonB-dependent_heme/hemoglobin_receptor_family_protein_family_protein|GO:0006810,GO:0019867,GO:0022857	None	8(94)|13.11	12(111)|29|15.48	None	9(91)|14|41|12.69	None	j_ortholog_11908312686_1|245	SpI|14.6629	263	14(687)|210|75|95.82	3(711)|548|39|99.16	22(548)|118|12|76.43	orthomcl_cluster0011|245	PanOCT_cluster_733|270	10.00|OuterMembrane	MRFSKLSLAIATTLVTANALA	None	None
N14P41H1_00031	14.064	14.334-0.270	Haemophilus_influenzae_N14P41H1_134_10perV46_1_0_1999	N14P41H1_10_c(32639..34798)	719	80.57/9.4	Heme	hxuC	None	None	None	TGVYLIAHIPLFGEKLLVSPSVRYD|1.193|14(238)|33.10	TonB-dependent_heme/hemoglobin_receptor_family_protein_family_protein|GO:0006810,GO:0019867,GO:0022857	None	8(97)|13.49	12(107)|26|14.88	None	9(88)|12|39|12.24	None	j_ortholog_11908312686_1|245	SpI|14.0009	263	14(686)|215|75|95.41	3(717)|572|65|99.72	22(545)|117|12|75.80	orthomcl_cluster0011|245	PanOCT_cluster_733|270	10.00|OuterMembrane	MRFSKLSLAIATTLVTANVLA	None	None
N14P46H1_00051	14.064	14.334-0.270	Haemophilus_influenzae_N14P46H1_134_10perV41_0_0_1999	N14P46H1_11_c(32639..34798)	719	80.57/9.4	Heme	hxuC	None	None	None	TGVYLIAHIPLFGEKLLVSPSVRYD|1.193|14(238)|33.10	TonB-dependent_heme/hemoglobin_receptor_family_protein_family_protein|GO:0006810,GO:0019867,GO:0022857	None	8(97)|13.49	12(107)|26|14.88	None	9(88)|12|39|12.24	None	j_ortholog_11908312686_1|245	SpI|14.0009	263	14(686)|215|75|95.41	3(717)|572|65|99.72	22(545)|117|12|75.80	orthomcl_cluster0011|245	PanOCT_cluster_733|270	10.00|OuterMembrane	MRFSKLSLAIATTLVTANVLA	None	None
N107P4H1_00820	14.058	14.309-0.251	Haemophilus_influenzae_N107P4H1_33_75perV3_0_1_2000	N107P4H1_28_3860..5989	709	79.29/9.4	Heme	hxuC	None	None	None	TGVYLIAHIPLFGEKLLLSPSVRYD|1.181|14(262)|36.95	TonB-dependent_heme/hemoglobin_receptor_family_protein_family_protein|GO:0006810,GO:0019867,GO:0022857	None	7(89)|12.55	11(104)|29|14.67	None	10(96)|12|35|13.54	None	j_ortholog_11908312686_1|245	SpI|14.5932	263	15(675)|202|76|95.20	4(698)|523|39|98.45	21(526)|111|12|74.19	orthomcl_cluster0011|245	PanOCT_cluster_733|270	10.00|OuterMembrane	MRFSKLSLAITTTLVTANALA	None	None
N49P21H1_00230	14.058	14.367-0.309	Haemophilus_influenzae_N49P21H1_85_98perV5_0_0_1997	N49P21H1_14_43960..46101	713	79.79/9.43	Heme	hxuC	None	None	None	TGVYLIAHIPLFGEKLLLSPSVRYD|1.181|14(259)|36.33	TonB-dependent_heme/hemoglobin_receptor_family_protein_family_protein|GO:0006810,GO:0019867,GO:0022857	None	9(110)|15.43	13(122)|32|17.11	None	8(78)|10|34|10.94	None	j_ortholog_11908312686_1|245	SpI|13.5739	263	13(678)|199|76|95.09	4(710)|571|65|99.58	21(534)|116|12|74.89	orthomcl_cluster0011|245	PanOCT_cluster_733|270	10.00|OuterMembrane	MRFSKLSLAITTTLVTANALA	None	None
N49P5H1_00756	14.058	14.367-0.309	Haemophilus_influenzae_N49P5H1_85_98perV21_1_0_1995	N49P5H1_5_43802..45943	713	79.79/9.43	Heme	hxuC	None	None	None	TGVYLIAHIPLFGEKLLLSPSVRYD|1.181|14(259)|36.33	TonB-dependent_heme/hemoglobin_receptor_family_protein_family_protein|GO:0006810,GO:0019867,GO:0022857	None	9(110)|15.43	13(122)|32|17.11	None	8(78)|10|34|10.94	None	j_ortholog_11908312686_1|245	SpI|13.5739	263	13(678)|199|76|95.09	4(710)|571|65|99.58	21(534)|116|12|74.89	orthomcl_cluster0011|245	PanOCT_cluster_733|270	10.00|OuterMembrane	MRFSKLSLAITTTLVTANALA	None	None
N6P8H2_01105	14.058	14.367-0.309	Haemophilus_influenzae_N6P8H2_85_5perV9_1_1_1995	N6P8H2_3_c(33596..35737)	713	79.79/9.43	Heme	hxuC	None	None	None	TGVYLIAHIPLFGEKLLLSPSVRYD|1.181|14(259)|36.33	TonB-dependent_heme/hemoglobin_receptor_family_protein_family_protein|GO:0006810,GO:0019867,GO:0022857	None	9(110)|15.43	13(122)|32|17.11	None	8(78)|10|34|10.94	None	j_ortholog_11908312686_1|245	SpI|13.5739	263	13(678)|199|76|95.09	4(710)|571|65|99.58	21(534)|116|12|74.89	orthomcl_cluster0011|245	PanOCT_cluster_733|270	10.00|OuterMembrane	MRFSKLSLAITTTLVTANALA	None	None
N101P19H1_01188	14.057	14.335-0.278	Haemophilus_influenzae_N101P19H1_12_69perV19_0_0_2000	N101P19H1_6_43826..45967	713	79.87/9.41	Heme	hxuC	None	None	None	TGVYLIAHIPLFGEKLLVSPSVRYD|1.193|14(236)|33.10	TonB-dependent_heme/hemoglobin_receptor_family_protein_family_protein|GO:0006810,GO:0019867,GO:0022857	None	8(99)|13.88	14(116)|28|16.27	None	8(78)|10|33|10.94	None	j_ortholog_11908312686_1|245	SpI|12.5998	263	13(679)|210|76|95.23	3(711)|573|65|99.72	22(533)|113|12|74.75	orthomcl_cluster0011|245	PanOCT_cluster_733|270	10.00|OuterMembrane	MRFSKLSLAVATTLVTANVLA	None	None
N33P18H2_01435	14.057	14.335-0.278	Haemophilus_influenzae_N33P18H2_12_21perV19_1_0_1997	N33P18H2_4_2930..5071	713	79.87/9.41	Heme	hxuC	None	None	None	TGVYLIAHIPLFGEKLLVSPSVRYD|1.193|14(236)|33.10	TonB-dependent_heme/hemoglobin_receptor_family_protein_family_protein|GO:0006810,GO:0019867,GO:0022857	None	8(99)|13.88	14(116)|28|16.27	None	8(78)|10|33|10.94	None	j_ortholog_11908312686_1|245	SpI|12.5998	263	13(679)|210|76|95.23	3(711)|573|65|99.72	22(533)|113|12|74.75	orthomcl_cluster0011|245	PanOCT_cluster_733|270	10.00|OuterMembrane	MRFSKLSLAVATTLVTANVLA	None	None
N33P19H1_00350	14.057	14.335-0.278	Haemophilus_influenzae_N33P19H1_12_21perV18_0_0_1997	N33P19H1_22_2945..5086	713	79.87/9.41	Heme	hxuC	None	None	None	TGVYLIAHIPLFGEKLLVSPSVRYD|1.193|14(236)|33.10	TonB-dependent_heme/hemoglobin_receptor_family_protein_family_protein|GO:0006810,GO:0019867,GO:0022857	None	8(99)|13.88	14(116)|28|16.27	None	8(78)|10|33|10.94	None	j_ortholog_11908312686_1|245	SpI|12.5998	263	13(679)|210|76|95.23	3(711)|573|65|99.72	22(533)|113|12|74.75	orthomcl_cluster0011|245	PanOCT_cluster_733|270	10.00|OuterMembrane	MRFSKLSLAVATTLVTANVLA	None	None
N81P25H1_00156	14.057	14.335-0.278	Haemophilus_influenzae_N81P25H1_12_clr_1_1_2000	N81P25H1_14_43918..46059	713	79.87/9.41	Heme	hxuC	None	None	None	TGVYLIAHIPLFGEKLLVSPSVRYD|1.193|14(236)|33.10	TonB-dependent_heme/hemoglobin_receptor_family_protein_family_protein|GO:0006810,GO:0019867,GO:0022857	None	8(99)|13.88	14(116)|28|16.27	None	8(78)|10|33|10.94	None	j_ortholog_11908312686_1|245	SpI|12.5998	263	13(679)|210|76|95.23	3(711)|573|65|99.72	22(533)|113|12|74.75	orthomcl_cluster0011|245	PanOCT_cluster_733|270	10.00|OuterMembrane	MRFSKLSLAVATTLVTANVLA	None	None
N3P14H1_00815	14.056	14.384-0.328	Haemophilus_influenzae_N3P14H1_253_2perV24_1_0_1995	N3P14H1_29_c(17661..19355)	564	62.54/9.42	Heme	hxuB_2	3e-26|Haemolysin_secretion/activation_protein_ShlB/FhaC,	None	None	AGAASVDEGHLIQTEFKHYLPVFSQSVLVSSLFYDY|1.197|16(273)|48.40	POTRA_domain,_ShlB-type_family_protein	None	2(22)|3.90	9(75)|16|13.30	None	5(45)|5|21|7.98	None	j_ortholog_11908398784_1|268	SpI|13.9872	270	10(547)|181|76|96.99	1(564)|465|65|100.00	18(448)|99|12|79.43	orthomcl_cluster0245|181	PanOCT_cluster_734|270	10.00|OuterMembrane	MKMRPRYSVIASAVSLGFVLSNSVMA	None	1
N3P24H1_01056	14.056	14.384-0.328	Haemophilus_influenzae_N3P24H1_253_2perV14_0_0_1996	N3P24H1_5_46261..47955	564	62.54/9.42	Heme	hxuB_2	3e-26|Haemolysin_secretion/activation_protein_ShlB/FhaC,	None	None	AGAASVDEGHLIQTEFKHYLPVFSQSVLVSSLFYDY|1.197|16(273)|48.40	POTRA_domain,_ShlB-type_family_protein	None	2(22)|3.90	9(75)|16|13.30	None	5(45)|5|21|7.98	None	j_ortholog_11908398784_1|268	SpI|13.9872	270	10(547)|181|76|96.99	1(564)|465|65|100.00	18(448)|99|12|79.43	orthomcl_cluster0245|181	PanOCT_cluster_734|270	10.00|OuterMembrane	MKMRPRYSVIASAVSLGFVLSNSVMA	None	1
N56P1H1_01679	14.056	14.384-0.328	Haemophilus_influenzae_N56P1H1_265_100perV16_1_0_1995	N56P1H1_91_74524..76218	564	62.54/9.42	Heme	hxuB	3e-26|Haemolysin_secretion/activation_protein_ShlB/FhaC,	None	None	AGAASVDEGHLIQTEFKHYLPVFSQSVLVSSLFYDY|1.197|16(273)|48.40	POTRA_domain,_ShlB-type_family_protein	None	2(22)|3.90	9(75)|16|13.30	None	5(45)|5|21|7.98	None	j_ortholog_11908398784_1|268	SpI|13.9872	270	10(547)|181|76|96.99	1(564)|465|65|100.00	18(448)|99|12|79.43	orthomcl_cluster0245|181	PanOCT_cluster_734|270	10.00|OuterMembrane	MKMRPRYSVIASAVSLGFVLSNSVMA	None	1
N59P16H1_01013	14.056	14.384-0.328	Haemophilus_influenzae_N59P16H1_253_101perV7_0_0_1997	N59P16H1_60_73785..75479	564	62.54/9.42	Heme	hxuB	3e-26|Haemolysin_secretion/activation_protein_ShlB/FhaC,	None	None	AGAASVDEGHLIQTEFKHYLPVFSQSVLVSSLFYDY|1.197|16(273)|48.40	POTRA_domain,_ShlB-type_family_protein	None	2(22)|3.90	9(75)|16|13.30	None	5(45)|5|21|7.98	None	j_ortholog_11908398784_1|268	SpI|13.9872	270	10(547)|181|76|96.99	1(564)|465|65|100.00	18(448)|99|12|79.43	orthomcl_cluster0245|181	PanOCT_cluster_734|270	10.00|OuterMembrane	MKMRPRYSVIASAVSLGFVLSNSVMA	None	1
N59P7H1_01468	14.056	14.384-0.328	Haemophilus_influenzae_N59P7H1_253_101perV16_1_0_1996	N59P7H1_66_46978..48672	564	62.54/9.42	Heme	hxuB	3e-26|Haemolysin_secretion/activation_protein_ShlB/FhaC,	None	None	AGAASVDEGHLIQTEFKHYLPVFSQSVLVSSLFYDY|1.197|16(273)|48.40	POTRA_domain,_ShlB-type_family_protein	None	2(22)|3.90	9(75)|16|13.30	None	5(45)|5|21|7.98	None	j_ortholog_11908398784_1|268	SpI|13.9872	270	10(547)|181|76|96.99	1(564)|465|65|100.00	18(448)|99|12|79.43	orthomcl_cluster0245|181	PanOCT_cluster_734|270	10.00|OuterMembrane	MKMRPRYSVIASAVSLGFVLSNSVMA	None	1
N101P36H1_00341	14.045	14.295-0.250	Haemophilus_influenzae_N101P36H1_503_107perV47_1_1_2003	N101P36H1_19_44330..46465	711	79.37/9.42	Heme	hxuC	None	None	None	TGVYLIAHIPLFGEKLLLSPSVRYD|1.181|16(270)|37.97	TonB-dependent_heme/hemoglobin_receptor_family_protein_family_protein|GO:0006810,GO:0019867,GO:0022857	None	7(89)|12.52	12(103)|25|14.49	None	9(88)|12|38|12.38	None	j_ortholog_11908312686_1|245	SpI|14.6629	263	16(677)|203|75|95.22	4(693)|519|39|97.47	22(530)|113|12|74.54	orthomcl_cluster0011|245	PanOCT_cluster_733|270	10.00|OuterMembrane	MRFSKLSLAIATTLVTANALA	None	None
N47P12H2_01437	14.039	14.321-0.282	Haemophilus_influenzae_N47P12H2_155_35perV17_1_0_1996	N47P12H2_91_5158..6846	562	62.24/9.45	Heme	hxuB	1.1e-26|Haemolysin_secretion/activation_protein_ShlB/FhaC,	None	None	AGAASVDEGHLIQTEFKHYLPVFSQSVLVSSLFYDYGLGKY|1.197|15(248)|44.13	POTRA_domain,_ShlB-type_family_protein	None	1(9)|1.60	9(75)|17|13.35	None	5(45)|5|21|8.01	None	j_ortholog_11908398784_1|268	SpI|11.9962	270	12(542)|176|78|96.44	1(562)|461|65|100.00	18(433)|93|12|77.05	orthomcl_cluster0245|181	PanOCT_cluster_734|270	10.00|OuterMembrane	MRPRYSVIASAVSLGFVLSNSVMA	None	1
N47P17H_01328	14.039	14.321-0.282	Haemophilus_influenzae_N47P17H_155_35perV12_0_0_1996	N47P17H_31_c(351261..352949)	562	62.24/9.45	Heme	hxuB	1.1e-26|Haemolysin_secretion/activation_protein_ShlB/FhaC,	None	None	AGAASVDEGHLIQTEFKHYLPVFSQSVLVSSLFYDYGLGKY|1.197|15(248)|44.13	POTRA_domain,_ShlB-type_family_protein	None	1(9)|1.60	9(75)|17|13.35	None	5(45)|5|21|8.01	None	j_ortholog_11908398784_1|268	SpI|11.9962	270	12(542)|176|78|96.44	1(562)|461|65|100.00	18(433)|93|12|77.05	orthomcl_cluster0245|181	PanOCT_cluster_734|270	10.00|OuterMembrane	MRPRYSVIASAVSLGFVLSNSVMA	None	1
N57P13H1_00947	14.039	14.321-0.282	Haemophilus_influenzae_N57P13H1_155_46perV20_1_1_1996	N57P13H1_53_c(351039..352727)	562	62.24/9.45	Heme	hxuB	1.1e-26|Haemolysin_secretion/activation_protein_ShlB/FhaC,	None	None	AGAASVDEGHLIQTEFKHYLPVFSQSVLVSSLFYDYGLGKY|1.197|15(248)|44.13	POTRA_domain,_ShlB-type_family_protein	None	1(9)|1.60	9(75)|17|13.35	None	5(45)|5|21|8.01	None	j_ortholog_11908398784_1|268	SpI|11.9962	270	12(542)|176|78|96.44	1(562)|461|65|100.00	18(433)|93|12|77.05	orthomcl_cluster0245|181	PanOCT_cluster_734|270	10.00|OuterMembrane	MRPRYSVIASAVSLGFVLSNSVMA	None	1
N57P20H1_01245	14.039	14.321-0.282	Haemophilus_influenzae_N57P20H1_155_46perV13_0_0_1997	N57P20H1_63_45959..47647	562	62.24/9.45	Heme	hxuB	1.1e-26|Haemolysin_secretion/activation_protein_ShlB/FhaC,	None	None	AGAASVDEGHLIQTEFKHYLPVFSQSVLVSSLFYDYGLGKY|1.197|15(248)|44.13	POTRA_domain,_ShlB-type_family_protein	None	1(9)|1.60	9(75)|17|13.35	None	5(45)|5|21|8.01	None	j_ortholog_11908398784_1|268	SpI|11.9962	270	12(542)|176|78|96.44	1(562)|461|65|100.00	18(433)|93|12|77.05	orthomcl_cluster0245|181	PanOCT_cluster_734|270	10.00|OuterMembrane	MRPRYSVIASAVSLGFVLSNSVMA	None	1
N6P24H2_00530	14.039	14.321-0.282	Haemophilus_influenzae_N6P24H2_155_6perV32_1_0_1996_F	N6P24H2_1_592731..594419	562	62.24/9.45	Heme	hxuB	1.1e-26|Haemolysin_secretion/activation_protein_ShlB/FhaC,	None	None	AGAASVDEGHLIQTEFKHYLPVFSQSVLVSSLFYDYGLGKY|1.197|15(248)|44.13	POTRA_domain,_ShlB-type_family_protein	None	1(9)|1.60	9(75)|17|13.35	None	5(45)|5|21|8.01	None	j_ortholog_11908398784_1|268	SpI|11.9962	270	12(542)|176|78|96.44	1(562)|461|65|100.00	18(433)|93|12|77.05	orthomcl_cluster0245|181	PanOCT_cluster_734|270	10.00|OuterMembrane	MRPRYSVIASAVSLGFVLSNSVMA	None	1
N6P32H1_01681	14.039	14.321-0.282	Haemophilus_influenzae_N6P32H1_155_6perV24_0_0_1997	N6P32H1_62_c(89833..91521)	562	62.24/9.45	Heme	hxuB	1.1e-26|Haemolysin_secretion/activation_protein_ShlB/FhaC,	None	None	AGAASVDEGHLIQTEFKHYLPVFSQSVLVSSLFYDYGLGKY|1.197|15(248)|44.13	POTRA_domain,_ShlB-type_family_protein	None	1(9)|1.60	9(75)|17|13.35	None	5(45)|5|21|8.01	None	j_ortholog_11908398784_1|268	SpI|11.9962	270	12(542)|176|78|96.44	1(562)|461|65|100.00	18(433)|93|12|77.05	orthomcl_cluster0245|181	PanOCT_cluster_734|270	10.00|OuterMembrane	MRPRYSVIASAVSLGFVLSNSVMA	None	1
N7P49H2_00083	14.039	14.321-0.282	Haemophilus_influenzae_N7P49H2_155_clr_1_1_1998	N7P49H2_11_5130..6818	562	62.24/9.45	Heme	hxuB	1.1e-26|Haemolysin_secretion/activation_protein_ShlB/FhaC,	None	None	AGAASVDEGHLIQTEFKHYLPVFSQSVLVSSLFYDYGLGKY|1.197|15(248)|44.13	POTRA_domain,_ShlB-type_family_protein	None	1(9)|1.60	9(75)|17|13.35	None	5(45)|5|21|8.01	None	j_ortholog_11908398784_1|268	SpI|11.9962	270	12(542)|176|78|96.44	1(562)|461|65|100.00	18(433)|93|12|77.05	orthomcl_cluster0245|181	PanOCT_cluster_734|270	10.00|OuterMembrane	MRPRYSVIASAVSLGFVLSNSVMA	None	1
N18P16H1_01730	14.038	14.366-0.328	Haemophilus_influenzae_N18P16H1_3_11perV17_1_0_1996	N18P16H1_8_c(30937..32631)	564	62.50/9.4	Heme	hxuB	3.7e-26|Haemolysin_secretion/activation_protein_ShlB/FhaC,	None	None	AGAASVDEGHLIQTEFKHYLPVFSQSVLVSSLFYDYGLGKY|1.197|16(269)|47.70	POTRA_domain,_ShlB-type_family_protein	None	2(22)|3.90	9(75)|17|13.30	None	5(45)|5|21|7.98	None	j_ortholog_11908398784_1|268	SpI|13.2443	270	11(547)|178|76|96.99	1(564)|464|65|100.00	18(444)|96|12|78.72	orthomcl_cluster0245|181	PanOCT_cluster_734|270	10.00|OuterMembrane	MKMRPRYSVIASAVSLGFVLSNSVMA	None	1
N18P17H2_00473	14.038	14.366-0.328	Haemophilus_influenzae_N18P17H2_3_11perV16_0_1_1996	N18P17H2_20_2313..4007	564	62.50/9.4	Heme	hxuB	3.7e-26|Haemolysin_secretion/activation_protein_ShlB/FhaC,	None	None	AGAASVDEGHLIQTEFKHYLPVFSQSVLVSSLFYDYGLGKY|1.197|16(269)|47.70	POTRA_domain,_ShlB-type_family_protein	None	2(22)|3.90	9(75)|17|13.30	None	5(45)|5|21|7.98	None	j_ortholog_11908398784_1|268	SpI|13.2443	270	11(547)|178|76|96.99	1(564)|464|65|100.00	18(444)|96|12|78.72	orthomcl_cluster0245|181	PanOCT_cluster_734|270	10.00|OuterMembrane	MKMRPRYSVIASAVSLGFVLSNSVMA	None	1
N103P20H1_00386	14.03	14.312-0.282	Haemophilus_influenzae_N103P20H1_155_70perV3_0_1_2002	N103P20H1_16_2478..4166	562	62.24/9.45	Heme	hxuB	1.1e-26|Haemolysin_secretion/activation_protein_ShlB/FhaC,	None	None	AGAASVDEGHLIQTEFKHYLPVFSQSVLVSSLFYDYGLGKY|1.197|15(248)|44.13	POTRA_domain,_ShlB-type_family_protein	None	1(9)|1.60	9(75)|17|13.35	None	4(40)|5|21|7.12	None	j_ortholog_11908398784_1|268	SpI|11.9962	270	12(542)|176|78|96.44	1(562)|461|65|100.00	18(433)|93|12|77.05	orthomcl_cluster0245|181	PanOCT_cluster_734|270	10.00|OuterMembrane	MRPRYSVIASAVSLGFVLSNSVMA	None	1
N48P106H1_00728	14.03	14.312-0.282	Haemophilus_influenzae_N48P106H1_155_39perV153_1_1_2004	N48P106H1_27_5176..6864	562	62.24/9.45	Heme	hxuB	1.1e-26|Haemolysin_secretion/activation_protein_ShlB/FhaC,	None	None	AGAASVDEGHLIQTEFKHYLPVFSQSVLVSSLFYDYGLGKY|1.197|15(248)|44.13	POTRA_domain,_ShlB-type_family_protein	None	1(9)|1.60	9(75)|17|13.35	None	4(40)|5|21|7.12	None	j_ortholog_11908398784_1|268	SpI|11.9962	270	12(542)|176|78|96.44	1(562)|461|65|100.00	18(433)|93|12|77.05	orthomcl_cluster0245|181	PanOCT_cluster_734|270	10.00|OuterMembrane	MRPRYSVIASAVSLGFVLSNSVMA	None	1
N48P153H1_01455	14.03	14.312-0.282	Haemophilus_influenzae_N48P153H1_155_39perV106_0_._2006	N48P153H1_86_c(90105..91793)	562	62.24/9.45	Heme	hxuB	1.1e-26|Haemolysin_secretion/activation_protein_ShlB/FhaC,	None	None	AGAASVDEGHLIQTEFKHYLPVFSQSVLVSSLFYDYGLGKY|1.197|15(248)|44.13	POTRA_domain,_ShlB-type_family_protein	None	1(9)|1.60	9(75)|17|13.35	None	4(40)|5|21|7.12	None	j_ortholog_11908398784_1|268	SpI|11.9962	270	12(542)|176|78|96.44	1(562)|461|65|100.00	18(433)|93|12|77.05	orthomcl_cluster0245|181	PanOCT_cluster_734|270	10.00|OuterMembrane	MRPRYSVIASAVSLGFVLSNSVMA	None	1
N51P5H1_00668	14.03	15.844-1.814	Haemophilus_influenzae_N51P5H1_1339_42perV10_1_0_1995	N51P5H1_209_15817..16278	153	16.21/6.09	Outer_membrane_protein_P6_precursor	pal	2.7e-20|OmpA_family,2.2e-44|Pal_lipo:_peptidoglycan-associated_lipoprotein,	None	None	FKSLLVAGSVAALAACSS|1.186|3(47)|30.72	peptidoglycan-associated_lipoprotein|GO:0009279	None	2(24)|15.69	1(7)|1|4.58	1(152)|99.35	2(18)|3|13|11.76	Outer_membrane_protein_P6_precursor|:15816-16278|GI:9452-24297	j_ortholog_11907691448_1|12	SpII|29.6659	270	3(148)|48|47|96.73	2(144)|95|63|94.12	8(121)|20|12|79.08	orthomcl_cluster4790|16	PanOCT_cluster_12|270	10.00|OuterMembrane	MNKFFKSLLVAGSVAALAACSSSNNDA	None	None
N84P14H2_00932	14.016	15.016-1.000	Haemophilus_influenzae_N84P14H2_436_clr_1_0_2000	N84P14H2_27_c(75291..75914)	207	22.22/9.25	hypothetical_protein	None	3.6e-15|Outer_membrane_protein_beta-barrel_domain,	None	None	ANKLLPYVKVSFDASSF|1.203|8(104)|50.24	Outer_membrane_protein_beta-barrel_domain_family_protein	None	None	2(14)|2|6.76	None	3(27)|3|14|13.04	None	j_ortholog_11907644746_1|9	SpI|12.5292	9	2(204)|64|60|98.55	2(207)|157|39|100.00	8(153)|31|12|73.91	orthomcl_cluster5544|9	PanOCT_cluster_3439|9	9.52|OuterMembrane	MKRLAILSILGLLSANVLA	0.797886	None
N5P28H1_00478	14.014	14.343-0.328	Haemophilus_influenzae_N5P28H1_103_93perV54_1_0_1997	N5P28H1_13_c(351066..352754)	562	62.31/9.31	Heme	hxuB_1	8.2e-26|Haemolysin_secretion/activation_protein_ShlB/FhaC,	None	None	AGAASVDEGHLIQTEFKHYLPVFSQSVLVSSLFYDYGLGKY|1.197|14(260)|46.26	POTRA_domain,_ShlB-type_family_protein	None	2(22)|3.91	9(74)|16|13.17	None	5(45)|5|21|8.01	None	j_ortholog_11908398784_1|268	SpI|10.6424	270	11(545)|179|74|96.98	1(562)|458|65|100.00	19(436)|95|12|77.58	orthomcl_cluster0245|181	PanOCT_cluster_734|270	10.00|OuterMembrane	MRPRYSVIASAVSLGFVLSNSVMA	None	1
N5P54H1_01178	14.014	14.343-0.328	Haemophilus_influenzae_N5P54H1_103_93perV28_0_0_1999	N5P54H1_4_46127..47815	562	62.31/9.31	Heme	hxuB_2	8.2e-26|Haemolysin_secretion/activation_protein_ShlB/FhaC,	None	None	AGAASVDEGHLIQTEFKHYLPVFSQSVLVSSLFYDYGLGKY|1.197|14(260)|46.26	POTRA_domain,_ShlB-type_family_protein	None	2(22)|3.91	9(74)|16|13.17	None	5(45)|5|21|8.01	None	j_ortholog_11908398784_1|268	SpI|10.6424	270	11(545)|179|74|96.98	1(562)|458|65|100.00	19(436)|95|12|77.58	orthomcl_cluster0245|181	PanOCT_cluster_734|270	10.00|OuterMembrane	MRPRYSVIASAVSLGFVLSNSVMA	None	1
N84P18H1_00552	14.014	14.331-0.317	Haemophilus_influenzae_N84P18H1_66_26perV20_1_1_2000	N84P18H1_15_c(31707..33401)	564	62.33/9.36	Heme	hxuB	5.2e-27|Haemolysin_secretion/activation_protein_ShlB/FhaC,	None	None	AGAASVDEGHVIQTEFKHYLPVFSQSVLVSSLFYDY|1.197|15(264)|46.81	POTRA_domain,_ShlB-type_family_protein	None	2(19)|3.37	9(76)|18|13.48	None	5(45)|5|21|7.98	None	j_ortholog_11908398784_1|268	SpI|13.2443	270	12(543)|175|76|96.28	2(559)|453|65|99.11	18(437)|94|12|77.48	orthomcl_cluster2287|87	PanOCT_cluster_734|270	10.00|OuterMembrane	MKMRPRYSVIASAVSLGFVLSNSVMA	None	1
N84P20H1_01781	14.014	14.331-0.317	Haemophilus_influenzae_N84P20H1_66_26perV18_0_1_2001	N84P20H1_9_c(31969..33663)	564	62.33/9.36	Heme	hxuB	5.2e-27|Haemolysin_secretion/activation_protein_ShlB/FhaC,	None	None	AGAASVDEGHVIQTEFKHYLPVFSQSVLVSSLFYDY|1.197|15(264)|46.81	POTRA_domain,_ShlB-type_family_protein	None	2(19)|3.37	9(76)|18|13.48	None	5(45)|5|21|7.98	None	j_ortholog_11908398784_1|268	SpI|13.2443	270	12(543)|175|76|96.28	2(559)|453|65|99.11	18(437)|94|12|77.48	orthomcl_cluster2287|87	PanOCT_cluster_734|270	10.00|OuterMembrane	MKMRPRYSVIASAVSLGFVLSNSVMA	None	1
N126P11H1_00231	14.005	14.322-0.317	Haemophilus_influenzae_N126P11H1_66_84perV26_1_0_2005	N126P11H1_19_c(31647..33341)	564	62.33/9.36	Heme	hxuB	5.2e-27|Haemolysin_secretion/activation_protein_ShlB/FhaC,	None	None	AGAASVDEGHVIQTEFKHYLPVFSQSVLVSSLFYDY|1.197|15(264)|46.81	POTRA_domain,_ShlB-type_family_protein	None	2(19)|3.37	9(76)|18|13.48	None	4(40)|5|21|7.09	None	j_ortholog_11908398784_1|268	SpI|13.2443	270	12(543)|175|76|96.28	2(559)|453|65|99.11	18(437)|94|12|77.48	orthomcl_cluster2287|87	PanOCT_cluster_734|270	10.00|OuterMembrane	MKMRPRYSVIASAVSLGFVLSNSVMA	None	1
N126P26H1_01704	14.005	14.322-0.317	Haemophilus_influenzae_N126P26H1_66_84perV11_0_1_2006	N126P26H1_7_c(31707..33401)	564	62.33/9.36	Heme	hxuB	5.2e-27|Haemolysin_secretion/activation_protein_ShlB/FhaC,	None	None	AGAASVDEGHVIQTEFKHYLPVFSQSVLVSSLFYDY|1.197|15(264)|46.81	POTRA_domain,_ShlB-type_family_protein	None	2(19)|3.37	9(76)|18|13.48	None	4(40)|5|21|7.09	None	j_ortholog_11908398784_1|268	SpI|13.2443	270	12(543)|175|76|96.28	2(559)|453|65|99.11	18(437)|94|12|77.48	orthomcl_cluster2287|87	PanOCT_cluster_734|270	10.00|OuterMembrane	MKMRPRYSVIASAVSLGFVLSNSVMA	None	1
N6P9H1_01625	14.005	14.314-0.309	Haemophilus_influenzae_N6P9H1_85_5perV8_0_0_1995	N6P9H1_7_2944..5085	713	79.79/9.43	Heme	hxuC	None	None	None	TGVYLIAHIPLFGEKLLLSPSVRYD|1.181|14(259)|36.33	TonB-dependent_heme/hemoglobin_receptor_family_protein_family_protein|GO:0006810,GO:0019867,GO:0022857	None	9(110)|15.43	13(122)|32|17.11	None	8(78)|10|34|10.94	None	j_ortholog_11908312686_1|245	SpI|13.5739	263	13(678)|199|76|95.09	4(706)|534|39|99.02	21(534)|116|12|74.89	orthomcl_cluster0011|245	PanOCT_cluster_733|270	10.00|OuterMembrane	MRFSKLSLAITTTLVTANALA	None	None
N1P16H5_00027	14.001	14.319-0.317	Haemophilus_influenzae_N1P16H5_1336_1perV18_1_0_1995	N1P16H5_12_5154..6848	564	62.33/9.31	Heme	hxuB	5.2e-27|Haemolysin_secretion/activation_protein_ShlB/FhaC,	None	None	AGAASVDEGHVIQTEFKHYLPVFSQSVLVSSLFYDY|1.197|15(264)|46.81	POTRA_domain,_ShlB-type_family_protein	None	2(19)|3.37	9(76)|18|13.48	None	5(45)|5|21|7.98	None	j_ortholog_11908398784_1|268	SpI|13.2443	270	12(543)|175|76|96.28	2(559)|446|65|99.11	18(437)|94|12|77.48	orthomcl_cluster2287|87	PanOCT_cluster_734|270	10.00|OuterMembrane	MKMRPRYSVIASAVSLGFVLSNSVMA	None	1
N1P18H1_00354	14.001	14.319-0.317	Haemophilus_influenzae_N1P18H1_1336_1perV16_0_1_1995	N1P18H1_15_5644..7338	564	62.33/9.31	Heme	hxuB	5.2e-27|Haemolysin_secretion/activation_protein_ShlB/FhaC,	None	None	AGAASVDEGHVIQTEFKHYLPVFSQSVLVSSLFYDY|1.197|15(264)|46.81	POTRA_domain,_ShlB-type_family_protein	None	2(19)|3.37	9(76)|18|13.48	None	5(45)|5|21|7.98	None	j_ortholog_11908398784_1|268	SpI|13.2443	270	12(543)|175|76|96.28	2(559)|446|65|99.11	18(437)|94|12|77.48	orthomcl_cluster2287|87	PanOCT_cluster_734|270	10.00|OuterMembrane	MKMRPRYSVIASAVSLGFVLSNSVMA	None	1
N94P40H1_00457	14	14.404-0.404	Haemophilus_influenzae_N94P40H1_1334_66perV41_1_0_2003	N94P40H1_14_c(32185..33630)	481	56.12/9.51	TPR_repeat-containing_protein_precursor	None	None	None	None	AVQLLLPLYKQF|1.209|10(153)|31.81	Protein_of_unknown_function_(DUF560)_family_protein	1(10)|2.08	3(27)|5.61	4(28)|4|5.82	1(20)|4.16	9(90)|13|33|18.71	None	j_ortholog_11908130887_1|249	SpI|8.11303	253	4(457)|176|76|95.01	2(480)|399|65|99.79	14(436)|112|12|90.64	orthomcl_cluster2563|74	PanOCT_cluster_1470|261	4.55|OuterMembrane,4.69|CytoplasmicMembrane	MKNGVKQISFLSLIGLSLTNVAWA	None	None
N94P41H1_00648	14	14.404-0.404	Haemophilus_influenzae_N94P41H1_1334_66perV40_0_0_2003	N94P41H1_6_441..1886	481	56.12/9.51	TPR_repeat-containing_protein_precursor	None	None	None	None	AVQLLLPLYKQF|1.209|10(153)|31.81	Protein_of_unknown_function_(DUF560)_family_protein	1(10)|2.08	3(27)|5.61	4(28)|4|5.82	1(20)|4.16	9(90)|13|33|18.71	None	j_ortholog_11908130887_1|249	SpI|8.11303	253	4(457)|176|76|95.01	2(480)|399|65|99.79	14(436)|112|12|90.64	orthomcl_cluster2563|74	PanOCT_cluster_1470|261	4.55|OuterMembrane,4.69|CytoplasmicMembrane	MKNGVKQISFLSLIGLSLTNVAWA	None	None
N149P2H1_00880	13.993	14.311-0.318	Haemophilus_influenzae_N149P2H1_1375_clr_1_0_2007	N149P2H1_2_c(98530..100218)	562	62.16/9.4	Heme	hxuB	1.3e-28|Haemolysin_secretion/activation_protein_ShlB/FhaC,	None	None	AGAASVDEGHLIQTEFKHYLPVFSQSVLVSSLFYDY|1.197|16(254)|45.20	POTRA_domain,_ShlB-type_family_protein	None	2(19)|3.38	8(76)|19|13.52	None	3(27)|3|21|4.80	None	j_ortholog_11908398784_1|268	SpI|11.9889	270	11(544)|184|77|96.80	1(562)|459|65|100.00	19(425)|92|12|75.62	orthomcl_cluster2287|87	PanOCT_cluster_734|270	10.00|OuterMembrane	MRPRYSVIASAVSLGFVLSNSVMA	None	1
N101P3H1_00960	13.991	14.351-0.360	Haemophilus_influenzae_N101P3H1_12_69perV19_1_0_2000	N101P3H1_58_5565..7259	564	62.38/9.43	Heme	hxuB	1.2e-27|Haemolysin_secretion/activation_protein_ShlB/FhaC,	None	None	AGAASVDEGHVIQTEFKHYLPVFSQSVLVSSLFYDY|1.197|16(264)|46.81	POTRA_domain,_ShlB-type_family_protein	None	3(31)|5.50	9(76)|17|13.48	None	5(45)|5|21|7.98	None	j_ortholog_11908398784_1|268	SpI|13.2443	270	11(541)|170|76|95.92	1(564)|469|65|100.00	18(427)|95|12|75.71	orthomcl_cluster2287|87	PanOCT_cluster_734|270	10.00|OuterMembrane	MKMRPRYSVIASAVSLGFVLSNSVMA	None	1
N33P18H2_01436	13.991	14.351-0.360	Haemophilus_influenzae_N33P18H2_12_21perV19_1_0_1997	N33P18H2_4_5147..6841	564	62.38/9.43	Heme	hxuB	1.2e-27|Haemolysin_secretion/activation_protein_ShlB/FhaC,	None	None	AGAASVDEGHVIQTEFKHYLPVFSQSVLVSSLFYDY|1.197|16(264)|46.81	POTRA_domain,_ShlB-type_family_protein	None	3(31)|5.50	9(76)|17|13.48	None	5(45)|5|21|7.98	None	j_ortholog_11908398784_1|268	SpI|13.2443	270	11(541)|170|76|95.92	1(564)|469|65|100.00	18(427)|95|12|75.71	orthomcl_cluster2287|87	PanOCT_cluster_734|270	10.00|OuterMembrane	MKMRPRYSVIASAVSLGFVLSNSVMA	None	1
N33P19H1_00351	13.991	14.351-0.360	Haemophilus_influenzae_N33P19H1_12_21perV18_0_0_1997	N33P19H1_22_5162..6856	564	62.38/9.43	Heme	hxuB	1.2e-27|Haemolysin_secretion/activation_protein_ShlB/FhaC,	None	None	AGAASVDEGHVIQTEFKHYLPVFSQSVLVSSLFYDY|1.197|16(264)|46.81	POTRA_domain,_ShlB-type_family_protein	None	3(31)|5.50	9(76)|17|13.48	None	5(45)|5|21|7.98	None	j_ortholog_11908398784_1|268	SpI|13.2443	270	11(541)|170|76|95.92	1(564)|469|65|100.00	18(427)|95|12|75.71	orthomcl_cluster2287|87	PanOCT_cluster_734|270	10.00|OuterMembrane	MKMRPRYSVIASAVSLGFVLSNSVMA	None	1
N56P76H1_00459	13.991	14.351-0.360	Haemophilus_influenzae_N56P76H1_12_clr_1_1_2001	N56P76H1_30_c(31181..32875)	564	62.38/9.43	Heme	hxuB	1.2e-27|Haemolysin_secretion/activation_protein_ShlB/FhaC,	None	None	AGAASVDEGHVIQTEFKHYLPVFSQSVLVSSLFYDY|1.197|16(264)|46.81	POTRA_domain,_ShlB-type_family_protein	None	3(31)|5.50	9(76)|17|13.48	None	5(45)|5|21|7.98	None	j_ortholog_11908398784_1|268	SpI|13.2443	270	11(541)|170|76|95.92	1(564)|469|65|100.00	18(427)|95|12|75.71	orthomcl_cluster2287|87	PanOCT_cluster_734|270	10.00|OuterMembrane	MKMRPRYSVIASAVSLGFVLSNSVMA	None	1
N81P25H1_00157	13.991	14.351-0.360	Haemophilus_influenzae_N81P25H1_12_clr_1_1_2000	N81P25H1_14_46135..47829	564	62.38/9.43	Heme	hxuB	1.2e-27|Haemolysin_secretion/activation_protein_ShlB/FhaC,	None	None	AGAASVDEGHVIQTEFKHYLPVFSQSVLVSSLFYDY|1.197|16(264)|46.81	POTRA_domain,_ShlB-type_family_protein	None	3(31)|5.50	9(76)|17|13.48	None	5(45)|5|21|7.98	None	j_ortholog_11908398784_1|268	SpI|13.2443	270	11(541)|170|76|95.92	1(564)|469|65|100.00	18(427)|95|12|75.71	orthomcl_cluster2287|87	PanOCT_cluster_734|270	10.00|OuterMembrane	MKMRPRYSVIASAVSLGFVLSNSVMA	None	1
N56P16H1_01204	13.99	14.318-0.328	Haemophilus_influenzae_N56P16H1_265_100perV1_0_1_1996	N56P16H1_82_c(31957..33651)	564	62.54/9.42	Heme	hxuB	3e-26|Haemolysin_secretion/activation_protein_ShlB/FhaC,	None	None	AGAASVDEGHLIQTEFKHYLPVFSQSVLVSSLFYDY|1.197|16(273)|48.40	POTRA_domain,_ShlB-type_family_protein	None	2(22)|3.90	9(75)|16|13.30	None	5(45)|5|21|7.98	None	j_ortholog_11908398784_1|268	SpI|13.9872	270	10(547)|181|76|96.99	2(561)|429|39|99.47	18(448)|99|12|79.43	orthomcl_cluster0245|181	PanOCT_cluster_734|270	10.00|OuterMembrane	MKMRPRYSVIASAVSLGFVLSNSVMA	None	1
N10P129H1_00163	13.988	14.270-0.282	Haemophilus_influenzae_N10P129H1_1327_clr_1_1_2005	N10P129H1_119_88979..90667	562	62.37/9.43	Heme	hxuB_1	3e-27|Haemolysin_secretion/activation_protein_ShlB/FhaC,	None	None	AGAASVDEGHLIQTEFKHYLPVFSQSVLVSSLFYDYGLGKY|1.197|14(238)|42.35	POTRA_domain,_ShlB-type_family_protein	None	1(9)|1.60	7(67)|16|11.92	None	3(27)|3|21|4.80	None	j_ortholog_11908398784_1|268	SpI|11.9962	270	11(544)|185|77|96.80	1(562)|464|65|100.00	19(424)|91|12|75.44	orthomcl_cluster2287|87	PanOCT_cluster_734|270	10.00|OuterMembrane	MRPRYSVIASAVSLGFVLSNSVMA	None	1
N24P44H4_00708	13.987	14.269-0.282	Haemophilus_influenzae_N24P44H4_680_16perV45_1_1_1998	N24P44H4_23_29229..30917	562	62.23/9.31	Heme	hxuB_1	5.2e-27|Haemolysin_secretion/activation_protein_ShlB/FhaC,	None	None	AGAASVDEGHLIQTEFKHYLPVFSQSVLVSSLFYDY|1.197|14(237)|42.17	POTRA_domain,_ShlB-type_family_protein	None	1(9)|1.60	8(67)|15|11.92	None	5(45)|5|21|8.01	None	j_ortholog_11908398784_1|268	SpI|11.9962	270	11(535)|175|77|95.20	2(557)|454|65|99.11	18(425)|93|12|75.62	orthomcl_cluster2287|87	PanOCT_cluster_734|270	10.00|OuterMembrane	MRPRYSVIASAVSLGFVLSNSVMA	None	1
N24P45H1_01463	13.987	14.269-0.282	Haemophilus_influenzae_N24P45H1_680_16perV44_0_1_1998	N24P45H1_6_c(88936..90624)	562	62.23/9.31	Heme	hxuB_2	5.2e-27|Haemolysin_secretion/activation_protein_ShlB/FhaC,	None	None	AGAASVDEGHLIQTEFKHYLPVFSQSVLVSSLFYDY|1.197|14(237)|42.17	POTRA_domain,_ShlB-type_family_protein	None	1(9)|1.60	8(67)|15|11.92	None	5(45)|5|21|8.01	None	j_ortholog_11908398784_1|268	SpI|11.9962	270	11(535)|175|77|95.20	2(557)|454|65|99.11	18(425)|93|12|75.62	orthomcl_cluster2287|87	PanOCT_cluster_734|270	10.00|OuterMembrane	MRPRYSVIASAVSLGFVLSNSVMA	None	1
N39P18H1_01174	13.987	14.269-0.282	Haemophilus_influenzae_N39P18H1_10002_24perV1_0_0_1996	N39P18H1_56_c(95836..97524)	562	62.21/9.35	Heme	hxuB	1.8e-28|Haemolysin_secretion/activation_protein_ShlB/FhaC,	None	None	AGAASVDEGHLIQTEFKHYLPVFSQSVLVSSLFYDYGLGKY|1.197|14(249)|44.31	POTRA_domain,_ShlB-type_family_protein	None	1(9)|1.60	7(67)|16|11.92	None	3(27)|3|21|4.80	None	j_ortholog_11908398784_1|268	SpI|11.9889	270	11(544)|180|78|96.80	1(562)|457|65|100.00	19(425)|92|12|75.62	orthomcl_cluster2287|87	PanOCT_cluster_734|270	10.00|OuterMembrane	MRPRYSVIASAVSLGFVLSNSVMA	None	1
N39P1H1_00880	13.987	14.269-0.282	Haemophilus_influenzae_N39P1H1_10002_24perV18_1_0_1995	N39P1H1_24_c(317823..319511)	562	62.21/9.35	Heme	hxuB	1.8e-28|Haemolysin_secretion/activation_protein_ShlB/FhaC,	None	None	AGAASVDEGHLIQTEFKHYLPVFSQSVLVSSLFYDYGLGKY|1.197|14(249)|44.31	POTRA_domain,_ShlB-type_family_protein	None	1(9)|1.60	7(67)|16|11.92	None	3(27)|3|21|4.80	None	j_ortholog_11908398784_1|268	SpI|11.9889	270	11(544)|180|78|96.80	1(562)|457|65|100.00	19(425)|92|12|75.62	orthomcl_cluster2287|87	PanOCT_cluster_734|270	10.00|OuterMembrane	MRPRYSVIASAVSLGFVLSNSVMA	None	1
N39P25H_01682	13.987	14.269-0.282	Haemophilus_influenzae_N39P25H_10003_25perV29_1_0_1997	N39P25H_8_c(90746..92434)	562	62.21/9.35	Heme	hxuB	1.8e-28|Haemolysin_secretion/activation_protein_ShlB/FhaC,	None	None	AGAASVDEGHLIQTEFKHYLPVFSQSVLVSSLFYDYGLGKY|1.197|14(249)|44.31	POTRA_domain,_ShlB-type_family_protein	None	1(9)|1.60	7(67)|16|11.92	None	3(27)|3|21|4.80	None	j_ortholog_11908398784_1|268	SpI|11.9889	270	11(544)|180|78|96.80	1(562)|457|65|100.00	19(425)|92|12|75.62	orthomcl_cluster2287|87	PanOCT_cluster_734|270	10.00|OuterMembrane	MRPRYSVIASAVSLGFVLSNSVMA	None	1
N39P29H1_00044	13.987	14.269-0.282	Haemophilus_influenzae_N39P29H1_10003_25perV25_0_1_1997	N39P29H1_10_50769..52457	562	62.21/9.35	Heme	hxuB	1.8e-28|Haemolysin_secretion/activation_protein_ShlB/FhaC,	None	None	AGAASVDEGHLIQTEFKHYLPVFSQSVLVSSLFYDYGLGKY|1.197|14(249)|44.31	POTRA_domain,_ShlB-type_family_protein	None	1(9)|1.60	7(67)|16|11.92	None	3(27)|3|21|4.80	None	j_ortholog_11908398784_1|268	SpI|11.9889	270	11(544)|180|78|96.80	1(562)|457|65|100.00	19(425)|92|12|75.62	orthomcl_cluster2287|87	PanOCT_cluster_734|270	10.00|OuterMembrane	MRPRYSVIASAVSLGFVLSNSVMA	None	1
N59P1H1_01008	13.987	14.269-0.282	Haemophilus_influenzae_N59P1H1_365_clr_1_0_1997	N59P1H1_41_5791..7479	562	62.21/9.35	Heme	hxuB	1.8e-28|Haemolysin_secretion/activation_protein_ShlB/FhaC,	None	None	AGAASVDEGHLIQTEFKHYLPVFSQSVLVSSLFYDYGLGKY|1.197|14(249)|44.31	POTRA_domain,_ShlB-type_family_protein	None	1(9)|1.60	7(67)|16|11.92	None	3(27)|3|21|4.80	None	j_ortholog_11908398784_1|268	SpI|11.9889	270	11(544)|180|78|96.80	1(562)|457|65|100.00	19(425)|92|12|75.62	orthomcl_cluster2287|87	PanOCT_cluster_734|270	10.00|OuterMembrane	MRPRYSVIASAVSLGFVLSNSVMA	None	1
N101P19H1_01189	13.983	14.343-0.360	Haemophilus_influenzae_N101P19H1_12_69perV19_0_0_2000	N101P19H1_6_46043..47737	564	62.38/9.43	Heme	hxuB	1.2e-27|Haemolysin_secretion/activation_protein_ShlB/FhaC,	None	None	AGAASVDEGHVIQTEFKHYLPVFSQSVLVSSLFYDY|1.197|16(264)|46.81	POTRA_domain,_ShlB-type_family_protein	None	3(31)|5.50	9(76)|17|13.48	None	4(40)|5|21|7.09	None	j_ortholog_11908398784_1|268	SpI|13.2443	270	11(541)|170|76|95.92	1(564)|469|65|100.00	18(427)|95|12|75.71	orthomcl_cluster2287|87	PanOCT_cluster_734|270	10.00|OuterMembrane	MKMRPRYSVIASAVSLGFVLSNSVMA	None	1
N46P159H1_00929	13.983	14.343-0.360	Haemophilus_influenzae_N46P159H1_12_clr_1_1_2006	N46P159H1_24_c(30948..32642)	564	62.38/9.43	Heme	hxuB	1.2e-27|Haemolysin_secretion/activation_protein_ShlB/FhaC,	None	None	AGAASVDEGHVIQTEFKHYLPVFSQSVLVSSLFYDY|1.197|16(264)|46.81	POTRA_domain,_ShlB-type_family_protein	None	3(31)|5.50	9(76)|17|13.48	None	4(40)|5|21|7.09	None	j_ortholog_11908398784_1|268	SpI|13.2443	270	11(541)|170|76|95.92	1(564)|469|65|100.00	18(427)|95|12|75.71	orthomcl_cluster2287|87	PanOCT_cluster_734|270	10.00|OuterMembrane	MKMRPRYSVIASAVSLGFVLSNSVMA	None	1
N19P49H1_00507	13.982	14.419-0.437	Haemophilus_influenzae_N19P49H1_243_12perV94_1_0_1998	N19P49H1_16_2918..5068	716	80.22/9.38	Heme	hxuC	None	None	|TNSQFQNI_2|	TGVYLIAHIPLFGEKLLLSPSVRYD|1.181|13(238)|33.24	TonB-dependent_heme/hemoglobin_receptor_family_protein_family_protein|GO:0006810,GO:0019867,GO:0022857	None	7(85)|11.87	13(119)|31|16.62	None	12(115)|15|39|16.06	None	j_ortholog_11908312686_1|245	SpI|12.9295	263	12(679)|215|76|94.83	3(714)|581|65|99.72	22(544)|116|12|75.98	orthomcl_cluster0011|245	PanOCT_cluster_733|270	10.00|OuterMembrane	MRFSKLSLAIATTLVTANVLA	None	None
N19P94H1_01902	13.982	14.419-0.437	Haemophilus_influenzae_N19P94H1_243_12perV49_0_1_2002	N19P94H1_9_c(32689..34839)	716	80.22/9.38	Heme	hxuC	None	None	|TNSQFQNI_2|	TGVYLIAHIPLFGEKLLLSPSVRYD|1.181|13(238)|33.24	TonB-dependent_heme/hemoglobin_receptor_family_protein_family_protein|GO:0006810,GO:0019867,GO:0022857	None	7(85)|11.87	13(119)|31|16.62	None	12(115)|15|39|16.06	None	j_ortholog_11908312686_1|245	SpI|12.9295	263	12(679)|215|76|94.83	3(714)|581|65|99.72	22(544)|116|12|75.98	orthomcl_cluster0011|245	PanOCT_cluster_733|270	10.00|OuterMembrane	MRFSKLSLAIATTLVTANVLA	None	None
N103P3H1_00943	13.975	14.257-0.282	Haemophilus_influenzae_N103P3H1_155_70perV20_1_0_2000	N103P3H1_41_c(7121..8809)	562	62.24/9.45	Heme	hxuB	1.1e-26|Haemolysin_secretion/activation_protein_ShlB/FhaC,	None	None	AGAASVDEGHLIQTEFKHYLPVFSQSVLVSSLFYDYGLGKY|1.197|15(248)|44.13	POTRA_domain,_ShlB-type_family_protein	None	1(9)|1.60	9(75)|17|13.35	None	5(45)|5|21|8.01	None	j_ortholog_11908398784_1|268	SpI|11.9962	270	12(542)|176|78|96.44	2(559)|426|39|99.47	18(433)|93|12|77.05	orthomcl_cluster0245|181	PanOCT_cluster_734|270	10.00|OuterMembrane	MRPRYSVIASAVSLGFVLSNSVMA	None	1
N74P15H1_01516	13.962	14.434-0.472	Haemophilus_influenzae_N74P15H1_321_104perV1_0_0_1998	N74P15H1_62_c(34227..36392)	721	80.69/9.51	Heme	hxuC	None	None	|TNSQFQNI_2|	TGVYLIAHIPLFGEKLLLSPSVRYD|1.181|15(275)|38.14	TonB-dependent_heme/hemoglobin_receptor_family_protein_family_protein|GO:0006810,GO:0019867,GO:0022857	None	8(98)|13.59	13(120)|33|16.64	None	10(97)|13|38|13.45	None	j_ortholog_11908312686_1|245	SpI|14.6629	263	13(677)|208|76|93.90	3(719)|588|65|99.72	22(544)|117|12|75.45	orthomcl_cluster0011|245	PanOCT_cluster_733|270	10.00|OuterMembrane	MRFSKLSLAIATTLVTANALA	None	None
N74P1H1_01559	13.962	14.434-0.472	Haemophilus_influenzae_N74P1H1_321_104perV15_1_0_1997	N74P1H1_9_44198..46363	721	80.69/9.51	Heme	hxuC	None	None	|TNSQFQNI_2|	TGVYLIAHIPLFGEKLLLSPSVRYD|1.181|15(275)|38.14	TonB-dependent_heme/hemoglobin_receptor_family_protein_family_protein|GO:0006810,GO:0019867,GO:0022857	None	8(98)|13.59	13(120)|33|16.64	None	10(97)|13|38|13.45	None	j_ortholog_11908312686_1|245	SpI|14.6629	263	13(677)|208|76|93.90	3(719)|588|65|99.72	22(544)|117|12|75.45	orthomcl_cluster0011|245	PanOCT_cluster_733|270	10.00|OuterMembrane	MRFSKLSLAIATTLVTANALA	None	None
N14P26H2_00006	13.954	14.275-0.321	Haemophilus_influenzae_N14P26H2_1328_clr_1_0_1997	N14P26H2_10_5979..7667	562	62.28/9.4	Heme	hxuB_1	2.6e-28|Haemolysin_secretion/activation_protein_ShlB/FhaC,	None	None	AGAASVDEGHLIQTEFKHYLPVFSQSVLVSSLFYDYGLGKY|1.197|14(239)|42.53	POTRA_domain,_ShlB-type_family_protein	None	2(20)|3.56	7(59)|13|10.50	None	5(45)|5|21|8.01	None	j_ortholog_11908398784_1|268	SpI|11.9962	270	11(543)|175|75|96.62	1(562)|469|65|100.00	17(411)|89|12|73.13	orthomcl_cluster2287|87	PanOCT_cluster_734|270	10.00|OuterMembrane	MRPRYSVIASAVSLGFVLSNSVMA	None	1
N84P21H1_01815	13.954	14.275-0.321	Haemophilus_influenzae_N84P21H1_1333_57perV23_1_0_2001	N84P21H1_7_c(31706..33394)	562	62.28/9.4	Heme	hxuB_2	2.6e-28|Haemolysin_secretion/activation_protein_ShlB/FhaC,	None	None	AGAASVDEGHLIQTEFKHYLPVFSQSVLVSSLFYDYGLGKY|1.197|14(239)|42.53	POTRA_domain,_ShlB-type_family_protein	None	2(20)|3.56	7(59)|13|10.50	None	5(45)|5|21|8.01	None	j_ortholog_11908398784_1|268	SpI|11.9962	270	11(543)|175|75|96.62	1(562)|469|65|100.00	17(411)|89|12|73.13	orthomcl_cluster2287|87	PanOCT_cluster_734|270	10.00|OuterMembrane	MRPRYSVIASAVSLGFVLSNSVMA	None	1
N84P23H1_01044	13.954	14.275-0.321	Haemophilus_influenzae_N84P23H1_1333_57perV21_0_1_2001	N84P23H1_2_5030..6718	562	62.28/9.4	Heme	hxuB_2	2.6e-28|Haemolysin_secretion/activation_protein_ShlB/FhaC,	None	None	AGAASVDEGHLIQTEFKHYLPVFSQSVLVSSLFYDYGLGKY|1.197|14(239)|42.53	POTRA_domain,_ShlB-type_family_protein	None	2(20)|3.56	7(59)|13|10.50	None	5(45)|5|21|8.01	None	j_ortholog_11908398784_1|268	SpI|11.9962	270	11(543)|175|75|96.62	1(562)|469|65|100.00	17(411)|89|12|73.13	orthomcl_cluster2287|87	PanOCT_cluster_734|270	10.00|OuterMembrane	MRPRYSVIASAVSLGFVLSNSVMA	None	1
N121P25H1_01093	13.95	14.272-0.321	Haemophilus_influenzae_N121P25H1_1374_clr_1_1_2004	N121P25H1_28_17032..18720	562	62.22/9.44	Heme	hxuB_1	1e-27|Haemolysin_secretion/activation_protein_ShlB/FhaC,	None	None	AGAASVDEGHLIQTEFKHYLPVFSQSVLVSSLFYDYGLGKY|1.197|15(250)|44.48	POTRA_domain,_ShlB-type_family_protein	None	2(20)|3.56	7(59)|13|10.50	None	3(27)|3|21|4.80	None	j_ortholog_11908398784_1|268	SpI|11.9962	270	11(543)|182|77|96.62	1(562)|468|65|100.00	18(419)|90|12|74.56	orthomcl_cluster2287|87	PanOCT_cluster_734|270	10.00|OuterMembrane	MRPRYSVIASAVSLGFVLSNSVMA	None	1
N19P68H7_00199	13.95	14.272-0.321	Haemophilus_influenzae_N19P68H7_1331_13perV81_1_0_2000	N19P68H7_15_5034..6722	562	62.22/9.44	Heme	hxuB_2	1e-27|Haemolysin_secretion/activation_protein_ShlB/FhaC,	None	None	AGAASVDEGHLIQTEFKHYLPVFSQSVLVSSLFYDYGLGKY|1.197|15(250)|44.48	POTRA_domain,_ShlB-type_family_protein	None	2(20)|3.56	7(59)|13|10.50	None	3(27)|3|21|4.80	None	j_ortholog_11908398784_1|268	SpI|11.9962	270	11(543)|182|77|96.62	1(562)|468|65|100.00	18(419)|90|12|74.56	orthomcl_cluster2287|87	PanOCT_cluster_734|270	10.00|OuterMembrane	MRPRYSVIASAVSLGFVLSNSVMA	None	1
N19P81H1_00539	13.95	14.272-0.321	Haemophilus_influenzae_N19P81H1_1331_13perV68_0_0_2001	N19P81H1_18_c(31673..33361)	562	62.22/9.44	Heme	hxuB_1	1e-27|Haemolysin_secretion/activation_protein_ShlB/FhaC,	None	None	AGAASVDEGHLIQTEFKHYLPVFSQSVLVSSLFYDYGLGKY|1.197|15(250)|44.48	POTRA_domain,_ShlB-type_family_protein	None	2(20)|3.56	7(59)|13|10.50	None	3(27)|3|21|4.80	None	j_ortholog_11908398784_1|268	SpI|11.9962	270	11(543)|182|77|96.62	1(562)|468|65|100.00	18(419)|90|12|74.56	orthomcl_cluster2287|87	PanOCT_cluster_734|270	10.00|OuterMembrane	MRPRYSVIASAVSLGFVLSNSVMA	None	1
N51P10H1_01118	13.95	14.272-0.321	Haemophilus_influenzae_N51P10H1_1339_42perV5_0_0_1996	N51P10H1_30_c(17248..18936)	562	62.22/9.44	Heme	hxuB_1	1e-27|Haemolysin_secretion/activation_protein_ShlB/FhaC,	None	None	AGAASVDEGHLIQTEFKHYLPVFSQSVLVSSLFYDYGLGKY|1.197|15(250)|44.48	POTRA_domain,_ShlB-type_family_protein	None	2(20)|3.56	7(59)|13|10.50	None	3(27)|3|21|4.80	None	j_ortholog_11908398784_1|268	SpI|11.9962	270	11(543)|182|77|96.62	1(562)|468|65|100.00	18(419)|90|12|74.56	orthomcl_cluster2287|87	PanOCT_cluster_734|270	10.00|OuterMembrane	MRPRYSVIASAVSLGFVLSNSVMA	None	1
N51P5H1_00493	13.95	14.272-0.321	Haemophilus_influenzae_N51P5H1_1339_42perV10_1_0_1995	N51P5H1_161_5913..7601	562	62.22/9.44	Heme	hxuB_1	1e-27|Haemolysin_secretion/activation_protein_ShlB/FhaC,	None	None	AGAASVDEGHLIQTEFKHYLPVFSQSVLVSSLFYDYGLGKY|1.197|15(250)|44.48	POTRA_domain,_ShlB-type_family_protein	None	2(20)|3.56	7(59)|13|10.50	None	3(27)|3|21|4.80	None	j_ortholog_11908398784_1|268	SpI|11.9962	270	11(543)|182|77|96.62	1(562)|468|65|100.00	18(419)|90|12|74.56	orthomcl_cluster2287|87	PanOCT_cluster_734|270	10.00|OuterMembrane	MRPRYSVIASAVSLGFVLSNSVMA	None	1
N74P49H2_00054	13.95	14.272-0.321	Haemophilus_influenzae_N74P49H2_1331_clr_1_0_2001	N74P49H2_112_c(31673..33361)	562	62.22/9.44	Heme	hxuB_1	1e-27|Haemolysin_secretion/activation_protein_ShlB/FhaC,	None	None	AGAASVDEGHLIQTEFKHYLPVFSQSVLVSSLFYDYGLGKY|1.197|15(250)|44.48	POTRA_domain,_ShlB-type_family_protein	None	2(20)|3.56	7(59)|13|10.50	None	3(27)|3|21|4.80	None	j_ortholog_11908398784_1|268	SpI|11.9962	270	11(543)|182|77|96.62	1(562)|468|65|100.00	18(419)|90|12|74.56	orthomcl_cluster2287|87	PanOCT_cluster_734|270	10.00|OuterMembrane	MRPRYSVIASAVSLGFVLSNSVMA	None	1
N56P54H1_00448	13.948	14.386-0.437	Haemophilus_influenzae_N56P54H1_170_clr_1_1_2000	N56P54H1_15_3386..5536	716	80.29/9.54	Heme	hxuC	None	None	|TNSQNQNI_2|	GEKLLLSPSVRYD|1.174|14(240)|33.52	TonB-dependent_heme/hemoglobin_receptor_family_protein_family_protein|GO:0006810,GO:0019867,GO:0022857	None	7(85)|11.87	11(97)|25|13.55	None	13(122)|14|33|17.04	None	j_ortholog_11908312686_1|245	SpI|13.5043	263	15(676)|204|76|94.41	2(714)|588|65|99.72	22(545)|116|12|76.12	orthomcl_cluster0011|245	PanOCT_cluster_733|270	10.00|OuterMembrane	MRFSKLSLAITTTLVTANALA	None	None
N74P16H1_00323	13.948	14.386-0.437	Haemophilus_influenzae_N74P16H1_170_54perV23_1_1_1998	N74P16H1_19_3004..5154	716	80.29/9.54	Heme	hxuC	None	None	|TNSQNQNI_2|	GEKLLLSPSVRYD|1.174|14(240)|33.52	TonB-dependent_heme/hemoglobin_receptor_family_protein_family_protein|GO:0006810,GO:0019867,GO:0022857	None	7(85)|11.87	11(97)|25|13.55	None	13(122)|14|33|17.04	None	j_ortholog_11908312686_1|245	SpI|13.5043	263	15(676)|204|76|94.41	2(714)|588|65|99.72	22(545)|116|12|76.12	orthomcl_cluster0011|245	PanOCT_cluster_733|270	10.00|OuterMembrane	MRFSKLSLAITTTLVTANALA	None	None
N74P23H1_00277	13.948	14.386-0.437	Haemophilus_influenzae_N74P23H1_170_54perV16_0_1_1999	N74P23H1_14_37836..39986	716	80.29/9.54	Heme	hxuC	None	None	|TNSQNQNI_2|	GEKLLLSPSVRYD|1.174|14(240)|33.52	TonB-dependent_heme/hemoglobin_receptor_family_protein_family_protein|GO:0006810,GO:0019867,GO:0022857	None	7(85)|11.87	11(97)|25|13.55	None	13(122)|14|33|17.04	None	j_ortholog_11908312686_1|245	SpI|13.5043	263	15(676)|204|76|94.41	2(714)|588|65|99.72	22(545)|116|12|76.12	orthomcl_cluster0011|245	PanOCT_cluster_733|270	10.00|OuterMembrane	MRFSKLSLAITTTLVTANALA	None	None
N124P1H1_01025	13.945	14.266-0.321	Haemophilus_influenzae_N124P1H1_1335_80perV2_1_0_2003	N124P1H1_32_5034..6722	562	62.27/9.44	Heme	hxuB_2	3.9e-27|Haemolysin_secretion/activation_protein_ShlB/FhaC,	None	None	AGAASVDEGHLIQTEFKHYLPVFSQSVLVSSLFYDYGLGKY|1.197|14(238)|42.35	POTRA_domain,_ShlB-type_family_protein	None	2(20)|3.56	8(66)|14|11.74	None	3(27)|3|21|4.80	None	j_ortholog_11908398784_1|268	SpI|11.9962	270	11(543)|182|77|96.62	1(562)|468|65|100.00	18(419)|91|12|74.56	orthomcl_cluster2287|87	PanOCT_cluster_734|270	10.00|OuterMembrane	MRPRYSVIASAVSLGFVLSNSVMA	None	1
N124P2H1_00652	13.945	14.266-0.321	Haemophilus_influenzae_N124P2H1_1335_80perV1_0_0_2003	N124P2H1_143_20446..22134	562	62.27/9.44	Heme	hxuB_1	3.9e-27|Haemolysin_secretion/activation_protein_ShlB/FhaC,	None	None	AGAASVDEGHLIQTEFKHYLPVFSQSVLVSSLFYDYGLGKY|1.197|14(238)|42.35	POTRA_domain,_ShlB-type_family_protein	None	2(20)|3.56	8(66)|14|11.74	None	3(27)|3|21|4.80	None	j_ortholog_11908398784_1|268	SpI|11.9962	270	11(543)|182|77|96.62	1(562)|468|65|100.00	18(419)|91|12|74.56	orthomcl_cluster2287|87	PanOCT_cluster_734|270	10.00|OuterMembrane	MRPRYSVIASAVSLGFVLSNSVMA	None	1
N14P12H1_00479	13.933	14.254-0.321	Haemophilus_influenzae_N14P12H1_436_8perV8_0_0_1995	N14P12H1_1_46224..47912	562	62.23/9.44	Heme	hxuB	1e-27|Haemolysin_secretion/activation_protein_ShlB/FhaC,	None	None	AGAASVDEGHLIQTEFKHYLPVFSQSVLVSSLFYDYGLGKY|1.197|14(240)|42.70	POTRA_domain,_ShlB-type_family_protein	None	2(20)|3.56	7(59)|13|10.50	None	3(27)|3|21|4.80	None	j_ortholog_11908398784_1|268	SpI|11.9962	270	11(543)|182|77|96.62	1(562)|468|65|100.00	18(419)|90|12|74.56	orthomcl_cluster2287|87	PanOCT_cluster_734|270	10.00|OuterMembrane	MRPRYSVIASAVSLGFVLSNSVMA	None	1
N94P5H_00949	13.933	14.254-0.321	Haemophilus_influenzae_N94P5H_1373_clr_1_0_2000	N94P5H_16_20075..21763	562	62.23/9.44	Heme	hxuB_2	1e-27|Haemolysin_secretion/activation_protein_ShlB/FhaC,	None	None	AGAASVDEGHLIQTEFKHYLPVFSQSVLVSSLFYDYGLGKY|1.197|14(240)|42.70	POTRA_domain,_ShlB-type_family_protein	None	2(20)|3.56	7(59)|13|10.50	None	3(27)|3|21|4.80	None	j_ortholog_11908398784_1|268	SpI|11.9962	270	11(543)|182|77|96.62	1(562)|468|65|100.00	18(419)|90|12|74.56	orthomcl_cluster2287|87	PanOCT_cluster_734|270	10.00|OuterMembrane	MRPRYSVIASAVSLGFVLSNSVMA	None	1
N14P8H4_01424	13.912	14.349-0.437	Haemophilus_influenzae_N14P8H4_436_8perV12_1_0_1995	N14P8H4_42_44157..46307	716	80.28/9.54	Heme	hxuC	None	None	|TNSQNQNI_2|	GEKLLLSPSVRYD|1.174|14(240)|33.52	TonB-dependent_heme/hemoglobin_receptor_family_protein_family_protein|GO:0006810,GO:0019867,GO:0022857	None	7(85)|11.87	10(90)|24|12.57	None	12(113)|13|32|15.78	None	j_ortholog_11908312686_1|245	SpI|13.5043	263	15(673)|203|76|93.99	3(714)|582|65|99.72	21(536)|115|12|74.86	orthomcl_cluster0011|245	PanOCT_cluster_733|270	10.00|OuterMembrane	MRFSKLSLAITTTLVTANALA	None	None
N84P14H2_01236	13.912	14.349-0.437	Haemophilus_influenzae_N84P14H2_436_clr_1_0_2000	N84P14H2_39_c(19292..21442)	716	80.28/9.54	Heme	hxuC	None	None	|TNSQNQNI_2|	GEKLLLSPSVRYD|1.174|14(240)|33.52	TonB-dependent_heme/hemoglobin_receptor_family_protein_family_protein|GO:0006810,GO:0019867,GO:0022857	None	7(85)|11.87	10(90)|24|12.57	None	12(113)|13|32|15.78	None	j_ortholog_11908312686_1|245	SpI|13.5043	263	15(673)|203|76|93.99	3(714)|582|65|99.72	21(536)|115|12|74.86	orthomcl_cluster0011|245	PanOCT_cluster_733|270	10.00|OuterMembrane	MRFSKLSLAITTTLVTANALA	None	None
N63P46H1_01352	13.91	14.347-0.437	Haemophilus_influenzae_N63P46H1_170_clr_1_1_2000	N63P46H1_4_3319..5469	716	80.29/9.54	Heme	hxuC	None	None	|TNSQNQNI_2|	GEKLLLSPSVRYD|1.174|14(240)|33.52	TonB-dependent_heme/hemoglobin_receptor_family_protein_family_protein|GO:0006810,GO:0019867,GO:0022857	None	7(85)|11.87	11(97)|25|13.55	None	13(122)|14|33|17.04	None	j_ortholog_11908312686_1|245	SpI|13.5043	263	15(676)|204|76|94.41	2(710)|561|39|99.16	22(545)|116|12|76.12	orthomcl_cluster0011|245	PanOCT_cluster_733|270	10.00|OuterMembrane	MRFSKLSLAITTTLVTANALA	None	None
N56P127H1_01475	13.907	14.228-0.321	Haemophilus_influenzae_N56P127H1_1329_clr_1_0_2005	N56P127H1_56_2337..4025	562	62.22/9.44	Heme	hxuB_2	1e-27|Haemolysin_secretion/activation_protein_ShlB/FhaC,	None	None	AGAASVDEGHLIQTEFKHYLPVFSQSVLVSSLFYDYGLGKY|1.197|15(250)|44.48	POTRA_domain,_ShlB-type_family_protein	None	2(20)|3.56	7(59)|13|10.50	None	3(27)|3|21|4.80	None	j_ortholog_11908398784_1|268	SpI|11.9962	270	11(543)|182|77|96.62	1(562)|444|39|100.00	18(419)|90|12|74.56	orthomcl_cluster2287|87	PanOCT_cluster_734|270	10.00|OuterMembrane	MRPRYSVIASAVSLGFVLSNSVMA	None	1
N133P17H1_01117	13.874	14.320-0.447	Haemophilus_influenzae_N133P17H1_57_88perV50_1_1_2006	N133P17H1_40_3506..5674	722	80.91/9.51	Heme	hxuC	None	None	|TNSQYKNI_2|	GEKLLLSPSVRYD|1.174|14(243)|33.66	TonB-dependent_heme/hemoglobin_receptor_family_protein_family_protein|GO:0006810,GO:0019867,GO:0022857	None	7(89)|12.33	10(98)|27|13.57	None	10(90)|10|29|12.47	None	j_ortholog_11908312686_1|245	SpI|13.5043	263	16(688)|210|76|95.29	4(715)|575|65|99.03	21(550)|118|12|76.18	orthomcl_cluster0011|245	PanOCT_cluster_733|270	10.00|OuterMembrane	MRFSKLSLAITTTLVTANALA	None	None
N133P50H1_01109	13.874	14.320-0.447	Haemophilus_influenzae_N133P50H1_57_88perV17_0_0_2007	N133P50H1_37_c(86424..88592)	722	80.91/9.51	Heme	hxuC	None	None	|TNSQYKNI_2|	GEKLLLSPSVRYD|1.174|14(243)|33.66	TonB-dependent_heme/hemoglobin_receptor_family_protein_family_protein|GO:0006810,GO:0019867,GO:0022857	None	7(89)|12.33	10(98)|27|13.57	None	10(90)|10|29|12.47	None	j_ortholog_11908312686_1|245	SpI|13.5043	263	16(688)|210|76|95.29	4(715)|575|65|99.03	21(550)|118|12|76.18	orthomcl_cluster0011|245	PanOCT_cluster_733|270	10.00|OuterMembrane	MRFSKLSLAITTTLVTANALA	None	None
N135P29H4_01324	13.874	14.320-0.447	Haemophilus_influenzae_N135P29H4_57_clr_1_0_2007	N135P29H4_81_3509..5677	722	80.91/9.51	Heme	hxuC	None	None	|TNSQYKNI_2|	GEKLLLSPSVRYD|1.174|14(243)|33.66	TonB-dependent_heme/hemoglobin_receptor_family_protein_family_protein|GO:0006810,GO:0019867,GO:0022857	None	7(89)|12.33	10(98)|27|13.57	None	10(90)|10|29|12.47	None	j_ortholog_11908312686_1|245	SpI|13.5043	263	16(688)|210|76|95.29	4(715)|575|65|99.03	21(550)|118|12|76.18	orthomcl_cluster0011|245	PanOCT_cluster_733|270	10.00|OuterMembrane	MRFSKLSLAITTTLVTANALA	None	None
N13P24H2_00941	13.874	14.320-0.447	Haemophilus_influenzae_N13P24H2_57_7perV36_1_1_1996	N13P24H2_28_227..2395	722	80.91/9.51	Heme	hxuC	None	None	|TNSQYKNI_2|	GEKLLLSPSVRYD|1.174|14(243)|33.66	TonB-dependent_heme/hemoglobin_receptor_family_protein_family_protein|GO:0006810,GO:0019867,GO:0022857	None	7(89)|12.33	10(98)|27|13.57	None	10(90)|10|29|12.47	None	j_ortholog_11908312686_1|245	SpI|13.5043	263	16(688)|210|76|95.29	4(715)|575|65|99.03	21(550)|118|12|76.18	orthomcl_cluster0011|245	PanOCT_cluster_733|270	10.00|OuterMembrane	MRFSKLSLAITTTLVTANALA	None	None
N13P36H1_00931	13.874	14.320-0.447	Haemophilus_influenzae_N13P36H1_57_7perV24_0_0_1997	N13P36H1_4_3554..5722	722	80.91/9.51	Heme	hxuC	None	None	|TNSQYKNI_2|	GEKLLLSPSVRYD|1.174|14(243)|33.66	TonB-dependent_heme/hemoglobin_receptor_family_protein_family_protein|GO:0006810,GO:0019867,GO:0022857	None	7(89)|12.33	10(98)|27|13.57	None	10(90)|10|29|12.47	None	j_ortholog_11908312686_1|245	SpI|13.5043	263	16(688)|210|76|95.29	4(715)|575|65|99.03	21(550)|118|12|76.18	orthomcl_cluster0011|245	PanOCT_cluster_733|270	10.00|OuterMembrane	MRFSKLSLAITTTLVTANALA	None	None
N56P68H1_00289	13.874	14.320-0.447	Haemophilus_influenzae_N56P68H1_155_clr_1_1_2001	N56P68H1_22_43876..46044	722	80.91/9.51	Heme	hxuC	None	None	|TNSQYKNI_2|	GEKLLLSPSVRYD|1.174|14(243)|33.66	TonB-dependent_heme/hemoglobin_receptor_family_protein_family_protein|GO:0006810,GO:0019867,GO:0022857	None	7(89)|12.33	10(98)|27|13.57	None	10(90)|10|29|12.47	None	j_ortholog_11908312686_1|245	SpI|13.5043	263	16(688)|210|76|95.29	4(715)|575|65|99.03	21(550)|118|12|76.18	orthomcl_cluster0011|245	PanOCT_cluster_733|270	10.00|OuterMembrane	MRFSKLSLAITTTLVTANALA	None	None
N63P35H1_01210	13.874	14.320-0.447	Haemophilus_influenzae_N63P35H1_57_clr_1_1_1999	N63P35H1_44_c(86339..88507)	722	80.91/9.51	Heme	hxuC	None	None	|TNSQYKNI_2|	GEKLLLSPSVRYD|1.174|14(243)|33.66	TonB-dependent_heme/hemoglobin_receptor_family_protein_family_protein|GO:0006810,GO:0019867,GO:0022857	None	7(89)|12.33	10(98)|27|13.57	None	10(90)|10|29|12.47	None	j_ortholog_11908312686_1|245	SpI|13.5043	263	16(688)|210|76|95.29	4(715)|575|65|99.03	21(550)|118|12|76.18	orthomcl_cluster0011|245	PanOCT_cluster_733|270	10.00|OuterMembrane	MRFSKLSLAITTTLVTANALA	None	None
N67P10H4_01416	13.874	14.320-0.447	Haemophilus_influenzae_N67P10H4_155_48perV23_1_0_1997	N67P10H4_66_3549..5717	722	80.91/9.51	Heme	hxuC	None	None	|TNSQYKNI_2|	GEKLLLSPSVRYD|1.174|14(243)|33.66	TonB-dependent_heme/hemoglobin_receptor_family_protein_family_protein|GO:0006810,GO:0019867,GO:0022857	None	7(89)|12.33	10(98)|27|13.57	None	10(90)|10|29|12.47	None	j_ortholog_11908312686_1|245	SpI|13.5043	263	16(688)|210|76|95.29	4(715)|575|65|99.03	21(550)|118|12|76.18	orthomcl_cluster0011|245	PanOCT_cluster_733|270	10.00|OuterMembrane	MRFSKLSLAITTTLVTANALA	None	None
N67P23H1_00874	13.874	14.320-0.447	Haemophilus_influenzae_N67P23H1_155_48perV10_0_0_1998	N67P23H1_48_c(308588..310756)	722	80.91/9.51	Heme	hxuC	None	None	|TNSQYKNI_2|	GEKLLLSPSVRYD|1.174|14(243)|33.66	TonB-dependent_heme/hemoglobin_receptor_family_protein_family_protein|GO:0006810,GO:0019867,GO:0022857	None	7(89)|12.33	10(98)|27|13.57	None	10(90)|10|29|12.47	None	j_ortholog_11908312686_1|245	SpI|13.5043	263	16(688)|210|76|95.29	4(715)|575|65|99.03	21(550)|118|12|76.18	orthomcl_cluster0011|245	PanOCT_cluster_733|270	10.00|OuterMembrane	MRFSKLSLAITTTLVTANALA	None	None
N68P37H1_00821	13.874	14.320-0.447	Haemophilus_influenzae_N68P37H1_57_clr_1_0_2000	N68P37H1_37_2944..5112	722	80.91/9.51	Heme	hxuC	None	None	|TNSQYKNI_2|	GEKLLLSPSVRYD|1.174|14(243)|33.66	TonB-dependent_heme/hemoglobin_receptor_family_protein_family_protein|GO:0006810,GO:0019867,GO:0022857	None	7(89)|12.33	10(98)|27|13.57	None	10(90)|10|29|12.47	None	j_ortholog_11908312686_1|245	SpI|13.5043	263	16(688)|210|76|95.29	4(715)|575|65|99.03	21(550)|118|12|76.18	orthomcl_cluster0011|245	PanOCT_cluster_733|270	10.00|OuterMembrane	MRFSKLSLAITTTLVTANALA	None	None
N106P7H1_00920	13.871	14.479-0.608	Haemophilus_influenzae_N106P7H1_10001_74perV3_0_1_2001	N106P7H1_22_9371..13564	1397	155.7/8.91	Adhesion_and_penetration_protein_autotransporterprecursor	hap	6.3e-29|autotrans_barl:_outer_membrane_autotransporter_bar,	None	None	IDFSVVSRNGVAALVGDQYIVSVAHN|1.180|22(333)|23.84	Immunoglobulin_A1_protease_family_protein|GO:0004252,GO:0006508	1(9)|0.64	16(241)|17.25	18(147)|25|10.52	None	16(157)|24|41|11.24	None	j_ortholog_11908494884_1|262	SpI|9.99466	244	26(1292)|383|78|92.48	3(1396)|1073|65|99.93	53(971)|189|12|69.51	orthomcl_cluster0222|184	PanOCT_cluster_719|268	9.83|OuterMembrane	MKKTVFRLNFLTACISLGIVSQVWA	0.709358	1
N84P5H1_01899	13.871	14.479-0.608	Haemophilus_influenzae_N84P5H1_603_55perV7_1_1_1999	N84P5H1_9_48964..53157	1397	155.7/8.91	Adhesion_and_penetration_protein_autotransporterprecursor	hap	6.3e-29|autotrans_barl:_outer_membrane_autotransporter_bar,	None	None	IDFSVVSRNGVAALVGDQYIVSVAHN|1.180|22(333)|23.84	Immunoglobulin_A1_protease_family_protein|GO:0004252,GO:0006508	1(9)|0.64	16(241)|17.25	18(147)|25|10.52	None	16(157)|24|41|11.24	None	j_ortholog_11908494884_1|262	SpI|9.99466	244	26(1292)|383|78|92.48	3(1396)|1073|65|99.93	53(971)|189|12|69.51	orthomcl_cluster0222|184	PanOCT_cluster_719|268	9.83|OuterMembrane	MKKTVFRLNFLTACISLGIVSQVWA	0.709358	1
N84P7H1_01080	13.871	14.479-0.608	Haemophilus_influenzae_N84P7H1_603_55perV5_0_0_1999	N84P7H1_47_c(22276..26469)	1397	155.7/8.91	Adhesion_and_penetration_protein_autotransporterprecursor	hap	6.3e-29|autotrans_barl:_outer_membrane_autotransporter_bar,	None	None	IDFSVVSRNGVAALVGDQYIVSVAHN|1.180|22(333)|23.84	Immunoglobulin_A1_protease_family_protein|GO:0004252,GO:0006508	1(9)|0.64	16(241)|17.25	18(147)|25|10.52	None	16(157)|24|41|11.24	None	j_ortholog_11908494884_1|262	SpI|9.99466	244	26(1292)|383|78|92.48	3(1396)|1073|65|99.93	53(971)|189|12|69.51	orthomcl_cluster0222|184	PanOCT_cluster_719|268	9.83|OuterMembrane	MKKTVFRLNFLTACISLGIVSQVWA	0.709358	1
N12P37H2_00270	13.868	14.499-0.631	Haemophilus_influenzae_N12P37H2_1372_clr_1_0_1997	N12P37H2_17_c(37865..38689)	274	30.52/8.98	Lipoprotein_E_precursor	hel	3.3e-63|HAD_superfamily,_subfamily_IIIB_(Acid_phosphatase,1.1e-113|lipo_e_P4:_5'-nucleotidase,_lipoprotein_e(P4)_fami,	None	None	YEIVLYVGD|1.192|5(72)|26.28	5'-nucleotidase,_lipoprotein_e(P4)_family	None	2(18)|6.57	3(21)|3|7.66	2(40)|14.60	3(28)|4|16|10.22	None	j_ortholog_11908481984_1|152	SpII|26.0633	268	3(264)|90|71|96.35	1(274)|184|64|100.00	12(214)|37|12|78.10	orthomcl_cluster0774|152	PanOCT_cluster_462|268	9.92|OuterMembrane	MKTTLKMTALAALSAFVLA	None	None
N124P8H1_01268	13.863	14.229-0.366	Haemophilus_influenzae_N124P8H1_404_82perV6_0_1_2004	N124P8H1_60_11653..13098	481	56.19/9.51	TPR_repeat-containing_protein_precursor	None	None	None	None	AVQLLLPLYKQF|1.209|10(146)|30.35	Protein_of_unknown_function_(DUF560)_family_protein	1(10)|2.08	2(18)|3.74	3(21)|3|4.37	1(20)|4.16	9(90)|13|34|18.71	None	j_ortholog_11908130887_1|249	SpI|10.2934	253	5(456)|175|78|94.80	2(480)|399|65|99.79	14(418)|107|12|86.90	orthomcl_cluster0389|172	PanOCT_cluster_1470|261	4.58|OuterMembrane,4.72|CytoplasmicMembrane	MKNGVKQLSLLSLIGLSLTNVAWA	None	None
N126P6H1_00732	13.862	14.300-0.438	Haemophilus_influenzae_N126P6H1_2_clr_1_0_2004	N126P6H1_25_c(85808..87955)	715	80.50/9.45	Heme	hxuC	None	None	|TNSQNQNI_2|	GEKLLLSPSVRYD|1.174|15(251)|35.10	TonB-dependent_heme/hemoglobin_receptor_family_protein_family_protein|GO:0006810,GO:0019867,GO:0022857	None	7(85)|11.89	10(88)|22|12.31	None	9(87)|11|33|12.17	None	j_ortholog_11908312686_1|245	SpI|14.6629	263	15(670)|205|76|93.71	3(713)|562|65|99.72	21(541)|117|12|75.66	orthomcl_cluster0011|245	PanOCT_cluster_733|270	10.00|OuterMembrane	MRFSKLSLAIATTLVTANALA	None	None
N56P34H1_00673	13.862	14.300-0.438	Haemophilus_influenzae_N56P34H1_2_44perV41_1_1_1998	N56P34H1_19_c(218963..221110)	715	80.50/9.45	Heme	hxuC	None	None	|TNSQNQNI_2|	GEKLLLSPSVRYD|1.174|15(251)|35.10	TonB-dependent_heme/hemoglobin_receptor_family_protein_family_protein|GO:0006810,GO:0019867,GO:0022857	None	7(85)|11.89	10(88)|22|12.31	None	9(87)|11|33|12.17	None	j_ortholog_11908312686_1|245	SpI|14.6629	263	15(670)|205|76|93.71	3(713)|562|65|99.72	21(541)|117|12|75.66	orthomcl_cluster0011|245	PanOCT_cluster_733|270	10.00|OuterMembrane	MRFSKLSLAIATTLVTANALA	None	None
N56P41H1_00297	13.862	14.300-0.438	Haemophilus_influenzae_N56P41H1_2_44perV34_0_1_1999	N56P41H1_13_43812..45959	715	80.50/9.45	Heme	hxuC	None	None	|TNSQNQNI_2|	GEKLLLSPSVRYD|1.174|15(251)|35.10	TonB-dependent_heme/hemoglobin_receptor_family_protein_family_protein|GO:0006810,GO:0019867,GO:0022857	None	7(85)|11.89	10(88)|22|12.31	None	9(87)|11|33|12.17	None	j_ortholog_11908312686_1|245	SpI|14.6629	263	15(670)|205|76|93.71	3(713)|562|65|99.72	21(541)|117|12|75.66	orthomcl_cluster0011|245	PanOCT_cluster_733|270	10.00|OuterMembrane	MRFSKLSLAIATTLVTANALA	None	None
N40P92H1_01142	13.846	14.499-0.653	Haemophilus_influenzae_N40P92H1_41_clr_1_1_2003	N40P92H1_47_10569..11393	274	30.51/8.98	Lipoprotein_E_precursor	hel	3e-63|HAD_superfamily,_subfamily_IIIB_(Acid_phosphatase,2.2e-113|lipo_e_P4:_5'-nucleotidase,_lipoprotein_e(P4)_fami,	None	None	YEIVLYVGD|1.192|5(72)|26.28	5'-nucleotidase,_lipoprotein_e(P4)_family	None	1(21)|7.66	3(21)|3|7.66	2(40)|14.60	3(28)|4|16|10.22	None	j_ortholog_11908481984_1|152	SpII|26.0633	268	3(264)|90|71|96.35	1(274)|184|64|100.00	12(214)|37|12|78.10	orthomcl_cluster0774|152	PanOCT_cluster_462|268	9.92|OuterMembrane	MKTTLKMTALAALSAFVLA	None	None
N72P12H1_00056	13.846	14.499-0.653	Haemophilus_influenzae_N72P12H1_41_53perV14_1_0_1998	N72P12H1_13_28952..29776	274	30.51/8.98	Lipoprotein_E_precursor	hel	3e-63|HAD_superfamily,_subfamily_IIIB_(Acid_phosphatase,2.2e-113|lipo_e_P4:_5'-nucleotidase,_lipoprotein_e(P4)_fami,	None	None	YEIVLYVGD|1.192|5(72)|26.28	5'-nucleotidase,_lipoprotein_e(P4)_family	None	1(21)|7.66	3(21)|3|7.66	2(40)|14.60	3(28)|4|16|10.22	None	j_ortholog_11908481984_1|152	SpII|26.0633	268	3(264)|90|71|96.35	1(274)|184|64|100.00	12(214)|37|12|78.10	orthomcl_cluster0774|152	PanOCT_cluster_462|268	9.92|OuterMembrane	MKTTLKMTALAALSAFVLA	None	None
N72P14H1_00645	13.846	14.499-0.653	Haemophilus_influenzae_N72P14H1_41_53perV12_0_1_1998	N72P14H1_22_c(36623..37447)	274	30.51/8.98	Lipoprotein_E_precursor	hel	3e-63|HAD_superfamily,_subfamily_IIIB_(Acid_phosphatase,2.2e-113|lipo_e_P4:_5'-nucleotidase,_lipoprotein_e(P4)_fami,	None	None	YEIVLYVGD|1.192|5(72)|26.28	5'-nucleotidase,_lipoprotein_e(P4)_family	None	1(21)|7.66	3(21)|3|7.66	2(40)|14.60	3(28)|4|16|10.22	None	j_ortholog_11908481984_1|152	SpII|26.0633	268	3(264)|90|71|96.35	1(274)|184|64|100.00	12(214)|37|12|78.10	orthomcl_cluster0774|152	PanOCT_cluster_462|268	9.92|OuterMembrane	MKTTLKMTALAALSAFVLA	None	None
N74P15H1_00847	13.846	14.250-0.404	Haemophilus_influenzae_N74P15H1_321_104perV1_0_0_1998	N74P15H1_29_116096..117541	481	56.07/9.51	TPR_repeat-containing_protein_precursor	None	None	None	None	AVQLLLPLYKQF|1.209|11(168)|34.93	Protein_of_unknown_function_(DUF560)_family_protein	1(10)|2.08	3(27)|5.61	2(14)|2|2.91	1(20)|4.16	8(81)|12|32|16.84	None	j_ortholog_11908130887_1|249	SpI|11.193	253	6(454)|175|78|94.39	2(480)|399|65|99.79	13(423)|108|12|87.94	orthomcl_cluster0389|172	PanOCT_cluster_1470|261	4.58|OuterMembrane,4.72|CytoplasmicMembrane	MKNGVKQLSLLSLIGLSLTNVAWA	None	None
N74P1H1_00273	13.846	14.250-0.404	Haemophilus_influenzae_N74P1H1_321_104perV15_1_0_1997	N74P1H1_38_115965..117410	481	56.07/9.51	TPR_repeat-containing_protein_precursor	None	None	None	None	AVQLLLPLYKQF|1.209|11(168)|34.93	Protein_of_unknown_function_(DUF560)_family_protein	1(10)|2.08	3(27)|5.61	2(14)|2|2.91	1(20)|4.16	8(81)|12|32|16.84	None	j_ortholog_11908130887_1|249	SpI|11.193	253	6(454)|175|78|94.39	2(480)|399|65|99.79	13(423)|108|12|87.94	orthomcl_cluster0389|172	PanOCT_cluster_1470|261	4.58|OuterMembrane,4.72|CytoplasmicMembrane	MKNGVKQLSLLSLIGLSLTNVAWA	None	None
N94P40H1_00033	13.846	14.499-0.653	Haemophilus_influenzae_N94P40H1_1334_66perV41_1_0_2003	N94P40H1_103_36743..37567	274	30.52/8.98	Lipoprotein_E_precursor	hel	3.3e-63|HAD_superfamily,_subfamily_IIIB_(Acid_phosphatase,1.1e-113|lipo_e_P4:_5'-nucleotidase,_lipoprotein_e(P4)_fami,	None	None	YEIVLYVGD|1.192|5(72)|26.28	5'-nucleotidase,_lipoprotein_e(P4)_family	None	1(21)|7.66	3(21)|3|7.66	2(40)|14.60	3(28)|4|16|10.22	None	j_ortholog_11908481984_1|152	SpII|26.0633	268	3(264)|90|71|96.35	1(274)|184|64|100.00	12(214)|37|12|78.10	orthomcl_cluster0774|152	PanOCT_cluster_462|268	9.92|OuterMembrane	MKTTLKMTALAALSAFVLA	None	None
N94P41H1_01621	13.846	14.499-0.653	Haemophilus_influenzae_N94P41H1_1334_66perV40_0_0_2003	N94P41H1_90_2327..3151	274	30.52/8.98	Lipoprotein_E_precursor	hel	3.3e-63|HAD_superfamily,_subfamily_IIIB_(Acid_phosphatase,1.1e-113|lipo_e_P4:_5'-nucleotidase,_lipoprotein_e(P4)_fami,	None	None	YEIVLYVGD|1.192|5(72)|26.28	5'-nucleotidase,_lipoprotein_e(P4)_family	None	1(21)|7.66	3(21)|3|7.66	2(40)|14.60	3(28)|4|16|10.22	None	j_ortholog_11908481984_1|152	SpII|26.0633	268	3(264)|90|71|96.35	1(274)|184|64|100.00	12(214)|37|12|78.10	orthomcl_cluster0774|152	PanOCT_cluster_462|268	9.92|OuterMembrane	MKTTLKMTALAALSAFVLA	None	None
N24P17H1_00273	13.842	14.250-0.408	Haemophilus_influenzae_N24P17H1_398_15perV29_1_1_1996	N24P17H1_15_19386..20831	481	56.10/9.49	TPR_repeat-containing_protein_precursor	None	None	None	None	AVQLLLPLYKQFP|1.209|11(165)|34.30	Protein_of_unknown_function_(DUF560)_family_protein	1(10)|2.08	3(28)|5.82	2(14)|2|2.91	1(20)|4.16	9(90)|13|34|18.71	None	j_ortholog_11908130887_1|249	SpI|8.80602	253	7(449)|169|77|93.35	2(481)|402|64|100.00	16(420)|107|12|87.32	orthomcl_cluster2563|74	PanOCT_cluster_1470|261	4.55|OuterMembrane,4.69|CytoplasmicMembrane	MKNGVKQISFLSLIGLSLTNVAWA	None	None
N24P29H_01106	13.842	14.250-0.408	Haemophilus_influenzae_N24P29H_398_15perV17_0_1_1997	N24P29H_34_c(2964..4409)	481	56.10/9.49	TPR_repeat-containing_protein_precursor	None	None	None	None	AVQLLLPLYKQFP|1.209|11(165)|34.30	Protein_of_unknown_function_(DUF560)_family_protein	1(10)|2.08	3(28)|5.82	2(14)|2|2.91	1(20)|4.16	9(90)|13|34|18.71	None	j_ortholog_11908130887_1|249	SpI|8.80602	253	7(449)|169|77|93.35	2(481)|402|64|100.00	16(420)|107|12|87.32	orthomcl_cluster2563|74	PanOCT_cluster_1470|261	4.55|OuterMembrane,4.69|CytoplasmicMembrane	MKNGVKQISFLSLIGLSLTNVAWA	None	None
N84P13H1_01053	13.838	14.491-0.653	Haemophilus_influenzae_N84P13H1_630_56perV12_0_0_2000	N84P13H1_22_c(31077..31901)	274	30.52/9.09	Lipoprotein_E_precursor	hel	3.6e-63|HAD_superfamily,_subfamily_IIIB_(Acid_phosphatase,8.4e-114|lipo_e_P4:_5'-nucleotidase,_lipoprotein_e(P4)_fami,	None	None	YEIVLYVGD|1.192|5(72)|26.28	5'-nucleotidase,_lipoprotein_e(P4)_family	None	1(21)|7.66	3(21)|3|7.66	2(40)|14.60	3(28)|4|16|10.22	None	j_ortholog_11908481984_1|152	SpII|26.0425	268	3(264)|90|71|96.35	1(274)|182|64|100.00	12(214)|37|12|78.10	orthomcl_cluster0774|152	PanOCT_cluster_462|268	9.92|OuterMembrane	MKTTLKMTALAALSAFVLA	None	None
N84P15H1_00763	13.838	14.491-0.653	Haemophilus_influenzae_N84P15H1_630_clr_1_1_2000	N84P15H1_23_c(31077..31901)	274	30.52/9.09	Lipoprotein_E_precursor	hel	3.6e-63|HAD_superfamily,_subfamily_IIIB_(Acid_phosphatase,8.4e-114|lipo_e_P4:_5'-nucleotidase,_lipoprotein_e(P4)_fami,	None	None	YEIVLYVGD|1.192|5(72)|26.28	5'-nucleotidase,_lipoprotein_e(P4)_family	None	1(21)|7.66	3(21)|3|7.66	2(40)|14.60	3(28)|4|16|10.22	None	j_ortholog_11908481984_1|152	SpII|26.0425	268	3(264)|90|71|96.35	1(274)|182|64|100.00	12(214)|37|12|78.10	orthomcl_cluster0774|152	PanOCT_cluster_462|268	9.92|OuterMembrane	MKTTLKMTALAALSAFVLA	None	None
N27P5H2_01444	13.836	14.202-0.366	Haemophilus_influenzae_N27P5H2_46_18perV10_1_0_1995	N27P5H2_57_19598..21043	481	56.13/9.48	TPR_repeat-containing_protein_precursor	None	None	None	None	AVQLLLPLYKQF|1.209|11(154)|32.02	Protein_of_unknown_function_(DUF560)_family_protein	1(10)|2.08	2(18)|3.74	2(14)|2|2.91	1(20)|4.16	9(90)|13|34|18.71	None	j_ortholog_11908130887_1|249	SpI|8.90016	253	5(456)|173|78|94.80	2(480)|399|65|99.79	13(409)|105|12|85.03	orthomcl_cluster0389|172	PanOCT_cluster_1470|261	4.58|OuterMembrane,4.72|CytoplasmicMembrane	MKNGVKQLSLLSLIGLSLTNIAWA	None	None
N47P36H1_00795	13.833	14.200-0.366	Haemophilus_influenzae_N47P36H1_142_clr_1_0_1998	N47P36H1_2_c(260354..261799)	481	56.12/9.51	TPR_repeat-containing_protein_precursor	None	None	None	None	AVQLLLPLYKQF|1.209|11(155)|32.22	Protein_of_unknown_function_(DUF560)_family_protein	1(10)|2.08	2(18)|3.74	3(21)|3|4.37	1(20)|4.16	8(80)|11|33|16.63	None	j_ortholog_11908130887_1|249	SpI|8.19467	253	5(456)|173|78|94.80	2(480)|394|65|99.79	12(414)|107|12|86.07	orthomcl_cluster0389|172	PanOCT_cluster_1470|261	4.55|OuterMembrane,4.69|CytoplasmicMembrane	MKNGVKQISLLSLIGLSLTNIAWA	None	None
N39P18H1_00723	13.827	14.480-0.653	Haemophilus_influenzae_N39P18H1_10002_24perV1_0_0_1996	N39P18H1_39_28642..29466	274	30.52/9.06	Lipoprotein_E_precursor	hel	3.8e-64|HAD_superfamily,_subfamily_IIIB_(Acid_phosphatase,1.2e-111|lipo_e_P4:_5'-nucleotidase,_lipoprotein_e(P4)_fami,	None	None	YEIVLYVGD|1.192|5(73)|26.64	5'-nucleotidase,_lipoprotein_e(P4)_family	None	1(21)|7.66	3(21)|3|7.66	2(40)|14.60	3(28)|4|15|10.22	None	j_ortholog_11908127156_1|115	SpII|24.4249	268	3(267)|84|70|97.45	1(274)|183|64|100.00	12(214)|38|12|78.10	orthomcl_cluster5987|6	PanOCT_cluster_462|268	9.93|OuterMembrane	MKTTLKMTALAALSALVLA	None	None
N127P5H1_00764	13.825	14.229-0.404	Haemophilus_influenzae_N127P5H1_3_86perV6_1_0_2004	N127P5H1_3_20170..21615	481	56.08/9.44	TPR_repeat-containing_protein_precursor	None	None	None	None	AVQLLLPLYKQF|1.209|10(158)|32.85	Protein_of_unknown_function_(DUF560)_family_protein	1(10)|2.08	3(27)|5.61	1(7)|1|1.46	1(20)|4.16	11(107)|14|37|22.25	None	j_ortholog_11908130887_1|249	SpI|11.193	253	6(454)|172|77|94.39	2(480)|399|65|99.79	14(409)|105|12|85.03	orthomcl_cluster0389|172	PanOCT_cluster_1470|261	4.58|OuterMembrane,4.72|CytoplasmicMembrane	MKNGVKQLSLLSLIGLSLTNVAWA	None	None
N127P6H1_00411	13.825	14.229-0.404	Haemophilus_influenzae_N127P6H1_3_86perV5_0_0_2004	N127P6H1_15_c(20460..21905)	481	56.08/9.44	TPR_repeat-containing_protein_precursor	None	None	None	None	AVQLLLPLYKQF|1.209|10(158)|32.85	Protein_of_unknown_function_(DUF560)_family_protein	1(10)|2.08	3(27)|5.61	1(7)|1|1.46	1(20)|4.16	11(107)|14|37|22.25	None	j_ortholog_11908130887_1|249	SpI|11.193	253	6(454)|172|77|94.39	2(480)|399|65|99.79	14(409)|105|12|85.03	orthomcl_cluster0389|172	PanOCT_cluster_1470|261	4.58|OuterMembrane,4.72|CytoplasmicMembrane	MKNGVKQLSLLSLIGLSLTNVAWA	None	None
N45P11H1_00925	13.825	14.229-0.404	Haemophilus_influenzae_N45P11H1_3_33perV9_0_1_1996	N45P11H1_2_c(249721..251166)	481	56.08/9.44	TPR_repeat-containing_protein_precursor	None	None	None	None	AVQLLLPLYKQF|1.209|10(158)|32.85	Protein_of_unknown_function_(DUF560)_family_protein	1(10)|2.08	3(27)|5.61	1(7)|1|1.46	1(20)|4.16	11(107)|14|37|22.25	None	j_ortholog_11908130887_1|249	SpI|11.193	253	6(454)|172|77|94.39	2(480)|399|65|99.79	14(409)|105|12|85.03	orthomcl_cluster0389|172	PanOCT_cluster_1470|261	4.58|OuterMembrane,4.72|CytoplasmicMembrane	MKNGVKQLSLLSLIGLSLTNVAWA	None	None
N45P9H2_00641	13.825	14.229-0.404	Haemophilus_influenzae_N45P9H2_3_33perV11_1_1_1995	N45P9H2_21_c(20603..22048)	481	56.08/9.44	TPR_repeat-containing_protein_precursor	None	None	None	None	AVQLLLPLYKQF|1.209|10(158)|32.85	Protein_of_unknown_function_(DUF560)_family_protein	1(10)|2.08	3(27)|5.61	1(7)|1|1.46	1(20)|4.16	11(107)|14|37|22.25	None	j_ortholog_11908130887_1|249	SpI|11.193	253	6(454)|172|77|94.39	2(480)|399|65|99.79	14(409)|105|12|85.03	orthomcl_cluster0389|172	PanOCT_cluster_1470|261	4.58|OuterMembrane,4.72|CytoplasmicMembrane	MKNGVKQLSLLSLIGLSLTNVAWA	None	None
N69P2H1_01234	13.825	14.229-0.404	Haemophilus_influenzae_N69P2H1_3_51perV7_1_0_1997	N69P2H1_3_c(249699..251144)	481	56.08/9.44	TPR_repeat-containing_protein_precursor	None	None	None	None	AVQLLLPLYKQF|1.209|10(158)|32.85	Protein_of_unknown_function_(DUF560)_family_protein	1(10)|2.08	3(27)|5.61	1(7)|1|1.46	1(20)|4.16	11(107)|14|37|22.25	None	j_ortholog_11908130887_1|249	SpI|11.193	253	6(454)|172|77|94.39	2(480)|399|65|99.79	14(409)|105|12|85.03	orthomcl_cluster0389|172	PanOCT_cluster_1470|261	4.58|OuterMembrane,4.72|CytoplasmicMembrane	MKNGVKQLSLLSLIGLSLTNVAWA	None	None
N69P7H1_01103	13.825	14.229-0.404	Haemophilus_influenzae_N69P7H1_3_51perV2_0_0_1997	N69P7H1_4_20166..21611	481	56.08/9.44	TPR_repeat-containing_protein_precursor	None	None	None	None	AVQLLLPLYKQF|1.209|10(158)|32.85	Protein_of_unknown_function_(DUF560)_family_protein	1(10)|2.08	3(27)|5.61	1(7)|1|1.46	1(20)|4.16	11(107)|14|37|22.25	None	j_ortholog_11908130887_1|249	SpI|11.193	253	6(454)|172|77|94.39	2(480)|399|65|99.79	14(409)|105|12|85.03	orthomcl_cluster0389|172	PanOCT_cluster_1470|261	4.58|OuterMembrane,4.72|CytoplasmicMembrane	MKNGVKQLSLLSLIGLSLTNVAWA	None	None
N79P2H1_01054	13.825	14.229-0.404	Haemophilus_influenzae_N79P2H1_3_clr_1_1_1998	N79P2H1_4_54549..55994	481	56.08/9.44	TPR_repeat-containing_protein_precursor	None	None	None	None	AVQLLLPLYKQF|1.209|10(158)|32.85	Protein_of_unknown_function_(DUF560)_family_protein	1(10)|2.08	3(27)|5.61	1(7)|1|1.46	1(20)|4.16	11(107)|14|37|22.25	None	j_ortholog_11908130887_1|249	SpI|11.193	253	6(454)|172|77|94.39	2(480)|399|65|99.79	14(409)|105|12|85.03	orthomcl_cluster0389|172	PanOCT_cluster_1470|261	4.58|OuterMembrane,4.72|CytoplasmicMembrane	MKNGVKQLSLLSLIGLSLTNVAWA	None	None
N99P41H1_00023	13.825	14.229-0.404	Haemophilus_influenzae_N99P41H1_3_68perV50_1_0_2003	N99P41H1_10_c(20466..21911)	481	56.08/9.44	TPR_repeat-containing_protein_precursor	None	None	None	None	AVQLLLPLYKQF|1.209|10(158)|32.85	Protein_of_unknown_function_(DUF560)_family_protein	1(10)|2.08	3(27)|5.61	1(7)|1|1.46	1(20)|4.16	11(107)|14|37|22.25	None	j_ortholog_11908130887_1|249	SpI|11.193	253	6(454)|172|77|94.39	2(480)|399|65|99.79	14(409)|105|12|85.03	orthomcl_cluster0389|172	PanOCT_cluster_1470|261	4.58|OuterMembrane,4.72|CytoplasmicMembrane	MKNGVKQLSLLSLIGLSLTNVAWA	None	None
N99P50H1_01127	13.825	14.229-0.404	Haemophilus_influenzae_N99P50H1_3_68perV41_0_0_2003	N99P50H1_34_c(69..1514)	481	56.08/9.44	TPR_repeat-containing_protein_precursor	None	None	None	None	AVQLLLPLYKQF|1.209|10(158)|32.85	Protein_of_unknown_function_(DUF560)_family_protein	1(10)|2.08	3(27)|5.61	1(7)|1|1.46	1(20)|4.16	11(107)|14|37|22.25	None	j_ortholog_11908130887_1|249	SpI|11.193	253	6(454)|172|77|94.39	2(480)|399|65|99.79	14(409)|105|12|85.03	orthomcl_cluster0389|172	PanOCT_cluster_1470|261	4.58|OuterMembrane,4.72|CytoplasmicMembrane	MKNGVKQLSLLSLIGLSLTNVAWA	None	None
N59P1H1_01097	13.816	14.469-0.653	Haemophilus_influenzae_N59P1H1_365_clr_1_0_1997	N59P1H1_43_c(33275..34099)	274	30.55/9.06	Lipoprotein_E_precursor	hel	3.7e-64|HAD_superfamily,_subfamily_IIIB_(Acid_phosphatase,3.1e-111|lipo_e_P4:_5'-nucleotidase,_lipoprotein_e(P4)_fami,	None	None	YEIVLYVGD|1.192|5(70)|25.55	5'-nucleotidase,_lipoprotein_e(P4)_family	None	1(21)|7.66	3(21)|3|7.66	2(40)|14.60	3(28)|4|15|10.22	None	j_ortholog_11908127156_1|115	SpII|23.0498	268	3(267)|84|70|97.45	1(274)|183|64|100.00	12(214)|38|12|78.10	orthomcl_cluster5987|6	PanOCT_cluster_462|268	9.92|OuterMembrane	MKTTLKMTALTALSALVLA	None	None
N103P85H1_00110	13.815	14.219-0.404	Haemophilus_influenzae_N103P85H1_196_71perV89_1_1_2006	N103P85H1_11_86196..87641	481	55.98/9.51	TPR_repeat-containing_protein_precursor	None	None	None	None	AVQLLLPLYKQF|1.209|12(166)|34.51	Protein_of_unknown_function_(DUF560)_family_protein	1(10)|2.08	3(27)|5.61	2(14)|2|2.91	1(20)|4.16	9(89)|12|37|18.50	None	j_ortholog_11908130887_1|249	SpI|9.93829	253	6(454)|168|78|94.39	1(481)|404|65|100.00	13(409)|103|12|85.03	orthomcl_cluster0389|172	PanOCT_cluster_1470|261	4.58|OuterMembrane,4.72|CytoplasmicMembrane	MKNGVKQLSLLSLIGLSLTNVAWA	None	None
N63P90H1_00281	13.815	14.219-0.404	Haemophilus_influenzae_N63P90H1_196_102perV50_0_0_2003	N63P90H1_10_284147..285592	481	55.98/9.51	TPR_repeat-containing_protein_precursor	None	None	None	None	AVQLLLPLYKQF|1.209|12(166)|34.51	Protein_of_unknown_function_(DUF560)_family_protein	1(10)|2.08	3(27)|5.61	2(14)|2|2.91	1(20)|4.16	9(89)|12|37|18.50	None	j_ortholog_11908130887_1|249	SpI|9.93829	253	6(454)|168|78|94.39	1(481)|404|65|100.00	13(409)|103|12|85.03	orthomcl_cluster0389|172	PanOCT_cluster_1470|261	4.58|OuterMembrane,4.72|CytoplasmicMembrane	MKNGVKQLSLLSLIGLSLTNVAWA	None	None
N93P1H1_00382	13.815	14.219-0.404	Haemophilus_influenzae_N93P1H1_196_63perV6_1_0_1999	N93P1H1_23_19368..20813	481	55.98/9.51	TPR_repeat-containing_protein_precursor	None	None	None	None	AVQLLLPLYKQF|1.209|12(166)|34.51	Protein_of_unknown_function_(DUF560)_family_protein	1(10)|2.08	3(27)|5.61	2(14)|2|2.91	1(20)|4.16	9(89)|12|37|18.50	None	j_ortholog_11908130887_1|249	SpI|9.93829	253	6(454)|168|78|94.39	1(481)|404|65|100.00	13(409)|103|12|85.03	orthomcl_cluster0389|172	PanOCT_cluster_1470|261	4.58|OuterMembrane,4.72|CytoplasmicMembrane	MKNGVKQLSLLSLIGLSLTNVAWA	None	None
N133P41H1_00471	13.811	16.216-2.405	Haemophilus_influenzae_N133P41H1_263_clr_1_0_2007	N133P41H1_19_c(43272..43733)	153	16.10/6.09	Outer_membrane_protein_P6_precursor	pal	1.6e-20|OmpA_family,1.1e-44|Pal_lipo:_peptidoglycan-associated_lipoprotein,	None	None	VKSLLVAGSVAALAACSS|1.186|3(47)|30.72	peptidoglycan-associated_lipoprotein|GO:0009279	None	2(31)|20.26	1(8)|2|5.23	1(152)|99.35	3(27)|3|13|17.65	None	None	SpII|29.3737	270	3(148)|48|48|96.73	2(144)|95|63|94.12	8(121)|20|12|79.08	None	PanOCT_cluster_12|270	10.00|OuterMembrane	MNKFVKSLLVAGSVAALAACSSSNNDA	None	None
N72P12H1_00331	13.806	14.210-0.404	Haemophilus_influenzae_N72P12H1_41_53perV14_1_0_1998	N72P12H1_1_19350..20795	481	56.07/9.51	TPR_repeat-containing_protein_precursor	None	None	None	None	AVQLLLPLYKQF|1.209|12(166)|34.51	Protein_of_unknown_function_(DUF560)_family_protein	1(10)|2.08	3(27)|5.61	3(21)|3|4.37	1(20)|4.16	8(80)|11|33|16.63	None	j_ortholog_11908130887_1|249	SpI|9.10614	253	6(454)|171|78|94.39	2(480)|399|65|99.79	13(409)|103|12|85.03	orthomcl_cluster0389|172	PanOCT_cluster_1470|261	4.58|OuterMembrane,4.72|CytoplasmicMembrane	MKNGVKQLSLLSLIGLSLTNIAWA	None	None
N72P14H1_00520	13.806	14.210-0.404	Haemophilus_influenzae_N72P14H1_41_53perV12_0_1_1998	N72P14H1_20_c(40351..41796)	481	56.07/9.51	TPR_repeat-containing_protein_precursor	None	None	None	None	AVQLLLPLYKQF|1.209|12(166)|34.51	Protein_of_unknown_function_(DUF560)_family_protein	1(10)|2.08	3(27)|5.61	3(21)|3|4.37	1(20)|4.16	8(80)|11|33|16.63	None	j_ortholog_11908130887_1|249	SpI|9.10614	253	6(454)|171|78|94.39	2(480)|399|65|99.79	13(409)|103|12|85.03	orthomcl_cluster0389|172	PanOCT_cluster_1470|261	4.58|OuterMembrane,4.72|CytoplasmicMembrane	MKNGVKQLSLLSLIGLSLTNIAWA	None	None
N56P54H1_00387	13.802	14.206-0.404	Haemophilus_influenzae_N56P54H1_170_clr_1_1_2000	N56P54H1_13_19682..21127	481	56.05/9.47	TPR_repeat-containing_protein_precursor	None	None	None	None	AVQLLLPLYKQFP|1.209|10(157)|32.64	Protein_of_unknown_function_(DUF560)_family_protein	1(10)|2.08	3(27)|5.61	3(21)|3|4.37	1(20)|4.16	7(71)|10|32|14.76	None	j_ortholog_11908130887_1|249	SpI|8.54292	253	6(450)|174|77|93.56	2(480)|397|65|99.79	15(421)|107|12|87.53	orthomcl_cluster2563|74	PanOCT_cluster_1470|261	4.55|OuterMembrane,4.69|CytoplasmicMembrane	MKNGVKQISFLSLIGLSLTNVAWA	None	None
N63P46H1_01683	13.802	14.206-0.404	Haemophilus_influenzae_N63P46H1_170_clr_1_1_2000	N63P46H1_8_19655..21100	481	56.05/9.47	TPR_repeat-containing_protein_precursor	None	None	None	None	AVQLLLPLYKQFP|1.209|10(157)|32.64	Protein_of_unknown_function_(DUF560)_family_protein	1(10)|2.08	3(27)|5.61	3(21)|3|4.37	1(20)|4.16	7(71)|10|32|14.76	None	j_ortholog_11908130887_1|249	SpI|8.54292	253	6(450)|174|77|93.56	2(480)|397|65|99.79	15(421)|107|12|87.53	orthomcl_cluster2563|74	PanOCT_cluster_1470|261	4.55|OuterMembrane,4.69|CytoplasmicMembrane	MKNGVKQISFLSLIGLSLTNVAWA	None	None
N74P16H1_00193	13.802	14.206-0.404	Haemophilus_influenzae_N74P16H1_170_54perV23_1_1_1998	N74P16H1_14_19701..21146	481	56.05/9.47	TPR_repeat-containing_protein_precursor	None	None	None	None	AVQLLLPLYKQFP|1.209|10(157)|32.64	Protein_of_unknown_function_(DUF560)_family_protein	1(10)|2.08	3(27)|5.61	3(21)|3|4.37	1(20)|4.16	7(71)|10|32|14.76	None	j_ortholog_11908130887_1|249	SpI|8.54292	253	6(450)|174|77|93.56	2(480)|397|65|99.79	15(421)|107|12|87.53	orthomcl_cluster2563|74	PanOCT_cluster_1470|261	4.55|OuterMembrane,4.69|CytoplasmicMembrane	MKNGVKQISFLSLIGLSLTNVAWA	None	None
N74P23H1_00903	13.802	14.206-0.404	Haemophilus_influenzae_N74P23H1_170_54perV16_0_1_1999	N74P23H1_2_113077..114522	481	56.05/9.47	TPR_repeat-containing_protein_precursor	None	None	None	None	AVQLLLPLYKQFP|1.209|10(157)|32.64	Protein_of_unknown_function_(DUF560)_family_protein	1(10)|2.08	3(27)|5.61	3(21)|3|4.37	1(20)|4.16	7(71)|10|32|14.76	None	j_ortholog_11908130887_1|249	SpI|8.54292	253	6(450)|174|77|93.56	2(480)|397|65|99.79	15(421)|107|12|87.53	orthomcl_cluster2563|74	PanOCT_cluster_1470|261	4.55|OuterMembrane,4.69|CytoplasmicMembrane	MKNGVKQISFLSLIGLSLTNVAWA	None	None
N101P19H1_01518	13.8	14.204-0.404	Haemophilus_influenzae_N101P19H1_12_69perV19_0_0_2000	N101P19H1_9_240834..242279	481	56.08/9.48	TPR_repeat-containing_protein_precursor	None	None	None	None	AVQLLLPLYKQF|1.209|11(154)|32.02	Protein_of_unknown_function_(DUF560)_family_protein	1(10)|2.08	3(27)|5.61	2(14)|2|2.91	1(20)|4.16	9(90)|13|37|18.71	None	j_ortholog_11908130887_1|249	SpI|10.2934	253	5(456)|174|78|94.80	2(480)|399|65|99.79	13(409)|105|12|85.03	orthomcl_cluster0389|172	PanOCT_cluster_1470|261	4.58|OuterMembrane,4.72|CytoplasmicMembrane	MKNGVKQLSLLSLIGLSLTNVAWA	None	None
N101P3H1_00431	13.8	14.204-0.404	Haemophilus_influenzae_N101P3H1_12_69perV19_1_0_2000	N101P3H1_19_19341..20786	481	56.08/9.48	TPR_repeat-containing_protein_precursor	None	None	None	None	AVQLLLPLYKQF|1.209|11(154)|32.02	Protein_of_unknown_function_(DUF560)_family_protein	1(10)|2.08	3(27)|5.61	2(14)|2|2.91	1(20)|4.16	9(90)|13|37|18.71	None	j_ortholog_11908130887_1|249	SpI|10.2934	253	5(456)|174|78|94.80	2(480)|399|65|99.79	13(409)|105|12|85.03	orthomcl_cluster0389|172	PanOCT_cluster_1470|261	4.58|OuterMembrane,4.72|CytoplasmicMembrane	MKNGVKQLSLLSLIGLSLTNVAWA	None	None
N33P18H2_00294	13.8	14.204-0.404	Haemophilus_influenzae_N33P18H2_12_21perV19_1_0_1997	N33P18H2_11_274310..275755	481	56.08/9.48	TPR_repeat-containing_protein_precursor	None	None	None	None	AVQLLLPLYKQF|1.209|11(154)|32.02	Protein_of_unknown_function_(DUF560)_family_protein	1(10)|2.08	3(27)|5.61	2(14)|2|2.91	1(20)|4.16	9(90)|13|37|18.71	None	j_ortholog_11908130887_1|249	SpI|10.2934	253	5(456)|174|78|94.80	2(480)|399|65|99.79	13(409)|105|12|85.03	orthomcl_cluster0389|172	PanOCT_cluster_1470|261	4.58|OuterMembrane,4.72|CytoplasmicMembrane	MKNGVKQLSLLSLIGLSLTNVAWA	None	None
N33P19H1_00325	13.8	14.204-0.404	Haemophilus_influenzae_N33P19H1_12_21perV18_0_0_1997	N33P19H1_1_19449..20894	481	56.08/9.48	TPR_repeat-containing_protein_precursor	None	None	None	None	AVQLLLPLYKQF|1.209|11(154)|32.02	Protein_of_unknown_function_(DUF560)_family_protein	1(10)|2.08	3(27)|5.61	2(14)|2|2.91	1(20)|4.16	9(90)|13|37|18.71	None	j_ortholog_11908130887_1|249	SpI|10.2934	253	5(456)|174|78|94.80	2(480)|399|65|99.79	13(409)|105|12|85.03	orthomcl_cluster0389|172	PanOCT_cluster_1470|261	4.58|OuterMembrane,4.72|CytoplasmicMembrane	MKNGVKQLSLLSLIGLSLTNVAWA	None	None
N46P159H1_00407	13.8	14.204-0.404	Haemophilus_influenzae_N46P159H1_12_clr_1_1_2006	N46P159H1_14_136298..137743	481	56.08/9.48	TPR_repeat-containing_protein_precursor	None	None	None	None	AVQLLLPLYKQF|1.209|11(154)|32.02	Protein_of_unknown_function_(DUF560)_family_protein	1(10)|2.08	3(27)|5.61	2(14)|2|2.91	1(20)|4.16	9(90)|13|37|18.71	None	j_ortholog_11908130887_1|249	SpI|10.2934	253	5(456)|174|78|94.80	2(480)|399|65|99.79	13(409)|105|12|85.03	orthomcl_cluster0389|172	PanOCT_cluster_1470|261	4.58|OuterMembrane,4.72|CytoplasmicMembrane	MKNGVKQLSLLSLIGLSLTNVAWA	None	None
N56P76H1_00835	13.8	14.204-0.404	Haemophilus_influenzae_N56P76H1_12_clr_1_1_2001	N56P76H1_34_c(90664..92109)	481	56.08/9.48	TPR_repeat-containing_protein_precursor	None	None	None	None	AVQLLLPLYKQF|1.209|11(154)|32.02	Protein_of_unknown_function_(DUF560)_family_protein	1(10)|2.08	3(27)|5.61	2(14)|2|2.91	1(20)|4.16	9(90)|13|37|18.71	None	j_ortholog_11908130887_1|249	SpI|10.2934	253	5(456)|174|78|94.80	2(480)|399|65|99.79	13(409)|105|12|85.03	orthomcl_cluster0389|172	PanOCT_cluster_1470|261	4.58|OuterMembrane,4.72|CytoplasmicMembrane	MKNGVKQLSLLSLIGLSLTNVAWA	None	None
N81P25H1_01525	13.8	14.204-0.404	Haemophilus_influenzae_N81P25H1_12_clr_1_1_2000	N81P25H1_7_19472..20917	481	56.08/9.48	TPR_repeat-containing_protein_precursor	None	None	None	None	AVQLLLPLYKQF|1.209|11(154)|32.02	Protein_of_unknown_function_(DUF560)_family_protein	1(10)|2.08	3(27)|5.61	2(14)|2|2.91	1(20)|4.16	9(90)|13|37|18.71	None	j_ortholog_11908130887_1|249	SpI|10.2934	253	5(456)|174|78|94.80	2(480)|399|65|99.79	13(409)|105|12|85.03	orthomcl_cluster0389|172	PanOCT_cluster_1470|261	4.58|OuterMembrane,4.72|CytoplasmicMembrane	MKNGVKQLSLLSLIGLSLTNVAWA	None	None
N3P14H1_01181	13.792	14.196-0.404	Haemophilus_influenzae_N3P14H1_253_2perV24_1_0_1995	N3P14H1_33_138800..140245	481	56.06/9.51	TPR_repeat-containing_protein_precursor	None	None	None	None	AVQLLLPLYKQF|1.209|10(159)|33.06	Protein_of_unknown_function_(DUF560)_family_protein	1(10)|2.08	3(27)|5.61	3(21)|3|4.37	1(20)|4.16	7(71)|10|32|14.76	None	j_ortholog_11908130887_1|249	SpI|9.60365	253	6(454)|174|78|94.39	2(480)|394|65|99.79	14(418)|106|12|86.90	orthomcl_cluster0389|172	PanOCT_cluster_1470|261	4.58|OuterMembrane,4.72|CytoplasmicMembrane	MKNGVKQLSLLSLIGLSLTNIAWA	None	None
N3P24H1_01336	13.792	14.196-0.404	Haemophilus_influenzae_N3P24H1_253_2perV14_0_0_1996	N3P24H1_6_c(254001..255446)	481	56.06/9.51	TPR_repeat-containing_protein_precursor	None	None	None	None	AVQLLLPLYKQF|1.209|10(159)|33.06	Protein_of_unknown_function_(DUF560)_family_protein	1(10)|2.08	3(27)|5.61	3(21)|3|4.37	1(20)|4.16	7(71)|10|32|14.76	None	j_ortholog_11908130887_1|249	SpI|9.60365	253	6(454)|174|78|94.39	2(480)|394|65|99.79	14(418)|106|12|86.90	orthomcl_cluster0389|172	PanOCT_cluster_1470|261	4.58|OuterMembrane,4.72|CytoplasmicMembrane	MKNGVKQLSLLSLIGLSLTNIAWA	None	None
N56P16H1_00248	13.792	14.196-0.404	Haemophilus_influenzae_N56P16H1_265_100perV1_0_1_1996	N56P16H1_10_c(256791..258236)	481	56.06/9.51	TPR_repeat-containing_protein_precursor	None	None	None	None	AVQLLLPLYKQF|1.209|10(159)|33.06	Protein_of_unknown_function_(DUF560)_family_protein	1(10)|2.08	3(27)|5.61	3(21)|3|4.37	1(20)|4.16	7(71)|10|32|14.76	None	j_ortholog_11908130887_1|249	SpI|9.60365	253	6(454)|174|78|94.39	2(480)|394|65|99.79	14(418)|106|12|86.90	orthomcl_cluster0389|172	PanOCT_cluster_1470|261	4.58|OuterMembrane,4.72|CytoplasmicMembrane	MKNGVKQLSLLSLIGLSLTNIAWA	None	None
N56P1H1_00644	13.792	14.196-0.404	Haemophilus_influenzae_N56P1H1_265_100perV16_1_0_1995	N56P1H1_15_283991..285436	481	56.06/9.51	TPR_repeat-containing_protein_precursor	None	None	None	None	AVQLLLPLYKQF|1.209|10(159)|33.06	Protein_of_unknown_function_(DUF560)_family_protein	1(10)|2.08	3(27)|5.61	3(21)|3|4.37	1(20)|4.16	7(71)|10|32|14.76	None	j_ortholog_11908130887_1|249	SpI|9.60365	253	6(454)|174|78|94.39	2(480)|394|65|99.79	14(418)|106|12|86.90	orthomcl_cluster0389|172	PanOCT_cluster_1470|261	4.58|OuterMembrane,4.72|CytoplasmicMembrane	MKNGVKQLSLLSLIGLSLTNIAWA	None	None
N59P16H1_00695	13.792	14.196-0.404	Haemophilus_influenzae_N59P16H1_253_101perV7_0_0_1997	N59P16H1_5_283813..285258	481	56.06/9.51	TPR_repeat-containing_protein_precursor	None	None	None	None	AVQLLLPLYKQF|1.209|10(159)|33.06	Protein_of_unknown_function_(DUF560)_family_protein	1(10)|2.08	3(27)|5.61	3(21)|3|4.37	1(20)|4.16	7(71)|10|32|14.76	None	j_ortholog_11908130887_1|249	SpI|9.60365	253	6(454)|174|78|94.39	2(480)|394|65|99.79	14(418)|106|12|86.90	orthomcl_cluster0389|172	PanOCT_cluster_1470|261	4.58|OuterMembrane,4.72|CytoplasmicMembrane	MKNGVKQLSLLSLIGLSLTNIAWA	None	None
N59P7H1_00380	13.792	14.196-0.404	Haemophilus_influenzae_N59P7H1_253_101perV16_1_0_1996	N59P7H1_27_c(257028..258473)	481	56.06/9.51	TPR_repeat-containing_protein_precursor	None	None	None	None	AVQLLLPLYKQF|1.209|10(159)|33.06	Protein_of_unknown_function_(DUF560)_family_protein	1(10)|2.08	3(27)|5.61	3(21)|3|4.37	1(20)|4.16	7(71)|10|32|14.76	None	j_ortholog_11908130887_1|249	SpI|9.60365	253	6(454)|174|78|94.39	2(480)|394|65|99.79	14(418)|106|12|86.90	orthomcl_cluster0389|172	PanOCT_cluster_1470|261	4.58|OuterMembrane,4.72|CytoplasmicMembrane	MKNGVKQLSLLSLIGLSLTNIAWA	None	None
N84P8H1_01264	13.792	14.196-0.404	Haemophilus_influenzae_N84P8H1_648_clr_1_1_1999	N84P8H1_45_275432..276877	481	56.03/9.48	TPR_repeat-containing_protein_precursor	None	None	None	None	AVQLLLPLYKQF|1.209|11(154)|32.02	Protein_of_unknown_function_(DUF560)_family_protein	1(10)|2.08	3(27)|5.61	2(14)|2|2.91	1(20)|4.16	8(80)|11|33|16.63	None	j_ortholog_11908130887_1|249	SpI|10.2934	253	5(459)|174|78|95.43	2(480)|399|65|99.79	14(418)|104|12|86.90	orthomcl_cluster0389|172	PanOCT_cluster_1470|261	4.58|OuterMembrane,4.72|CytoplasmicMembrane	MKNGVKQLSLLSLIGLSLTNVAWA	None	None
N101P53H1_01399	13.788	14.192-0.404	Haemophilus_influenzae_N101P53H1_36_clr_1_0_2005	N101P53H1_8_c(254955..256400)	481	56.00/9.51	TPR_repeat-containing_protein_precursor	None	None	None	None	AVQLLLPLYKQF|1.209|9(146)|30.35	Protein_of_unknown_function_(DUF560)_family_protein	1(10)|2.08	3(27)|5.61	3(21)|3|4.37	1(20)|4.16	8(80)|11|32|16.63	None	j_ortholog_11908130887_1|249	SpI|10.2934	253	5(459)|172|78|95.43	2(480)|399|65|99.79	15(418)|104|12|86.90	orthomcl_cluster0389|172	PanOCT_cluster_1470|261	4.58|OuterMembrane,4.72|CytoplasmicMembrane	MKNGVKQLSLLSLIGLSLTNVAWA	None	None
N124P37H1_01032	13.785	14.152-0.366	Haemophilus_influenzae_N124P37H1_425_83perV40_1_0_2006	N124P37H1_4_c(67611..69056)	481	56.15/9.44	TPR_repeat-containing_protein_precursor	None	None	None	None	AVQLLLPLYKQF|1.209|10(146)|30.35	Protein_of_unknown_function_(DUF560)_family_protein	1(10)|2.08	2(18)|3.74	2(14)|2|2.91	1(20)|4.16	8(80)|11|34|16.63	None	j_ortholog_11908130887_1|249	SpI|8.90016	253	5(456)|174|78|94.80	2(480)|394|65|99.79	13(409)|105|12|85.03	orthomcl_cluster0389|172	PanOCT_cluster_1470|261	4.58|OuterMembrane,4.72|CytoplasmicMembrane	MKNGVKQLSLLSLIGLSLTNIAWA	None	None
N124P40H1_01705	13.785	14.152-0.366	Haemophilus_influenzae_N124P40H1_425_83perV37_0_0_2006	N124P40H1_9_c(313649..315094)	481	56.15/9.44	TPR_repeat-containing_protein_precursor	None	None	None	None	AVQLLLPLYKQF|1.209|10(146)|30.35	Protein_of_unknown_function_(DUF560)_family_protein	1(10)|2.08	2(18)|3.74	2(14)|2|2.91	1(20)|4.16	8(80)|11|34|16.63	None	j_ortholog_11908130887_1|249	SpI|8.90016	253	5(456)|174|78|94.80	2(480)|394|65|99.79	13(409)|105|12|85.03	orthomcl_cluster0389|172	PanOCT_cluster_1470|261	4.58|OuterMembrane,4.72|CytoplasmicMembrane	MKNGVKQLSLLSLIGLSLTNIAWA	None	None
N19P172H1_00204	13.785	16.216-2.431	Haemophilus_influenzae_N19P172H1_203_14perV173_1_._2007	N19P172H1_11_194699..195160	153	16.10/6.09	Outer_membrane_protein_P6_precursor	pal	1.6e-20|OmpA_family,1.1e-44|Pal_lipo:_peptidoglycan-associated_lipoprotein,	None	None	VKSLLVAGSVAALAACSS|1.186|3(47)|30.72	peptidoglycan-associated_lipoprotein|GO:0009279	None	2(33)|21.57	1(8)|2|5.23	1(152)|99.35	3(27)|3|13|17.65	None	None	SpII|29.3737	270	3(148)|48|48|96.73	2(144)|95|63|94.12	8(121)|20|12|79.08	None	PanOCT_cluster_12|270	10.00|OuterMembrane	MNKFVKSLLVAGSVAALAACSSSNNDA	None	None
N111P80H1_00792	13.784	14.187-0.404	Haemophilus_influenzae_N111P80H1_11_clr_1_1_2006	N111P80H1_43_c(261315..262760)	481	56.05/9.49	TPR_repeat-containing_protein_precursor	None	None	None	None	AVQLLLPLYKQF|1.209|10(157)|32.64	Protein_of_unknown_function_(DUF560)_family_protein	1(10)|2.08	3(27)|5.61	2(14)|2|2.91	1(20)|4.16	8(80)|11|32|16.63	None	j_ortholog_11908130887_1|249	SpI|8.54292	253	6(450)|170|77|93.56	2(480)|399|65|99.79	16(414)|105|12|86.07	orthomcl_cluster0389|172	PanOCT_cluster_1470|261	4.55|OuterMembrane,4.69|CytoplasmicMembrane	MKNGVKQISFLSLIGLSLTNVAWA	None	None
N122P13H1_00732	13.784	14.187-0.404	Haemophilus_influenzae_N122P13H1_11_79perV4_0_0_2004	N122P13H1_2_c(259607..261052)	481	56.05/9.49	TPR_repeat-containing_protein_precursor	None	None	None	None	AVQLLLPLYKQF|1.209|10(157)|32.64	Protein_of_unknown_function_(DUF560)_family_protein	1(10)|2.08	3(27)|5.61	2(14)|2|2.91	1(20)|4.16	8(80)|11|32|16.63	None	j_ortholog_11908130887_1|249	SpI|8.54292	253	6(450)|170|77|93.56	2(480)|399|65|99.79	16(414)|105|12|86.07	orthomcl_cluster0389|172	PanOCT_cluster_1470|261	4.55|OuterMembrane,4.69|CytoplasmicMembrane	MKNGVKQISFLSLIGLSLTNVAWA	None	None
N122P4H1_01400	13.784	14.187-0.404	Haemophilus_influenzae_N122P4H1_11_79perV13_1_1_2003	N122P4H1_5_306909..308354	481	56.05/9.49	TPR_repeat-containing_protein_precursor	None	None	None	None	AVQLLLPLYKQF|1.209|10(157)|32.64	Protein_of_unknown_function_(DUF560)_family_protein	1(10)|2.08	3(27)|5.61	2(14)|2|2.91	1(20)|4.16	8(80)|11|32|16.63	None	j_ortholog_11908130887_1|249	SpI|8.54292	253	6(450)|170|77|93.56	2(480)|399|65|99.79	16(414)|105|12|86.07	orthomcl_cluster0389|172	PanOCT_cluster_1470|261	4.55|OuterMembrane,4.69|CytoplasmicMembrane	MKNGVKQISFLSLIGLSLTNVAWA	None	None
N27P12H6_01194	13.784	14.187-0.404	Haemophilus_influenzae_N27P12H6_11_clr_1_1_1995	N27P12H6_3_10030..11475	481	56.05/9.49	TPR_repeat-containing_protein_precursor	None	None	None	None	AVQLLLPLYKQF|1.209|10(157)|32.64	Protein_of_unknown_function_(DUF560)_family_protein	1(10)|2.08	3(27)|5.61	2(14)|2|2.91	1(20)|4.16	8(80)|11|32|16.63	None	j_ortholog_11908130887_1|249	SpI|8.54292	253	6(450)|170|77|93.56	2(480)|399|65|99.79	16(414)|105|12|86.07	orthomcl_cluster0389|172	PanOCT_cluster_1470|261	4.55|OuterMembrane,4.69|CytoplasmicMembrane	MKNGVKQISFLSLIGLSLTNVAWA	None	None
N48P115H1_01506	13.784	14.187-0.404	Haemophilus_influenzae_N48P115H1_11_clr_1_0_2004	N48P115H1_9_c(116035..117480)	481	56.05/9.49	TPR_repeat-containing_protein_precursor	None	None	None	None	AVQLLLPLYKQF|1.209|10(157)|32.64	Protein_of_unknown_function_(DUF560)_family_protein	1(10)|2.08	3(27)|5.61	2(14)|2|2.91	1(20)|4.16	8(80)|11|32|16.63	None	j_ortholog_11908130887_1|249	SpI|8.54292	253	6(450)|170|77|93.56	2(480)|399|65|99.79	16(414)|105|12|86.07	orthomcl_cluster0389|172	PanOCT_cluster_1470|261	4.55|OuterMembrane,4.69|CytoplasmicMembrane	MKNGVKQISFLSLIGLSLTNVAWA	None	None
N84P12H1_00075	13.78	14.434-0.653	Haemophilus_influenzae_N84P12H1_630_56perV13_1_0_2000	N84P12H1_17_63883..64707	274	30.52/9.09	Lipoprotein_E_precursor	hel	3.6e-63|HAD_superfamily,_subfamily_IIIB_(Acid_phosphatase,8.4e-114|lipo_e_P4:_5'-nucleotidase,_lipoprotein_e(P4)_fami,	None	None	YEIVLYVGD|1.192|5(72)|26.28	5'-nucleotidase,_lipoprotein_e(P4)_family	None	1(21)|7.66	3(21)|3|7.66	2(40)|14.60	3(28)|4|16|10.22	None	j_ortholog_11908481984_1|152	SpII|26.0425	268	3(264)|90|71|96.35	2(274)|167|39|100.00	12(214)|37|12|78.10	orthomcl_cluster0774|152	PanOCT_cluster_462|268	9.92|OuterMembrane	MKTTLKMTALAALSAFVLA	None	None
N44P197H1_00660	13.775	14.179-0.404	Haemophilus_influenzae_N44P197H1_582_32perV204_1_0_2009	N44P197H1_1_20219..21664	481	56.11/9.48	TPR_repeat-containing_protein_precursor	None	None	None	None	AVQLLLPLYKQF|1.209|11(153)|31.81	Protein_of_unknown_function_(DUF560)_family_protein	1(10)|2.08	3(27)|5.61	1(7)|1|1.46	1(20)|4.16	9(89)|12|37|18.50	None	j_ortholog_11908130887_1|249	SpI|9.09622	253	5(460)|175|78|95.63	2(480)|399|65|99.79	13(409)|103|12|85.03	orthomcl_cluster0389|172	PanOCT_cluster_1470|261	4.58|OuterMembrane,4.72|CytoplasmicMembrane	MKNGVKQLSLLSLIGLSLTNIAWA	None	None
N44P204H1_01449	13.775	14.179-0.404	Haemophilus_influenzae_N44P204H1_582_32perV197_0_0_2009	N44P204H1_7_c(249631..251076)	481	56.11/9.48	TPR_repeat-containing_protein_precursor	None	None	None	None	AVQLLLPLYKQF|1.209|11(153)|31.81	Protein_of_unknown_function_(DUF560)_family_protein	1(10)|2.08	3(27)|5.61	1(7)|1|1.46	1(20)|4.16	9(89)|12|37|18.50	None	j_ortholog_11908130887_1|249	SpI|9.09622	253	5(460)|175|78|95.63	2(480)|399|65|99.79	13(409)|103|12|85.03	orthomcl_cluster0389|172	PanOCT_cluster_1470|261	4.58|OuterMembrane,4.72|CytoplasmicMembrane	MKNGVKQLSLLSLIGLSLTNIAWA	None	None
N102P20H1_00781	13.767	14.171-0.404	Haemophilus_influenzae_N102P20H1_159_108perV32_1_1_2002	N102P20H1_47_293619..295064	481	56.10/9.48	TPR_repeat-containing_protein_precursor	None	None	None	None	AVQLLLPLYKQF|1.209|11(153)|31.81	Protein_of_unknown_function_(DUF560)_family_protein	1(10)|2.08	3(27)|5.61	2(14)|2|2.91	1(20)|4.16	8(80)|11|33|16.63	None	j_ortholog_11908130887_1|249	SpI|9.58785	253	5(460)|173|78|95.63	2(480)|399|65|99.79	13(409)|103|12|85.03	orthomcl_cluster0389|172	PanOCT_cluster_1470|261	4.58|OuterMembrane,4.72|CytoplasmicMembrane	MKNGVKQISLLSLIGLSLTNVAWA	None	None
N102P32H1_01183	13.767	14.171-0.404	Haemophilus_influenzae_N102P32H1_159_108perV20_0_1_2003	N102P32H1_3_c(252551..253996)	481	56.10/9.48	TPR_repeat-containing_protein_precursor	None	None	None	None	AVQLLLPLYKQF|1.209|11(153)|31.81	Protein_of_unknown_function_(DUF560)_family_protein	1(10)|2.08	3(27)|5.61	2(14)|2|2.91	1(20)|4.16	8(80)|11|33|16.63	None	j_ortholog_11908130887_1|249	SpI|9.58785	253	5(460)|173|78|95.63	2(480)|399|65|99.79	13(409)|103|12|85.03	orthomcl_cluster0389|172	PanOCT_cluster_1470|261	4.58|OuterMembrane,4.72|CytoplasmicMembrane	MKNGVKQISLLSLIGLSLTNVAWA	None	None
N105P26H2_01408	13.767	14.171-0.404	Haemophilus_influenzae_N105P26H2_159_72perV9_0_0_2002	N105P26H2_8_140301..141746	481	56.10/9.48	TPR_repeat-containing_protein_precursor	None	None	None	None	AVQLLLPLYKQF|1.209|11(153)|31.81	Protein_of_unknown_function_(DUF560)_family_protein	1(10)|2.08	3(27)|5.61	2(14)|2|2.91	1(20)|4.16	8(80)|11|33|16.63	None	j_ortholog_11908130887_1|249	SpI|9.58785	253	5(460)|173|78|95.63	2(480)|399|65|99.79	13(409)|103|12|85.03	orthomcl_cluster0389|172	PanOCT_cluster_1470|261	4.58|OuterMembrane,4.72|CytoplasmicMembrane	MKNGVKQISLLSLIGLSLTNVAWA	None	None
N105P9H1_00195	13.767	14.171-0.404	Haemophilus_influenzae_N105P9H1_159_72perV26_1_0_2001	N105P9H1_14_c(204777..206222)	481	56.10/9.48	TPR_repeat-containing_protein_precursor	None	None	None	None	AVQLLLPLYKQF|1.209|11(153)|31.81	Protein_of_unknown_function_(DUF560)_family_protein	1(10)|2.08	3(27)|5.61	2(14)|2|2.91	1(20)|4.16	8(80)|11|33|16.63	None	j_ortholog_11908130887_1|249	SpI|9.58785	253	5(460)|173|78|95.63	2(480)|399|65|99.79	13(409)|103|12|85.03	orthomcl_cluster0389|172	PanOCT_cluster_1470|261	4.58|OuterMembrane,4.72|CytoplasmicMembrane	MKNGVKQISLLSLIGLSLTNVAWA	None	None
N19P115H1_00690	13.767	14.171-0.404	Haemophilus_influenzae_N19P115H1_159_clr_1_1_2004	N19P115H1_1_c(20372..21817)	481	56.10/9.48	TPR_repeat-containing_protein_precursor	None	None	None	None	AVQLLLPLYKQF|1.209|11(153)|31.81	Protein_of_unknown_function_(DUF560)_family_protein	1(10)|2.08	3(27)|5.61	2(14)|2|2.91	1(20)|4.16	8(80)|11|33|16.63	None	j_ortholog_11908130887_1|249	SpI|9.58785	253	5(460)|173|78|95.63	2(480)|399|65|99.79	13(409)|103|12|85.03	orthomcl_cluster0389|172	PanOCT_cluster_1470|261	4.58|OuterMembrane,4.72|CytoplasmicMembrane	MKNGVKQISLLSLIGLSLTNVAWA	None	None
N33P46H1_01192	13.767	14.171-0.404	Haemophilus_influenzae_N33P46H1_159_clr_1_1_2001	N33P46H1_4_c(252627..254072)	481	56.10/9.48	TPR_repeat-containing_protein_precursor	None	None	None	None	AVQLLLPLYKQF|1.209|11(153)|31.81	Protein_of_unknown_function_(DUF560)_family_protein	1(10)|2.08	3(27)|5.61	2(14)|2|2.91	1(20)|4.16	8(80)|11|33|16.63	None	j_ortholog_11908130887_1|249	SpI|9.58785	253	5(460)|173|78|95.63	2(480)|399|65|99.79	13(409)|103|12|85.03	orthomcl_cluster0389|172	PanOCT_cluster_1470|261	4.58|OuterMembrane,4.72|CytoplasmicMembrane	MKNGVKQISLLSLIGLSLTNVAWA	None	None
N44P104H1_01024	13.767	14.171-0.404	Haemophilus_influenzae_N44P104H1_159_31perV85_0_0_2004	N44P104H1_5_19144..20589	481	56.10/9.48	TPR_repeat-containing_protein_precursor	None	None	None	None	AVQLLLPLYKQF|1.209|11(153)|31.81	Protein_of_unknown_function_(DUF560)_family_protein	1(10)|2.08	3(27)|5.61	2(14)|2|2.91	1(20)|4.16	8(80)|11|33|16.63	None	j_ortholog_11908130887_1|249	SpI|9.58785	253	5(460)|173|78|95.63	2(480)|399|65|99.79	13(409)|103|12|85.03	orthomcl_cluster0389|172	PanOCT_cluster_1470|261	4.58|OuterMembrane,4.72|CytoplasmicMembrane	MKNGVKQISLLSLIGLSLTNVAWA	None	None
N44P85H1_00904	13.767	14.171-0.404	Haemophilus_influenzae_N44P85H1_159_31perV104_1_0_2003	N44P85H1_2_c(252300..253745)	481	56.10/9.48	TPR_repeat-containing_protein_precursor	None	None	None	None	AVQLLLPLYKQF|1.209|11(153)|31.81	Protein_of_unknown_function_(DUF560)_family_protein	1(10)|2.08	3(27)|5.61	2(14)|2|2.91	1(20)|4.16	8(80)|11|33|16.63	None	j_ortholog_11908130887_1|249	SpI|9.58785	253	5(460)|173|78|95.63	2(480)|399|65|99.79	13(409)|103|12|85.03	orthomcl_cluster0389|172	PanOCT_cluster_1470|261	4.58|OuterMembrane,4.72|CytoplasmicMembrane	MKNGVKQISLLSLIGLSLTNVAWA	None	None
N87P37H1_00706	13.767	14.171-0.404	Haemophilus_influenzae_N87P37H1_159_clr_1_1_2002	N87P37H1_4_19144..20589	481	56.10/9.48	TPR_repeat-containing_protein_precursor	None	None	None	None	AVQLLLPLYKQF|1.209|11(153)|31.81	Protein_of_unknown_function_(DUF560)_family_protein	1(10)|2.08	3(27)|5.61	2(14)|2|2.91	1(20)|4.16	8(80)|11|33|16.63	None	j_ortholog_11908130887_1|249	SpI|9.58785	253	5(460)|173|78|95.63	2(480)|399|65|99.79	13(409)|103|12|85.03	orthomcl_cluster0389|172	PanOCT_cluster_1470|261	4.58|OuterMembrane,4.72|CytoplasmicMembrane	MKNGVKQISLLSLIGLSLTNVAWA	None	None
N99P27H1_01003	13.767	14.171-0.404	Haemophilus_influenzae_N99P27H1_159_clr_1_1_2002	N99P27H1_2_c(252627..254072)	481	56.10/9.48	TPR_repeat-containing_protein_precursor	None	None	None	None	AVQLLLPLYKQF|1.209|11(153)|31.81	Protein_of_unknown_function_(DUF560)_family_protein	1(10)|2.08	3(27)|5.61	2(14)|2|2.91	1(20)|4.16	8(80)|11|33|16.63	None	j_ortholog_11908130887_1|249	SpI|9.58785	253	5(460)|173|78|95.63	2(480)|399|65|99.79	13(409)|103|12|85.03	orthomcl_cluster0389|172	PanOCT_cluster_1470|261	4.58|OuterMembrane,4.72|CytoplasmicMembrane	MKNGVKQISLLSLIGLSLTNVAWA	None	None
N106P7H1_00984	13.765	14.168-0.404	Haemophilus_influenzae_N106P7H1_10001_74perV3_0_1_2001	N106P7H1_25_29338..30783	481	56.12/9.48	TPR_repeat-containing_protein_precursor	None	None	None	None	AVQLLLPLYKQF|1.209|12(166)|34.51	Protein_of_unknown_function_(DUF560)_family_protein	1(10)|2.08	3(27)|5.61	2(14)|2|2.91	1(20)|4.16	7(71)|10|33|14.76	None	j_ortholog_11908130887_1|249	SpI|9.64339	253	6(454)|174|78|94.39	2(480)|394|65|99.79	12(409)|103|12|85.03	orthomcl_cluster0389|172	PanOCT_cluster_1470|261	4.58|OuterMembrane,4.72|CytoplasmicMembrane	MKNGVKQLSLLSLIGLSLTNIAWA	None	None
N10P129H1_01234	13.765	14.169-0.404	Haemophilus_influenzae_N10P129H1_1327_clr_1_1_2005	N10P129H1_40_115505..116950	481	56.10/9.58	TPR_repeat-containing_protein_precursor	None	None	None	None	AVQLLLPLYKQF|1.209|10(145)|30.15	Protein_of_unknown_function_(DUF560)_family_protein	1(10)|2.08	3(27)|5.61	2(14)|2|2.91	1(20)|4.16	7(71)|10|32|14.76	None	j_ortholog_11908130887_1|249	SpI|9.43086	253	5(456)|172|77|94.80	1(481)|405|65|100.00	14(418)|106|12|86.90	orthomcl_cluster0389|172	PanOCT_cluster_1470|261	4.58|OuterMembrane,4.72|CytoplasmicMembrane	MKNGVKQLSLLSLIGLSLTNVAWA	None	None
N121P25H1_01020	13.765	14.169-0.404	Haemophilus_influenzae_N121P25H1_1374_clr_1_1_2004	N121P25H1_24_115220..116665	481	56.10/9.58	TPR_repeat-containing_protein_precursor	None	None	None	None	AVQLLLPLYKQF|1.209|10(145)|30.15	Protein_of_unknown_function_(DUF560)_family_protein	1(10)|2.08	3(27)|5.61	2(14)|2|2.91	1(20)|4.16	7(71)|10|32|14.76	None	j_ortholog_11908130887_1|249	SpI|9.43086	253	5(456)|172|77|94.80	1(481)|405|65|100.00	14(418)|106|12|86.90	orthomcl_cluster0389|172	PanOCT_cluster_1470|261	4.58|OuterMembrane,4.72|CytoplasmicMembrane	MKNGVKQLSLLSLIGLSLTNVAWA	None	None
N124P1H1_00447	13.765	14.169-0.404	Haemophilus_influenzae_N124P1H1_1335_80perV2_1_0_2003	N124P1H1_16_c(2882..4327)	481	56.10/9.58	TPR_repeat-containing_protein_precursor	None	None	None	None	AVQLLLPLYKQF|1.209|10(145)|30.15	Protein_of_unknown_function_(DUF560)_family_protein	1(10)|2.08	3(27)|5.61	2(14)|2|2.91	1(20)|4.16	7(71)|10|32|14.76	None	j_ortholog_11908130887_1|249	SpI|9.43086	253	5(456)|172|77|94.80	1(481)|405|65|100.00	14(418)|106|12|86.90	orthomcl_cluster0389|172	PanOCT_cluster_1470|261	4.58|OuterMembrane,4.72|CytoplasmicMembrane	MKNGVKQLSLLSLIGLSLTNVAWA	None	None
N124P2H1_01822	13.765	14.169-0.404	Haemophilus_influenzae_N124P2H1_1335_80perV1_0_0_2003	N124P2H1_70_18813..20258	481	56.10/9.58	TPR_repeat-containing_protein_precursor	None	None	None	None	AVQLLLPLYKQF|1.209|10(145)|30.15	Protein_of_unknown_function_(DUF560)_family_protein	1(10)|2.08	3(27)|5.61	2(14)|2|2.91	1(20)|4.16	7(71)|10|32|14.76	None	j_ortholog_11908130887_1|249	SpI|9.43086	253	5(456)|172|77|94.80	1(481)|405|65|100.00	14(418)|106|12|86.90	orthomcl_cluster0389|172	PanOCT_cluster_1470|261	4.58|OuterMembrane,4.72|CytoplasmicMembrane	MKNGVKQLSLLSLIGLSLTNVAWA	None	None
N39P1H1_01754	13.765	14.418-0.653	Haemophilus_influenzae_N39P1H1_10002_24perV18_1_0_1995	N39P1H1_7_28716..29540	274	30.52/9.06	Lipoprotein_E_precursor	hel	3.8e-64|HAD_superfamily,_subfamily_IIIB_(Acid_phosphatase,1.2e-111|lipo_e_P4:_5'-nucleotidase,_lipoprotein_e(P4)_fami,	None	None	YEIVLYVGD|1.192|5(73)|26.64	5'-nucleotidase,_lipoprotein_e(P4)_family	None	1(21)|7.66	3(21)|3|7.66	2(40)|14.60	3(28)|4|15|10.22	None	j_ortholog_11908127156_1|115	SpII|24.4249	268	3(267)|84|70|97.45	2(274)|167|39|100.00	12(214)|38|12|78.10	orthomcl_cluster5987|6	PanOCT_cluster_462|268	9.93|OuterMembrane	MKTTLKMTALAALSALVLA	None	None
N51P10H1_00226	13.765	14.169-0.404	Haemophilus_influenzae_N51P10H1_1339_42perV5_0_0_1996	N51P10H1_13_c(2881..4326)	481	56.10/9.58	TPR_repeat-containing_protein_precursor	None	None	None	None	AVQLLLPLYKQF|1.209|10(145)|30.15	Protein_of_unknown_function_(DUF560)_family_protein	1(10)|2.08	3(27)|5.61	2(14)|2|2.91	1(20)|4.16	7(71)|10|32|14.76	None	j_ortholog_11908130887_1|249	SpI|9.43086	253	5(456)|172|77|94.80	1(481)|405|65|100.00	14(418)|106|12|86.90	orthomcl_cluster0389|172	PanOCT_cluster_1470|261	4.58|OuterMembrane,4.72|CytoplasmicMembrane	MKNGVKQLSLLSLIGLSLTNVAWA	None	None
N84P5H1_00236	13.765	14.168-0.404	Haemophilus_influenzae_N84P5H1_603_55perV7_1_1_1999	N84P5H1_14_c(95040..96485)	481	56.12/9.48	TPR_repeat-containing_protein_precursor	None	None	None	None	AVQLLLPLYKQF|1.209|12(166)|34.51	Protein_of_unknown_function_(DUF560)_family_protein	1(10)|2.08	3(27)|5.61	2(14)|2|2.91	1(20)|4.16	7(71)|10|33|14.76	None	j_ortholog_11908130887_1|249	SpI|9.64339	253	6(454)|174|78|94.39	2(480)|394|65|99.79	12(409)|103|12|85.03	orthomcl_cluster0389|172	PanOCT_cluster_1470|261	4.58|OuterMembrane,4.72|CytoplasmicMembrane	MKNGVKQLSLLSLIGLSLTNIAWA	None	None
N84P7H1_01675	13.765	14.168-0.404	Haemophilus_influenzae_N84P7H1_603_55perV5_0_0_1999	N84P7H1_86_29326..30771	481	56.12/9.48	TPR_repeat-containing_protein_precursor	None	None	None	None	AVQLLLPLYKQF|1.209|12(166)|34.51	Protein_of_unknown_function_(DUF560)_family_protein	1(10)|2.08	3(27)|5.61	2(14)|2|2.91	1(20)|4.16	7(71)|10|33|14.76	None	j_ortholog_11908130887_1|249	SpI|9.64339	253	6(454)|174|78|94.39	2(480)|394|65|99.79	12(409)|103|12|85.03	orthomcl_cluster0389|172	PanOCT_cluster_1470|261	4.58|OuterMembrane,4.72|CytoplasmicMembrane	MKNGVKQLSLLSLIGLSLTNIAWA	None	None
N94P5H_00531	13.765	14.169-0.404	Haemophilus_influenzae_N94P5H_1373_clr_1_0_2000	N94P5H_137_134693..136138	481	56.10/9.58	TPR_repeat-containing_protein_precursor	None	None	None	None	AVQLLLPLYKQF|1.209|10(145)|30.15	Protein_of_unknown_function_(DUF560)_family_protein	1(10)|2.08	3(27)|5.61	2(14)|2|2.91	1(20)|4.16	7(71)|10|32|14.76	None	j_ortholog_11908130887_1|249	SpI|9.43086	253	5(456)|172|77|94.80	1(481)|405|65|100.00	14(418)|106|12|86.90	orthomcl_cluster0389|172	PanOCT_cluster_1470|261	4.58|OuterMembrane,4.72|CytoplasmicMembrane	MKNGVKQLSLLSLIGLSLTNVAWA	None	None
N14P26H2_01686	13.753	14.157-0.404	Haemophilus_influenzae_N14P26H2_1328_clr_1_0_1997	N14P26H2_64_c(2721..4166)	481	56.13/9.58	TPR_repeat-containing_protein_precursor	None	None	None	None	AVQLLLQLYKQF|1.202|10(145)|30.15	Protein_of_unknown_function_(DUF560)_family_protein	1(10)|2.08	3(27)|5.61	2(14)|2|2.91	1(20)|4.16	7(71)|10|32|14.76	None	j_ortholog_11908130887_1|249	SpI|9.43086	253	5(456)|170|75|94.80	1(481)|405|65|100.00	14(414)|106|12|86.07	orthomcl_cluster0389|172	PanOCT_cluster_1470|261	4.58|OuterMembrane,4.72|CytoplasmicMembrane	MKNGVKQLSLLSLIGLSLTNVAWA	None	None
N84P21H1_00605	13.753	14.157-0.404	Haemophilus_influenzae_N84P21H1_1333_57perV23_1_0_2001	N84P21H1_17_c(33270..34715)	481	56.13/9.58	TPR_repeat-containing_protein_precursor	None	None	None	None	AVQLLLQLYKQF|1.202|10(145)|30.15	Protein_of_unknown_function_(DUF560)_family_protein	1(10)|2.08	3(27)|5.61	2(14)|2|2.91	1(20)|4.16	7(71)|10|32|14.76	None	j_ortholog_11908130887_1|249	SpI|9.43086	253	5(456)|170|75|94.80	1(481)|405|65|100.00	14(414)|106|12|86.07	orthomcl_cluster0389|172	PanOCT_cluster_1470|261	4.58|OuterMembrane,4.72|CytoplasmicMembrane	MKNGVKQLSLLSLIGLSLTNVAWA	None	None
N84P23H1_01820	13.753	14.157-0.404	Haemophilus_influenzae_N84P23H1_1333_57perV21_0_1_2001	N84P23H1_6_115333..116778	481	56.13/9.58	TPR_repeat-containing_protein_precursor	None	None	None	None	AVQLLLQLYKQF|1.202|10(145)|30.15	Protein_of_unknown_function_(DUF560)_family_protein	1(10)|2.08	3(27)|5.61	2(14)|2|2.91	1(20)|4.16	7(71)|10|32|14.76	None	j_ortholog_11908130887_1|249	SpI|9.43086	253	5(456)|170|75|94.80	1(481)|405|65|100.00	14(414)|106|12|86.07	orthomcl_cluster0389|172	PanOCT_cluster_1470|261	4.58|OuterMembrane,4.72|CytoplasmicMembrane	MKNGVKQLSLLSLIGLSLTNVAWA	None	None
N124P8H1_00827	13.75	14.469-0.719	Haemophilus_influenzae_N124P8H1_404_82perV6_0_1_2004	N124P8H1_3_c(22889..23713)	274	30.48/8.97	Lipoprotein_E_precursor	hel	2.2e-63|HAD_superfamily,_subfamily_IIIB_(Acid_phosphatase,1.3e-111|lipo_e_P4:_5'-nucleotidase,_lipoprotein_e(P4)_fami,	None	None	LTALSALVLVGCGAH|1.231|5(69)|25.18	5'-nucleotidase,_lipoprotein_e(P4)_family	None	1(30)|10.95	3(21)|3|7.66	2(40)|14.60	3(28)|4|16|10.22	None	j_ortholog_11908127156_1|115	SpII|22.9977	268	4(263)|84|70|95.99	1(274)|185|64|100.00	12(214)|37|12|78.10	orthomcl_cluster1890|109	PanOCT_cluster_462|268	9.92|OuterMembrane	MKTTLKMTALTALSALVLVGCGA	None	None
N18P16H1_01037	13.75	14.154-0.404	Haemophilus_influenzae_N18P16H1_3_11perV17_1_0_1996	N18P16H1_32_19944..21389	481	56.04/9.58	TPR_repeat-containing_protein_precursor	None	None	None	None	AVQLLLPLYKQF|1.209|11(153)|31.81	Protein_of_unknown_function_(DUF560)_family_protein	1(10)|2.08	3(27)|5.61	3(21)|3|4.37	1(20)|4.16	7(71)|10|33|14.76	None	j_ortholog_11908130887_1|249	SpI|10.2934	253	5(459)|173|78|95.43	2(480)|394|65|99.79	13(409)|102|12|85.03	orthomcl_cluster0389|172	PanOCT_cluster_1470|261	4.58|OuterMembrane,4.72|CytoplasmicMembrane	MKNGVKQLSLLSLIGLSLTNVAWA	None	None
N18P17H2_00691	13.75	14.154-0.404	Haemophilus_influenzae_N18P17H2_3_11perV16_0_1_1996	N18P17H2_2_19935..21380	481	56.04/9.58	TPR_repeat-containing_protein_precursor	None	None	None	None	AVQLLLPLYKQF|1.209|11(153)|31.81	Protein_of_unknown_function_(DUF560)_family_protein	1(10)|2.08	3(27)|5.61	3(21)|3|4.37	1(20)|4.16	7(71)|10|33|14.76	None	j_ortholog_11908130887_1|249	SpI|10.2934	253	5(459)|173|78|95.43	2(480)|394|65|99.79	13(409)|102|12|85.03	orthomcl_cluster0389|172	PanOCT_cluster_1470|261	4.58|OuterMembrane,4.72|CytoplasmicMembrane	MKNGVKQLSLLSLIGLSLTNVAWA	None	None
N84P8H1_00650	13.75	14.469-0.719	Haemophilus_influenzae_N84P8H1_648_clr_1_1_1999	N84P8H1_28_c(32749..33573)	274	30.48/8.97	Lipoprotein_E_precursor	hel	2.2e-63|HAD_superfamily,_subfamily_IIIB_(Acid_phosphatase,1.3e-111|lipo_e_P4:_5'-nucleotidase,_lipoprotein_e(P4)_fami,	None	None	LTALSALVLVGCGAH|1.231|5(69)|25.18	5'-nucleotidase,_lipoprotein_e(P4)_family	None	1(30)|10.95	3(21)|3|7.66	2(40)|14.60	3(28)|4|16|10.22	None	j_ortholog_11908127156_1|115	SpII|22.9977	268	4(263)|84|70|95.99	1(274)|185|64|100.00	12(214)|37|12|78.10	orthomcl_cluster1890|109	PanOCT_cluster_462|268	9.92|OuterMembrane	MKTTLKMTALTALSALVLVGCGA	None	None
N47P68H1_00620	13.746	14.150-0.404	Haemophilus_influenzae_N47P68H1_349_clr_1_1_2000	N47P68H1_22_c(248503..249948)	481	56.06/9.48	TPR_repeat-containing_protein_precursor	None	None	None	None	AVQLLLPLYKQF|1.209|11(154)|32.02	Protein_of_unknown_function_(DUF560)_family_protein	1(10)|2.08	3(27)|5.61	1(7)|1|1.46	1(20)|4.16	7(71)|10|33|14.76	None	j_ortholog_11908130887_1|249	SpI|9.28775	253	5(456)|175|78|94.80	2(480)|394|65|99.79	13(418)|104|12|86.90	orthomcl_cluster0389|172	PanOCT_cluster_1470|261	4.58|OuterMembrane,4.72|CytoplasmicMembrane	MKNGVKQLSLLSLIGLSLTNIAWA	None	None
N66P36H1_01223	13.746	14.150-0.404	Haemophilus_influenzae_N66P36H1_349_clr_1_1_1999	N66P36H1_39_c(20256..21701)	481	56.06/9.48	TPR_repeat-containing_protein_precursor	None	None	None	None	AVQLLLPLYKQF|1.209|11(154)|32.02	Protein_of_unknown_function_(DUF560)_family_protein	1(10)|2.08	3(27)|5.61	1(7)|1|1.46	1(20)|4.16	7(71)|10|33|14.76	None	j_ortholog_11908130887_1|249	SpI|9.28775	253	5(456)|175|78|94.80	2(480)|394|65|99.79	13(418)|104|12|86.90	orthomcl_cluster0389|172	PanOCT_cluster_1470|261	4.58|OuterMembrane,4.72|CytoplasmicMembrane	MKNGVKQLSLLSLIGLSLTNIAWA	None	None
N6P22H1_01169	13.746	14.150-0.404	Haemophilus_influenzae_N6P22H1_349_4perV5_0_0_1996	N6P22H1_3_115689..117134	481	56.06/9.48	TPR_repeat-containing_protein_precursor	None	None	None	None	AVQLLLPLYKQF|1.209|11(154)|32.02	Protein_of_unknown_function_(DUF560)_family_protein	1(10)|2.08	3(27)|5.61	1(7)|1|1.46	1(20)|4.16	7(71)|10|33|14.76	None	j_ortholog_11908130887_1|249	SpI|9.28775	253	5(456)|175|78|94.80	2(480)|394|65|99.79	13(418)|104|12|86.90	orthomcl_cluster0389|172	PanOCT_cluster_1470|261	4.58|OuterMembrane,4.72|CytoplasmicMembrane	MKNGVKQLSLLSLIGLSLTNIAWA	None	None
N6P5H_00980	13.746	14.150-0.404	Haemophilus_influenzae_N6P5H_349_4perV22_1_1_1994	N6P5H_2_c(248599..250044)	481	56.06/9.48	TPR_repeat-containing_protein_precursor	None	None	None	None	AVQLLLPLYKQF|1.209|11(154)|32.02	Protein_of_unknown_function_(DUF560)_family_protein	1(10)|2.08	3(27)|5.61	1(7)|1|1.46	1(20)|4.16	7(71)|10|33|14.76	None	j_ortholog_11908130887_1|249	SpI|9.28775	253	5(456)|175|78|94.80	2(480)|394|65|99.79	13(418)|104|12|86.90	orthomcl_cluster0389|172	PanOCT_cluster_1470|261	4.58|OuterMembrane,4.72|CytoplasmicMembrane	MKNGVKQLSLLSLIGLSLTNIAWA	None	None
N14P8H4_00323	13.742	14.145-0.404	Haemophilus_influenzae_N14P8H4_436_8perV12_1_0_1995	N14P8H4_30_83262..84707	481	56.04/9.48	TPR_repeat-containing_protein_precursor	None	None	None	None	AVQLLLPLYKQF|1.209|11(154)|32.02	Protein_of_unknown_function_(DUF560)_family_protein	1(10)|2.08	3(27)|5.61	1(7)|1|1.46	1(20)|4.16	8(80)|11|37|16.63	None	j_ortholog_11908130887_1|249	SpI|9.09622	253	5(456)|173|78|94.80	2(480)|394|65|99.79	13(409)|103|12|85.03	orthomcl_cluster0389|172	PanOCT_cluster_1470|261	4.58|OuterMembrane,4.72|CytoplasmicMembrane	MKNGVKQLSLLSLIGLSLTNIAWA	None	None
N103P20H1_00625	13.733	14.137-0.404	Haemophilus_influenzae_N103P20H1_155_70perV3_0_1_2002	N103P20H1_26_19047..20492	481	56.06/9.52	TPR_repeat-containing_protein_precursor	None	None	None	None	AVQLLLPLYKQF|1.209|11(153)|31.81	Protein_of_unknown_function_(DUF560)_family_protein	1(10)|2.08	3(27)|5.61	2(14)|2|2.91	1(20)|4.16	7(71)|10|33|14.76	None	j_ortholog_11908130887_1|249	SpI|8.19467	253	5(456)|172|78|94.80	2(480)|394|65|99.79	13(409)|103|12|85.03	orthomcl_cluster0389|172	PanOCT_cluster_1470|261	4.55|OuterMembrane,4.69|CytoplasmicMembrane	MKNGVKQISLLSLIGLSLTNIAWA	None	None
N103P3H1_00624	13.733	14.137-0.404	Haemophilus_influenzae_N103P3H1_155_70perV20_1_0_2000	N103P3H1_25_52852..54297	481	56.06/9.52	TPR_repeat-containing_protein_precursor	None	None	None	None	AVQLLLPLYKQF|1.209|11(153)|31.81	Protein_of_unknown_function_(DUF560)_family_protein	1(10)|2.08	3(27)|5.61	2(14)|2|2.91	1(20)|4.16	7(71)|10|33|14.76	None	j_ortholog_11908130887_1|249	SpI|8.19467	253	5(456)|172|78|94.80	2(480)|394|65|99.79	13(409)|103|12|85.03	orthomcl_cluster0389|172	PanOCT_cluster_1470|261	4.55|OuterMembrane,4.69|CytoplasmicMembrane	MKNGVKQISLLSLIGLSLTNIAWA	None	None
N126P16H1_01154	13.733	14.137-0.404	Haemophilus_influenzae_N126P16H1_134_85perV21_1_0_2005	N126P16H1_43_c(5376..6821)	481	56.03/9.52	TPR_repeat-containing_protein_precursor	None	None	None	None	AVQLLLPLYKQF|1.209|12(165)|34.30	Protein_of_unknown_function_(DUF560)_family_protein	1(10)|2.08	3(27)|5.61	2(14)|2|2.91	1(20)|4.16	7(71)|10|33|14.76	None	j_ortholog_11908130887_1|249	SpI|9.60365	253	6(454)|170|78|94.39	2(480)|393|65|99.79	14(402)|101|12|83.58	orthomcl_cluster0389|172	PanOCT_cluster_1470|261	4.58|OuterMembrane,4.72|CytoplasmicMembrane	MKNGVKQLSLLSLIGLSLTNIAWA	None	None
N14P41H1_01109	13.733	14.137-0.404	Haemophilus_influenzae_N14P41H1_134_10perV46_1_0_1999	N14P41H1_33_c(259093..260538)	481	56.03/9.52	TPR_repeat-containing_protein_precursor	None	None	None	None	AVQLLLPLYKQF|1.209|12(165)|34.30	Protein_of_unknown_function_(DUF560)_family_protein	1(10)|2.08	3(27)|5.61	2(14)|2|2.91	1(20)|4.16	7(71)|10|33|14.76	None	j_ortholog_11908130887_1|249	SpI|9.60365	253	6(454)|170|78|94.39	2(480)|393|65|99.79	14(402)|101|12|83.58	orthomcl_cluster0389|172	PanOCT_cluster_1470|261	4.58|OuterMembrane,4.72|CytoplasmicMembrane	MKNGVKQLSLLSLIGLSLTNIAWA	None	None
N47P12H2_00233	13.733	14.137-0.404	Haemophilus_influenzae_N47P12H2_155_35perV17_1_0_1996	N47P12H2_1_18932..20377	481	56.06/9.52	TPR_repeat-containing_protein_precursor	None	None	None	None	AVQLLLPLYKQF|1.209|11(153)|31.81	Protein_of_unknown_function_(DUF560)_family_protein	1(10)|2.08	3(27)|5.61	2(14)|2|2.91	1(20)|4.16	7(71)|10|33|14.76	None	j_ortholog_11908130887_1|249	SpI|8.19467	253	5(456)|172|78|94.80	2(480)|394|65|99.79	13(409)|103|12|85.03	orthomcl_cluster0389|172	PanOCT_cluster_1470|261	4.55|OuterMembrane,4.69|CytoplasmicMembrane	MKNGVKQISLLSLIGLSLTNIAWA	None	None
N48P106H1_01747	13.733	14.137-0.404	Haemophilus_influenzae_N48P106H1_155_39perV153_1_1_2004	N48P106H1_9_c(57825..59270)	481	56.06/9.52	TPR_repeat-containing_protein_precursor	None	None	None	None	AVQLLLPLYKQF|1.209|11(153)|31.81	Protein_of_unknown_function_(DUF560)_family_protein	1(10)|2.08	3(27)|5.61	2(14)|2|2.91	1(20)|4.16	7(71)|10|33|14.76	None	j_ortholog_11908130887_1|249	SpI|8.19467	253	5(456)|172|78|94.80	2(480)|394|65|99.79	13(409)|103|12|85.03	orthomcl_cluster0389|172	PanOCT_cluster_1470|261	4.55|OuterMembrane,4.69|CytoplasmicMembrane	MKNGVKQISLLSLIGLSLTNIAWA	None	None
N48P153H1_00650	13.733	14.137-0.404	Haemophilus_influenzae_N48P153H1_155_39perV106_0_._2006	N48P153H1_1_c(251778..253223)	481	56.06/9.52	TPR_repeat-containing_protein_precursor	None	None	None	None	AVQLLLPLYKQF|1.209|11(153)|31.81	Protein_of_unknown_function_(DUF560)_family_protein	1(10)|2.08	3(27)|5.61	2(14)|2|2.91	1(20)|4.16	7(71)|10|33|14.76	None	j_ortholog_11908130887_1|249	SpI|8.19467	253	5(456)|172|78|94.80	2(480)|394|65|99.79	13(409)|103|12|85.03	orthomcl_cluster0389|172	PanOCT_cluster_1470|261	4.55|OuterMembrane,4.69|CytoplasmicMembrane	MKNGVKQISLLSLIGLSLTNIAWA	None	None
N51P5H1_00055	13.733	14.137-0.404	Haemophilus_influenzae_N51P5H1_1339_42perV10_1_0_1995	N51P5H1_10_c(2881..4326)	481	56.10/9.58	TPR_repeat-containing_protein_precursor	None	None	None	None	AVQLLLPLYKQF|1.209|10(145)|30.15	Protein_of_unknown_function_(DUF560)_family_protein	1(10)|2.08	3(27)|5.61	2(14)|2|2.91	1(20)|4.16	7(71)|10|32|14.76	None	j_ortholog_11908130887_1|249	SpI|9.43086	253	5(456)|172|77|94.80	2(477)|390|39|99.17	14(418)|106|12|86.90	orthomcl_cluster0389|172	PanOCT_cluster_1470|261	4.58|OuterMembrane,4.72|CytoplasmicMembrane	MKNGVKQLSLLSLIGLSLTNVAWA	None	None
N57P13H1_00047	13.733	14.137-0.404	Haemophilus_influenzae_N57P13H1_155_46perV20_1_1_1996	N57P13H1_1_18915..20360	481	56.06/9.52	TPR_repeat-containing_protein_precursor	None	None	None	None	AVQLLLPLYKQF|1.209|11(153)|31.81	Protein_of_unknown_function_(DUF560)_family_protein	1(10)|2.08	3(27)|5.61	2(14)|2|2.91	1(20)|4.16	7(71)|10|33|14.76	None	j_ortholog_11908130887_1|249	SpI|8.19467	253	5(456)|172|78|94.80	2(480)|394|65|99.79	13(409)|103|12|85.03	orthomcl_cluster0389|172	PanOCT_cluster_1470|261	4.55|OuterMembrane,4.69|CytoplasmicMembrane	MKNGVKQISLLSLIGLSLTNIAWA	None	None
N57P20H1_00208	13.733	14.137-0.404	Haemophilus_influenzae_N57P20H1_155_46perV13_0_0_1997	N57P20H1_11_c(203935..205380)	481	56.06/9.52	TPR_repeat-containing_protein_precursor	None	None	None	None	AVQLLLPLYKQF|1.209|11(153)|31.81	Protein_of_unknown_function_(DUF560)_family_protein	1(10)|2.08	3(27)|5.61	2(14)|2|2.91	1(20)|4.16	7(71)|10|33|14.76	None	j_ortholog_11908130887_1|249	SpI|8.19467	253	5(456)|172|78|94.80	2(480)|394|65|99.79	13(409)|103|12|85.03	orthomcl_cluster0389|172	PanOCT_cluster_1470|261	4.55|OuterMembrane,4.69|CytoplasmicMembrane	MKNGVKQISLLSLIGLSLTNIAWA	None	None
N6P24H2_01345	13.733	14.137-0.404	Haemophilus_influenzae_N6P24H2_155_6perV32_1_0_1996_F	N6P24H2_1_1389312..1390757	481	56.06/9.52	TPR_repeat-containing_protein_precursor	None	None	None	None	AVQLLLPLYKQF|1.209|11(153)|31.81	Protein_of_unknown_function_(DUF560)_family_protein	1(10)|2.08	3(27)|5.61	2(14)|2|2.91	1(20)|4.16	7(71)|10|33|14.76	None	j_ortholog_11908130887_1|249	SpI|8.19467	253	5(456)|172|78|94.80	2(480)|394|65|99.79	13(409)|103|12|85.03	orthomcl_cluster0389|172	PanOCT_cluster_1470|261	4.55|OuterMembrane,4.69|CytoplasmicMembrane	MKNGVKQISLLSLIGLSLTNIAWA	None	None
N6P32H1_00368	13.733	14.137-0.404	Haemophilus_influenzae_N6P32H1_155_6perV24_0_0_1997	N6P32H1_12_c(251762..253207)	481	56.06/9.52	TPR_repeat-containing_protein_precursor	None	None	None	None	AVQLLLPLYKQF|1.209|11(153)|31.81	Protein_of_unknown_function_(DUF560)_family_protein	1(10)|2.08	3(27)|5.61	2(14)|2|2.91	1(20)|4.16	7(71)|10|33|14.76	None	j_ortholog_11908130887_1|249	SpI|8.19467	253	5(456)|172|78|94.80	2(480)|394|65|99.79	13(409)|103|12|85.03	orthomcl_cluster0389|172	PanOCT_cluster_1470|261	4.55|OuterMembrane,4.69|CytoplasmicMembrane	MKNGVKQISLLSLIGLSLTNIAWA	None	None
N7P49H2_00494	13.733	14.137-0.404	Haemophilus_influenzae_N7P49H2_155_clr_1_1_1998	N7P49H2_23_18915..20360	481	56.06/9.52	TPR_repeat-containing_protein_precursor	None	None	None	None	AVQLLLPLYKQF|1.209|11(153)|31.81	Protein_of_unknown_function_(DUF560)_family_protein	1(10)|2.08	3(27)|5.61	2(14)|2|2.91	1(20)|4.16	7(71)|10|33|14.76	None	j_ortholog_11908130887_1|249	SpI|8.19467	253	5(456)|172|78|94.80	2(480)|394|65|99.79	13(409)|103|12|85.03	orthomcl_cluster0389|172	PanOCT_cluster_1470|261	4.55|OuterMembrane,4.69|CytoplasmicMembrane	MKNGVKQISLLSLIGLSLTNIAWA	None	None
N35P8H_00892	13.723	14.127-0.404	Haemophilus_influenzae_N35P8H_432_clr_1_0_1995	N35P8H_2_275222..276667	481	56.06/9.48	TPR_repeat-containing_protein_precursor	None	None	None	None	AVQLLLPLYKQF|1.209|10(145)|30.15	Protein_of_unknown_function_(DUF560)_family_protein	1(10)|2.08	3(27)|5.61	2(14)|2|2.91	1(20)|4.16	7(71)|10|35|14.76	None	j_ortholog_11908130887_1|249	SpI|8.19467	253	5(456)|173|78|94.80	2(480)|394|65|99.79	13(409)|105|12|85.03	orthomcl_cluster0389|172	PanOCT_cluster_1470|261	9.49|OuterMembrane	MKNGVKQISLLSLIGLSLTNIAWA	None	None
N46P27H1_00115	13.723	14.127-0.404	Haemophilus_influenzae_N46P27H1_432_34perV30_1_0_1997	N46P27H1_13_19710..21155	481	56.06/9.48	TPR_repeat-containing_protein_precursor	None	None	None	None	AVQLLLPLYKQF|1.209|10(145)|30.15	Protein_of_unknown_function_(DUF560)_family_protein	1(10)|2.08	3(27)|5.61	2(14)|2|2.91	1(20)|4.16	7(71)|10|35|14.76	None	j_ortholog_11908130887_1|249	SpI|8.19467	253	5(456)|173|78|94.80	2(480)|394|65|99.79	13(409)|105|12|85.03	orthomcl_cluster0389|172	PanOCT_cluster_1470|261	9.49|OuterMembrane	MKNGVKQISLLSLIGLSLTNIAWA	None	None
N46P30H6_00013	13.723	14.127-0.404	Haemophilus_influenzae_N46P30H6_432_34perV27_0_0_1997	N46P30H6_10_19722..21167	481	56.06/9.48	TPR_repeat-containing_protein_precursor	None	None	None	None	AVQLLLPLYKQF|1.209|10(145)|30.15	Protein_of_unknown_function_(DUF560)_family_protein	1(10)|2.08	3(27)|5.61	2(14)|2|2.91	1(20)|4.16	7(71)|10|35|14.76	None	j_ortholog_11908130887_1|249	SpI|8.19467	253	5(456)|173|78|94.80	2(480)|394|65|99.79	13(409)|105|12|85.03	orthomcl_cluster0389|172	PanOCT_cluster_1470|261	9.49|OuterMembrane	MKNGVKQISLLSLIGLSLTNIAWA	None	None
N55P21H1_00313	13.723	14.127-0.404	Haemophilus_influenzae_N55P21H1_136_99perV3_0_0_1997	N55P21H1_18_275543..276988	481	56.06/9.48	TPR_repeat-containing_protein_precursor	None	None	None	None	AVQLLLPLYKQF|1.209|10(145)|30.15	Protein_of_unknown_function_(DUF560)_family_protein	1(10)|2.08	3(27)|5.61	2(14)|2|2.91	1(20)|4.16	7(71)|10|35|14.76	None	j_ortholog_11908130887_1|249	SpI|8.19467	253	5(456)|173|78|94.80	2(480)|394|65|99.79	13(409)|105|12|85.03	orthomcl_cluster0389|172	PanOCT_cluster_1470|261	9.49|OuterMembrane	MKNGVKQISLLSLIGLSLTNIAWA	None	None
N26P1H_01003	13.714	14.433-0.719	Haemophilus_influenzae_N26P1H_1332_17perV2_1_0_1994	N26P1H_27_c(61280..62104)	274	30.51/8.85	Lipoprotein_E_precursor	hel	6.6e-64|HAD_superfamily,_subfamily_IIIB_(Acid_phosphatase,1.8e-112|lipo_e_P4:_5'-nucleotidase,_lipoprotein_e(P4)_fami,	None	None	LTALSALVLVGCGAH|1.231|4(58)|21.17	5'-nucleotidase,_lipoprotein_e(P4)_family	None	1(30)|10.95	3(21)|3|7.66	2(40)|14.60	3(28)|4|16|10.22	None	j_ortholog_11908127156_1|115	SpII|22.4063	268	4(263)|85|72|95.99	1(274)|185|63|100.00	12(214)|37|12|78.10	orthomcl_cluster1890|109	PanOCT_cluster_462|268	9.92|OuterMembrane	MKTTLKMTALTALSALVLVGCGA	None	None
N26P2H_00141	13.714	14.433-0.719	Haemophilus_influenzae_N26P2H_1332_17perV1_0_0_1994	N26P2H_18_27424..28248	274	30.51/8.85	Lipoprotein_E_precursor	hel	6.6e-64|HAD_superfamily,_subfamily_IIIB_(Acid_phosphatase,1.8e-112|lipo_e_P4:_5'-nucleotidase,_lipoprotein_e(P4)_fami,	None	None	LTALSALVLVGCGAH|1.231|4(58)|21.17	5'-nucleotidase,_lipoprotein_e(P4)_family	None	1(30)|10.95	3(21)|3|7.66	2(40)|14.60	3(28)|4|16|10.22	None	j_ortholog_11908127156_1|115	SpII|22.4063	268	4(263)|85|72|95.99	1(274)|185|63|100.00	12(214)|37|12|78.10	orthomcl_cluster1890|109	PanOCT_cluster_462|268	9.92|OuterMembrane	MKTTLKMTALTALSALVLVGCGA	None	None
N12P37H2_00478	13.702	14.106-0.404	Haemophilus_influenzae_N12P37H2_1372_clr_1_0_1997	N12P37H2_1_137936..139381	481	56.09/9.52	TPR_repeat-containing_protein_precursor	None	None	None	None	AVQLLLPLYKQF|1.209|10(146)|30.35	Protein_of_unknown_function_(DUF560)_family_protein	1(10)|2.08	3(27)|5.61	2(14)|2|2.91	1(20)|4.16	6(62)|9|31|12.89	None	j_ortholog_11908130887_1|249	SpI|9.58785	253	5(456)|173|78|94.80	2(480)|394|65|99.79	13(409)|104|12|85.03	orthomcl_cluster0389|172	PanOCT_cluster_1470|261	9.52|OuterMembrane	MKNGVKQISLLSLIGLSLTNVAWA	None	None
N47P17H_00525	13.695	14.099-0.404	Haemophilus_influenzae_N47P17H_155_35perV12_0_0_1996	N47P17H_18_c(251766..253211)	481	56.06/9.52	TPR_repeat-containing_protein_precursor	None	None	None	None	AVQLLLPLYKQF|1.209|11(153)|31.81	Protein_of_unknown_function_(DUF560)_family_protein	1(10)|2.08	3(27)|5.61	2(14)|2|2.91	1(20)|4.16	7(71)|10|33|14.76	None	j_ortholog_11908130887_1|249	SpI|8.19467	253	5(456)|172|78|94.80	3(474)|376|39|98.54	13(409)|103|12|85.03	orthomcl_cluster0389|172	PanOCT_cluster_1470|261	4.55|OuterMembrane,4.69|CytoplasmicMembrane	MKNGVKQISLLSLIGLSLTNIAWA	None	None
N124P6H1_01762	13.689	14.408-0.719	Haemophilus_influenzae_N124P6H1_404_82perV8_1_1_2004	N124P6H1_8_3646..4470	274	30.48/8.97	Lipoprotein_E_precursor	hel	2.2e-63|HAD_superfamily,_subfamily_IIIB_(Acid_phosphatase,1.3e-111|lipo_e_P4:_5'-nucleotidase,_lipoprotein_e(P4)_fami,	None	None	LTALSALVLVGCGAH|1.231|5(69)|25.18	5'-nucleotidase,_lipoprotein_e(P4)_family	None	1(30)|10.95	3(21)|3|7.66	2(40)|14.60	3(28)|4|16|10.22	None	j_ortholog_11908127156_1|115	SpII|22.9977	268	4(263)|84|70|95.99	2(274)|169|39|100.00	12(214)|37|12|78.10	orthomcl_cluster1890|109	PanOCT_cluster_462|268	9.92|OuterMembrane	MKTTLKMTALTALSALVLVGCGA	None	None
N74P1H1_01679	13.687	16.157-2.471	Haemophilus_influenzae_N74P1H1_321_104perV15_1_0_1997	N74P1H1_9_c(155085..155546)	153	16.10/6.09	Outer_membrane_protein_P6_precursor	pal	1.6e-20|OmpA_family,1.1e-44|Pal_lipo:_peptidoglycan-associated_lipoprotein,	None	None	VKSLLVAGSVAALAACSS|1.186|3(47)|30.72	peptidoglycan-associated_lipoprotein|GO:0009279	None	2(36)|23.53	1(8)|2|5.23	1(152)|99.35	2(18)|3|13|11.76	None	None	SpII|29.3737	270	3(148)|48|48|96.73	2(144)|95|63|94.12	8(121)|20|12|79.08	None	PanOCT_cluster_12|270	10.00|OuterMembrane	MNKFVKSLLVAGSVAALAACSSSNNDA	None	None
N70P11H1_00129	13.649	14.250-0.601	Haemophilus_influenzae_N70P11H1_147_52perV13_1_1_1998	N70P11H1_12_34126..35490	454	50.15/8.79	Cation_efflux_system_protein_CusC_precursor	cusC	5.2e-47|Outer_membrane_efflux_protein,3e-64|outer_NodT:_efflux_transporter,_outer_membrane_fac,	None	None	TAGVNLNVPVSVIANR|1.206|12(219)|48.24	efflux_transporter,_outer_membrane_factor_(OMF)_lipoprotein,_NodT_family_family_protein|GO:0006810,GO:0009279,GO:0015288	None	2(23)|5.07	5(50)|11|11.01	None	5(45)|6|23|9.91	None	j_ortholog_11907399877_1|33	SpII|18.7893	260	6(444)|148|73|97.80	2(454)|372|65|100.00	15(312)|64|12|68.72	orthomcl_cluster3771|33	PanOCT_cluster_1062|265	10.00|OuterMembrane	MFKMKNITLALLMSGALVGCA	0.717347	None
N55P3H1_01158	13.647	16.157-2.510	Haemophilus_influenzae_N55P3H1_136_99perV21_1_0_1995	N55P3H1_20_c(17557..18018)	153	16.10/6.09	Outer_membrane_protein_P6_precursor	pal	1.6e-20|OmpA_family,1.1e-44|Pal_lipo:_peptidoglycan-associated_lipoprotein,	None	None	VKSLLVAGSVAALAACSS|1.186|3(47)|30.72	peptidoglycan-associated_lipoprotein|GO:0009279	None	2(39)|25.49	1(8)|2|5.23	1(152)|99.35	2(18)|3|13|11.76	None	None	SpII|29.3737	270	3(148)|48|48|96.73	2(144)|95|63|94.12	8(121)|20|12|79.08	None	PanOCT_cluster_12|270	10.00|OuterMembrane	MNKFVKSLLVAGSVAALAACSSSNNDA	None	None
N39P18H1_00437	13.641	16.984-3.344	Haemophilus_influenzae_N39P18H1_10002_24perV1_0_0_1996	N39P18H1_1_c(80459..81556)	365	39.81/9.19	outer_membrane_phosphoporin_protein_E	None	5.6e-28|Gram-negative_porin,	None	None	LNGVLATLGYRFSDLGLLVSLDSG|1.181|6(102)|27.95	Gram-negative_porin_family_protein	None	10(154)|42.19	3(21)|3|5.75	4(283)|77.53	4(41)|5|22|11.23	None	j_ortholog_11907753066_1|219	SpI|18.269	250	7(322)|99|64|88.22	2(355)|257|65|97.26	14(266)|52|12|72.88	orthomcl_cluster4220|24	PanOCT_cluster_778|264	10.00|OuterMembrane	MKKTLAALIIGAFAASAANA	0.808941	1
N39P1H1_01556	13.641	16.984-3.344	Haemophilus_influenzae_N39P1H1_10002_24perV18_1_0_1995	N39P1H1_4_c(80459..81556)	365	39.81/9.19	outer_membrane_phosphoporin_protein_E	None	5.6e-28|Gram-negative_porin,	None	None	LNGVLATLGYRFSDLGLLVSLDSG|1.181|6(102)|27.95	Gram-negative_porin_family_protein	None	10(154)|42.19	3(21)|3|5.75	4(283)|77.53	4(41)|5|22|11.23	None	j_ortholog_11907753066_1|219	SpI|18.269	250	7(322)|99|64|88.22	2(355)|257|65|97.26	14(266)|52|12|72.88	orthomcl_cluster4220|24	PanOCT_cluster_778|264	10.00|OuterMembrane	MKKTLAALIIGAFAASAANA	0.808941	1
N50P6H1_00483	13.634	16.157-2.523	Haemophilus_influenzae_N50P6H1_1337_50perV5_0_0_1995	N50P6H1_1_193218..193679	153	16.10/6.09	Outer_membrane_protein_P6_precursor	pal	1.6e-20|OmpA_family,1.1e-44|Pal_lipo:_peptidoglycan-associated_lipoprotein,	None	None	VKSLLVAGSVAALAACSS|1.186|3(47)|30.72	peptidoglycan-associated_lipoprotein|GO:0009279	None	2(40)|26.14	1(8)|2|5.23	1(152)|99.35	2(18)|3|13|11.76	None	None	SpII|29.3737	270	3(148)|48|48|96.73	2(144)|95|63|94.12	8(121)|20|12|79.08	None	PanOCT_cluster_12|270	10.00|OuterMembrane	MNKFVKSLLVAGSVAALAACSSSNNDA	None	None
N59P6H1_00492	13.634	16.157-2.523	Haemophilus_influenzae_N59P6H1_159_47perV3_0_0_1996	N59P6H1_1_194878..195339	153	16.10/6.09	Outer_membrane_protein_P6_precursor	pal	1.6e-20|OmpA_family,1.1e-44|Pal_lipo:_peptidoglycan-associated_lipoprotein,	None	None	VKSLLVAGSVAALAACSS|1.186|3(47)|30.72	peptidoglycan-associated_lipoprotein|GO:0009279	None	2(40)|26.14	1(8)|2|5.23	1(152)|99.35	2(18)|3|13|11.76	None	None	SpII|29.3737	270	3(148)|48|48|96.73	2(144)|95|63|94.12	8(121)|20|12|79.08	None	PanOCT_cluster_12|270	10.00|OuterMembrane	MNKFVKSLLVAGSVAALAACSSSNNDA	None	None
N63P35H1_00112	13.621	16.157-2.536	Haemophilus_influenzae_N63P35H1_57_clr_1_1_1999	N63P35H1_13_c(22084..22545)	153	16.10/6.09	Outer_membrane_protein_P6_precursor	pal	1.6e-20|OmpA_family,1.1e-44|Pal_lipo:_peptidoglycan-associated_lipoprotein,	None	None	VKSLLVAGSVAALAACSS|1.186|3(47)|30.72	peptidoglycan-associated_lipoprotein|GO:0009279	None	2(41)|26.80	1(8)|2|5.23	1(152)|99.35	2(18)|3|13|11.76	None	None	SpII|29.3737	270	3(148)|48|48|96.73	2(144)|95|63|94.12	8(121)|20|12|79.08	None	PanOCT_cluster_12|270	10.00|OuterMembrane	MNKFVKSLLVAGSVAALAACSSSNNDA	None	None
N67P56H1_01124	13.621	16.157-2.536	Haemophilus_influenzae_N67P56H1_156_50perV38_0_1_2001	N67P56H1_5_c(80301..80762)	153	16.10/6.09	Outer_membrane_protein_P6_precursor	pal	1.6e-20|OmpA_family,1.1e-44|Pal_lipo:_peptidoglycan-associated_lipoprotein,	None	None	VKSLLVAGSVAALAACSS|1.186|3(47)|30.72	peptidoglycan-associated_lipoprotein|GO:0009279	None	2(41)|26.80	1(8)|2|5.23	1(152)|99.35	2(18)|3|13|11.76	None	None	SpII|29.3737	270	3(148)|48|48|96.73	2(144)|95|63|94.12	8(121)|20|12|79.08	None	PanOCT_cluster_12|270	10.00|OuterMembrane	MNKFVKSLLVAGSVAALAACSSSNNDA	None	None
N34P10H2_00157	13.618	14.250-0.632	Haemophilus_influenzae_N34P10H2_147_clr_1_0_1995	N34P10H2_16_c(11121..12485)	454	50.15/8.79	Cation_efflux_system_protein_CusC_precursor	cusC	5.2e-47|Outer_membrane_efflux_protein,3e-64|outer_NodT:_efflux_transporter,_outer_membrane_fac,	None	None	TAGVNLNVPVSVIANR|1.206|12(219)|48.24	efflux_transporter,_outer_membrane_factor_(OMF)_lipoprotein,_NodT_family_family_protein|GO:0006810,GO:0009279,GO:0015288	None	2(30)|6.61	5(50)|11|11.01	None	5(45)|6|23|9.91	None	j_ortholog_11907399877_1|33	SpII|18.7893	260	6(444)|148|73|97.80	2(454)|372|65|100.00	15(312)|64|12|68.72	orthomcl_cluster3771|33	PanOCT_cluster_1062|265	10.00|OuterMembrane	MFKMKNITLALLMSGALVGCA	0.717347	None
N148P4H1_01052	13.614	14.568-0.954	Haemophilus_influenzae_N148P4H1_57_91perV17_1_0_2007	N148P4H1_36_c(86358..88247)	629	70.59/9.57	Heme	hxuC	None	None	|TNSQYKNI_2|	GEKLLLSPSVRYD|1.174|13(195)|31.00	TonB-dependent_heme/hemoglobin_receptor_family_protein_family_protein|GO:0006810,GO:0019867,GO:0022857	None	6(80)|12.72	9(89)|24|14.15	None	8(72)|8|27|11.45	None	j_ortholog_11907665566_1|5	SpI|13.5043	262	14(597)|177|76|94.91	4(622)|496|64|98.89	18(464)|99|12|73.77	orthomcl_cluster6413|5	PanOCT_cluster_733|270	10.00|OuterMembrane	MRFSKLSLAITTTLVTANALA	0.700655	None
N14P13H9_00548	13.614	14.250-0.637	Haemophilus_influenzae_N14P13H9_147_94perV23_1_0_1995	N14P13H9_32_34126..35490	454	50.15/8.79	Cation_efflux_system_protein_CusC_precursor	cusC	5.2e-47|Outer_membrane_efflux_protein,3e-64|outer_NodT:_efflux_transporter,_outer_membrane_fac,	None	None	TAGVNLNVPVSVIANR|1.206|12(219)|48.24	efflux_transporter,_outer_membrane_factor_(OMF)_lipoprotein,_NodT_family_family_protein|GO:0006810,GO:0009279,GO:0015288	None	2(31)|6.83	5(50)|11|11.01	None	5(45)|6|23|9.91	None	j_ortholog_11907399877_1|33	SpII|18.7893	260	6(444)|148|73|97.80	2(454)|372|65|100.00	15(312)|64|12|68.72	orthomcl_cluster3771|33	PanOCT_cluster_1062|265	10.00|OuterMembrane	MFKMKNITLALLMSGALVGCA	0.717347	None
N14P23H1_01017	13.614	14.250-0.637	Haemophilus_influenzae_N14P23H1_147_94perV13_0_0_1996	N14P23H1_4_c(114841..116205)	454	50.15/8.79	Cation_efflux_system_protein_CusC_precursor	cusC	5.2e-47|Outer_membrane_efflux_protein,3e-64|outer_NodT:_efflux_transporter,_outer_membrane_fac,	None	None	TAGVNLNVPVSVIANR|1.206|12(219)|48.24	efflux_transporter,_outer_membrane_factor_(OMF)_lipoprotein,_NodT_family_family_protein|GO:0006810,GO:0009279,GO:0015288	None	2(31)|6.83	5(50)|11|11.01	None	5(45)|6|23|9.91	None	j_ortholog_11907399877_1|33	SpII|18.7893	260	6(444)|148|73|97.80	2(454)|372|65|100.00	15(312)|64|12|68.72	orthomcl_cluster3771|33	PanOCT_cluster_1062|265	10.00|OuterMembrane	MFKMKNITLALLMSGALVGCA	0.717347	None
N70P13H1_01792	13.609	14.250-0.641	Haemophilus_influenzae_N70P13H1_147_52perV11_0_1_1998	N70P13H1_78_285568..286932	454	50.15/8.79	Cation_efflux_system_protein_CusC_precursor	cusC	5.2e-47|Outer_membrane_efflux_protein,3e-64|outer_NodT:_efflux_transporter,_outer_membrane_fac,	None	None	TAGVNLNVPVSVIANR|1.206|12(219)|48.24	efflux_transporter,_outer_membrane_factor_(OMF)_lipoprotein,_NodT_family_family_protein|GO:0006810,GO:0009279,GO:0015288	None	2(32)|7.05	5(50)|11|11.01	None	5(45)|6|23|9.91	None	j_ortholog_11907399877_1|33	SpII|18.7893	260	6(444)|148|73|97.80	2(454)|372|65|100.00	15(312)|64|12|68.72	orthomcl_cluster3771|33	PanOCT_cluster_1062|265	10.00|OuterMembrane	MFKMKNITLALLMSGALVGCA	0.717347	None
N91P114H1_01118	13.609	16.316-2.708	Haemophilus_influenzae_N91P114H1_98_62perV109_0_._2007	N91P114H1_59_110076..110537	153	16.10/6.09	Outer_membrane_protein_P6_precursor	pal	1.6e-20|OmpA_family,1.1e-44|Pal_lipo:_peptidoglycan-associated_lipoprotein,	None	None	VKSLLVAGSVAALAACSS|1.186|3(47)|30.72	peptidoglycan-associated_lipoprotein|GO:0009279	None	2(35)|22.88	1(8)|2|5.23	1(152)|99.35	3(27)|3|13|17.65	None	j_ortholog_11907824385_1|150	SpII|29.3737	270	3(148)|48|48|96.73	2(144)|95|63|94.12	8(121)|20|12|79.08	None	PanOCT_cluster_12|270	10.00|OuterMembrane	MNKFVKSLLVAGSVAALAACSSSNNDA	None	None
N39P1H1_00751	13.602	16.257-2.655	Haemophilus_influenzae_N39P1H1_10002_24perV18_1_0_1995	N39P1H1_24_199045..199506	153	16.10/6.09	Outer_membrane_protein_P6_precursor	pal	1.6e-20|OmpA_family,1.1e-44|Pal_lipo:_peptidoglycan-associated_lipoprotein,	None	None	VKSLLVAGSVAALAACSS|1.186|3(47)|30.72	peptidoglycan-associated_lipoprotein|GO:0009279	None	2(31)|20.26	1(8)|2|5.23	1(152)|99.35	2(18)|3|13|11.76	None	None	SpII|29.3737	270	3(148)|48|48|96.73	2(144)|95|63|94.12	8(121)|20|12|79.08	orthomcl_cluster1115|150	PanOCT_cluster_12|270	10.00|OuterMembrane	MNKFVKSLLVAGSVAALAACSSSNNDA	None	None
N93P1H1_00852	13.595	16.157-2.562	Haemophilus_influenzae_N93P1H1_196_63perV6_1_0_1999	N93P1H1_48_11582..12043	153	16.10/6.09	Outer_membrane_protein_P6_precursor	pal	1.6e-20|OmpA_family,1.1e-44|Pal_lipo:_peptidoglycan-associated_lipoprotein,	None	None	VKSLLVAGSVAALAACSS|1.186|3(47)|30.72	peptidoglycan-associated_lipoprotein|GO:0009279	None	2(43)|28.10	1(8)|2|5.23	1(152)|99.35	2(18)|3|13|11.76	None	None	SpII|29.3737	270	3(148)|48|48|96.73	2(144)|95|63|94.12	8(121)|20|12|79.08	None	PanOCT_cluster_12|270	10.00|OuterMembrane	MNKFVKSLLVAGSVAALAACSSSNNDA	None	None
N48P162H1_00468	13.585	14.471-0.886	Haemophilus_influenzae_N48P162H1_196_38perV160_0_0_2007	N48P162H1_22_c(2740..3798)	352	39.46/8.62	IgA-specific_serine_endopeptidaseautotransporter_precursor	iga_2	None	None	None	KLSLITLSVIYALTPYTEAALVRDDVDYQIFR|1.182|7(139)|39.49	Immunoglobulin_A1_protease_family_protein|GO:0004252,GO:0006508	None	5(68)|19.32	2(14)|2|3.98	None	6(63)|9|29|17.90	None	j_ortholog_11907429592_1|396	SpI|6.69432	73	8(325)|111|72|92.33	1(352)|284|65|100.00	14(271)|56|12|76.99	orthomcl_cluster5428|10	None	2.94|Extracellular,7.00|OuterMembrane	MLNKKFKLSLITLSVIYALTPYTEA	0.754215	None
N33P46H1_00637	13.582	16.157-2.575	Haemophilus_influenzae_N33P46H1_159_clr_1_1_2001	N33P46H1_1_194728..195189	153	16.10/6.09	Outer_membrane_protein_P6_precursor	pal	1.6e-20|OmpA_family,1.1e-44|Pal_lipo:_peptidoglycan-associated_lipoprotein,	None	None	VKSLLVAGSVAALAACSS|1.186|3(47)|30.72	peptidoglycan-associated_lipoprotein|GO:0009279	None	2(44)|28.76	1(8)|2|5.23	1(152)|99.35	2(18)|3|13|11.76	None	None	SpII|29.3737	270	3(148)|48|48|96.73	2(144)|95|63|94.12	8(121)|20|12|79.08	None	PanOCT_cluster_12|270	10.00|OuterMembrane	MNKFVKSLLVAGSVAALAACSSSNNDA	None	None
N105P26H2_00510	13.576	16.216-2.641	Haemophilus_influenzae_N105P26H2_159_72perV9_0_0_2002	N105P26H2_1_194772..195233	153	16.10/6.09	Outer_membrane_protein_P6_precursor	pal	1.6e-20|OmpA_family,1.1e-44|Pal_lipo:_peptidoglycan-associated_lipoprotein,	None	None	VKSLLVAGSVAALAACSS|1.186|3(47)|30.72	peptidoglycan-associated_lipoprotein|GO:0009279	None	2(49)|32.03	1(8)|2|5.23	1(152)|99.35	3(27)|3|13|17.65	None	None	SpII|29.3737	270	3(148)|48|48|96.73	2(144)|95|63|94.12	8(121)|20|12|79.08	None	PanOCT_cluster_12|270	10.00|OuterMembrane	MNKFVKSLLVAGSVAALAACSSSNNDA	None	None
N31P7H7_01670	13.576	16.257-2.681	Haemophilus_influenzae_N31P7H7_156_20perV14_1_1_1995	N31P7H7_8_190166..190627	153	16.10/6.09	Outer_membrane_protein_P6_precursor	pal	1.6e-20|OmpA_family,1.1e-44|Pal_lipo:_peptidoglycan-associated_lipoprotein,	None	None	VKSLLVAGSVAALAACSS|1.186|3(47)|30.72	peptidoglycan-associated_lipoprotein|GO:0009279	None	2(33)|21.57	1(8)|2|5.23	1(152)|99.35	2(18)|3|13|11.76	None	None	SpII|29.3737	270	3(148)|48|48|96.73	2(144)|95|63|94.12	8(121)|20|12|79.08	orthomcl_cluster1115|150	PanOCT_cluster_12|270	10.00|OuterMembrane	MNKFVKSLLVAGSVAALAACSSSNNDA	None	None
N39P25H_01172	13.576	16.257-2.681	Haemophilus_influenzae_N39P25H_10003_25perV29_1_0_1997	N39P25H_4_c(22446..22907)	153	16.10/6.09	Outer_membrane_protein_P6_precursor	pal	1.6e-20|OmpA_family,1.1e-44|Pal_lipo:_peptidoglycan-associated_lipoprotein,	None	None	VKSLLVAGSVAALAACSS|1.186|3(47)|30.72	peptidoglycan-associated_lipoprotein|GO:0009279	None	2(33)|21.57	1(8)|2|5.23	1(152)|99.35	2(18)|3|13|11.76	None	j_ortholog_11907824385_1|150	SpII|29.3737	270	3(148)|48|48|96.73	2(144)|95|63|94.12	8(121)|20|12|79.08	None	PanOCT_cluster_12|270	10.00|OuterMembrane	MNKFVKSLLVAGSVAALAACSSSNNDA	None	None
N40P92H1_01357	13.576	16.257-2.681	Haemophilus_influenzae_N40P92H1_41_clr_1_1_2003	N40P92H1_4_183347..183808	153	16.10/6.09	Outer_membrane_protein_P6_precursor	pal	1.6e-20|OmpA_family,1.1e-44|Pal_lipo:_peptidoglycan-associated_lipoprotein,	None	None	VKSLLVAGSVAALAACSS|1.186|3(47)|30.72	peptidoglycan-associated_lipoprotein|GO:0009279	None	2(33)|21.57	1(8)|2|5.23	1(152)|99.35	2(18)|3|13|11.76	None	j_ortholog_11907824385_1|150	SpII|29.3737	270	3(148)|48|48|96.73	2(144)|95|63|94.12	8(121)|20|12|79.08	None	PanOCT_cluster_12|270	10.00|OuterMembrane	MNKFVKSLLVAGSVAALAACSSSNNDA	None	None
N73P2H1_01582	13.576	16.257-2.681	Haemophilus_influenzae_N73P2H1_14_103perV39_1_0_1997	N73P2H1_9_c(79184..79645)	153	16.10/6.09	Outer_membrane_protein_P6_precursor	pal	1.6e-20|OmpA_family,1.1e-44|Pal_lipo:_peptidoglycan-associated_lipoprotein,	None	None	VKSLLVAGSVAALAACSS|1.186|3(47)|30.72	peptidoglycan-associated_lipoprotein|GO:0009279	None	2(33)|21.57	1(8)|2|5.23	1(152)|99.35	2(18)|3|13|11.76	None	j_ortholog_11907824385_1|150	SpII|29.3737	270	3(148)|48|48|96.73	2(144)|95|63|94.12	8(121)|20|12|79.08	None	PanOCT_cluster_12|270	10.00|OuterMembrane	MNKFVKSLLVAGSVAALAACSSSNNDA	None	None
N74P15H1_00574	13.576	16.257-2.681	Haemophilus_influenzae_N74P15H1_321_104perV1_0_0_1998	N74P15H1_1_179940..180401	153	16.10/6.09	Outer_membrane_protein_P6_precursor	pal	1.6e-20|OmpA_family,1.1e-44|Pal_lipo:_peptidoglycan-associated_lipoprotein,	None	None	VKSLLVAGSVAALAACSS|1.186|3(47)|30.72	peptidoglycan-associated_lipoprotein|GO:0009279	None	2(33)|21.57	1(8)|2|5.23	1(152)|99.35	2(18)|3|13|11.76	None	j_ortholog_11907824385_1|150	SpII|29.3737	270	3(148)|48|48|96.73	2(144)|95|63|94.12	8(121)|20|12|79.08	None	PanOCT_cluster_12|270	10.00|OuterMembrane	MNKFVKSLLVAGSVAALAACSSSNNDA	None	None
N102P32H1_00563	13.569	16.316-2.747	Haemophilus_influenzae_N102P32H1_159_108perV20_0_1_2003	N102P32H1_1_195066..195527	153	16.10/6.09	Outer_membrane_protein_P6_precursor	pal	1.6e-20|OmpA_family,1.1e-44|Pal_lipo:_peptidoglycan-associated_lipoprotein,	None	None	VKSLLVAGSVAALAACSS|1.186|3(47)|30.72	peptidoglycan-associated_lipoprotein|GO:0009279	None	2(38)|24.84	1(8)|2|5.23	1(152)|99.35	3(27)|3|13|17.65	None	None	SpII|29.3737	270	3(148)|48|48|96.73	2(144)|95|63|94.12	8(121)|20|12|79.08	orthomcl_cluster1115|150	PanOCT_cluster_12|270	10.00|OuterMembrane	MNKFVKSLLVAGSVAALAACSSSNNDA	None	None
N19P126H1_00511	13.569	16.316-2.747	Haemophilus_influenzae_N19P126H1_245_clr_1_1_2005	N19P126H1_1_193011..193472	153	16.10/6.09	Outer_membrane_protein_P6_precursor	pal	1.6e-20|OmpA_family,1.1e-44|Pal_lipo:_peptidoglycan-associated_lipoprotein,	None	None	VKSLLVAGSVAALAACSS|1.186|3(47)|30.72	peptidoglycan-associated_lipoprotein|GO:0009279	None	2(38)|24.84	1(8)|2|5.23	1(152)|99.35	3(27)|3|13|17.65	None	None	SpII|29.3737	270	3(148)|48|48|96.73	2(144)|95|63|94.12	8(121)|20|12|79.08	orthomcl_cluster1115|150	PanOCT_cluster_12|270	10.00|OuterMembrane	MNKFVKSLLVAGSVAALAACSSSNNDA	None	None
N148P17H1_01556	13.568	14.523-0.954	Haemophilus_influenzae_N148P17H1_57_91perV4_0_._2007	N148P17H1_76_104..1993	629	70.59/9.57	Heme	hxuC	None	None	|TNSQYKNI_2|	GEKLLLSPSVRYD|1.174|13(195)|31.00	TonB-dependent_heme/hemoglobin_receptor_family_protein_family_protein|GO:0006810,GO:0019867,GO:0022857	None	6(80)|12.72	9(89)|24|14.15	None	8(72)|8|27|11.45	None	j_ortholog_11907665566_1|5	SpI|13.5043	262	14(597)|177|76|94.91	4(622)|468|39|98.89	18(464)|99|12|73.77	orthomcl_cluster6413|5	PanOCT_cluster_733|270	10.00|OuterMembrane	MRFSKLSLAITTTLVTANALA	0.700655	None
N101P47H1_01574	13.563	16.216-2.654	Haemophilus_influenzae_N101P47H1_503_107perV36_0_0_2004	N101P47H1_8_195102..195563	153	16.10/6.09	Outer_membrane_protein_P6_precursor	pal	1.6e-20|OmpA_family,1.1e-44|Pal_lipo:_peptidoglycan-associated_lipoprotein,	None	None	VKSLLVAGSVAALAACSS|1.186|3(47)|30.72	peptidoglycan-associated_lipoprotein|GO:0009279	None	2(50)|32.68	1(8)|2|5.23	1(152)|99.35	3(27)|3|13|17.65	None	None	SpII|29.3737	270	3(148)|48|48|96.73	2(144)|95|63|94.12	8(121)|20|12|79.08	None	PanOCT_cluster_12|270	10.00|OuterMembrane	MNKFVKSLLVAGSVAALAACSSSNNDA	None	None
N47P17H_01142	13.556	16.157-2.601	Haemophilus_influenzae_N47P17H_155_35perV12_0_0_1996	N47P17H_31_194252..194713	153	16.10/6.09	Outer_membrane_protein_P6_precursor	pal	1.6e-20|OmpA_family,1.1e-44|Pal_lipo:_peptidoglycan-associated_lipoprotein,	None	None	VKSLLVAGSVAALAACSS|1.186|3(47)|30.72	peptidoglycan-associated_lipoprotein|GO:0009279	None	2(46)|30.07	1(8)|2|5.23	1(152)|99.35	2(18)|3|13|11.76	None	None	SpII|29.3737	270	3(148)|48|48|96.73	2(144)|95|63|94.12	8(121)|20|12|79.08	None	PanOCT_cluster_12|270	10.00|OuterMembrane	MNKFVKSLLVAGSVAALAACSSSNNDA	None	None
N48P153H1_00934	13.556	16.316-2.760	Haemophilus_influenzae_N48P153H1_155_39perV106_0_._2006	N48P153H1_3_c(22240..22701)	153	16.10/6.09	Outer_membrane_protein_P6_precursor	pal	1.6e-20|OmpA_family,1.1e-44|Pal_lipo:_peptidoglycan-associated_lipoprotein,	None	None	VKSLLVAGSVAALAACSS|1.186|3(47)|30.72	peptidoglycan-associated_lipoprotein|GO:0009279	None	2(39)|25.49	1(8)|2|5.23	1(152)|99.35	3(27)|3|13|17.65	None	None	SpII|29.3737	270	3(148)|48|48|96.73	2(144)|95|63|94.12	8(121)|20|12|79.08	orthomcl_cluster1115|150	PanOCT_cluster_12|270	10.00|OuterMembrane	MNKFVKSLLVAGSVAALAACSSSNNDA	None	None
N39P18H1_01281	13.554	14.664-1.110	Haemophilus_influenzae_N39P18H1_10002_24perV1_0_0_1996	N39P18H1_69_1679..3316	545	62.02/9.05	hypothetical_protein	None	1.4e-30|Haemolysin_secretion/activation_protein_ShlB/FhaC,	None	None	KFKLSAVALLLGF|1.182|18(243)|44.59	Haemolysin_secretion/activation_protein_ShlB/FhaC/HecB_family_protein	None	3(30)|5.50	10(77)|16|14.13	None	10(102)|16|42|18.72	None	j_ortholog_11908228163_1|21	SpI|21.1198	49	10(516)|178|77|94.68	1(545)|473|65|100.00	13(484)|118|12|88.81	orthomcl_cluster4373|21	PanOCT_cluster_558|241	9.52|OuterMembrane	MNKINKFKLSAVALLLGFGMASVANA	None	None
N39P1H1_00945	13.554	14.664-1.110	Haemophilus_influenzae_N39P1H1_10002_24perV18_1_0_1995	N39P1H1_28_1860..3497	545	62.02/9.05	hypothetical_protein	None	1.4e-30|Haemolysin_secretion/activation_protein_ShlB/FhaC,	None	None	KFKLSAVALLLGF|1.182|18(243)|44.59	Haemolysin_secretion/activation_protein_ShlB/FhaC/HecB_family_protein	None	3(30)|5.50	10(77)|16|14.13	None	10(102)|16|42|18.72	None	j_ortholog_11908228163_1|21	SpI|21.1198	49	10(516)|178|77|94.68	1(545)|473|65|100.00	13(484)|118|12|88.81	orthomcl_cluster4373|21	PanOCT_cluster_558|241	9.52|OuterMembrane	MNKINKFKLSAVALLLGFGMASVANA	None	None
N59P1H1_01619	13.554	14.664-1.110	Haemophilus_influenzae_N59P1H1_365_clr_1_0_1997	N59P1H1_79_c(29389..31026)	545	62.02/9.05	hypothetical_protein	None	1.4e-30|Haemolysin_secretion/activation_protein_ShlB/FhaC,	None	None	KFKLSAVALLLGF|1.182|18(243)|44.59	Haemolysin_secretion/activation_protein_ShlB/FhaC/HecB_family_protein	None	3(30)|5.50	10(77)|16|14.13	None	10(102)|16|42|18.72	None	j_ortholog_11908228163_1|21	SpI|21.1198	49	10(516)|178|77|94.68	1(545)|473|65|100.00	13(484)|118|12|88.81	orthomcl_cluster4373|21	PanOCT_cluster_558|241	9.52|OuterMembrane	MNKINKFKLSAVALLLGFGMASVANA	None	None
N103P20H1_01306	13.551	14.409-0.858	Haemophilus_influenzae_N103P20H1_155_70perV3_0_1_2002	N103P20H1_55_c(9635..13774)	1379	153.2/8.57	Adhesion_and_penetration_protein_autotransporterprecursor	hap	4.1e-31|autotrans_barl:_outer_membrane_autotransporter_bar,	None	None	IDFSVVSRNGVAALVGDQYIVSVAHNV|1.180|26(365)|26.47	Immunoglobulin_A1_protease_family_protein|GO:0004252,GO:0006508	None	17(247)|17.91	21(164)|27|11.89	None	17(163)|21|32|11.82	None	j_ortholog_11908494884_1|262	SpI|13.2981	242	28(1324)|366|78|96.01	3(1377)|1054|65|99.85	56(993)|183|12|72.01	orthomcl_cluster0222|184	PanOCT_cluster_719|268	9.83|OuterMembrane	MKKTVFRLNFLTACISLGIVSQAWA	None	None
N48P106H1_01416	13.551	14.409-0.858	Haemophilus_influenzae_N48P106H1_155_39perV153_1_1_2004	N48P106H1_4_c(26760..30899)	1379	153.2/8.57	Adhesion_and_penetration_protein_autotransporterprecursor	hap	4.1e-31|autotrans_barl:_outer_membrane_autotransporter_bar,	None	None	IDFSVVSRNGVAALVGDQYIVSVAHNV|1.180|26(365)|26.47	Immunoglobulin_A1_protease_family_protein|GO:0004252,GO:0006508	None	17(247)|17.91	21(164)|27|11.89	None	17(163)|21|32|11.82	None	j_ortholog_11908494884_1|262	SpI|13.2981	242	28(1324)|366|78|96.01	3(1377)|1054|65|99.85	56(993)|183|12|72.01	orthomcl_cluster0222|184	PanOCT_cluster_719|268	9.83|OuterMembrane	MKKTVFRLNFLTACISLGIVSQAWA	None	None
N48P153H1_00133	13.551	14.409-0.858	Haemophilus_influenzae_N48P153H1_155_39perV106_0_._2006	N48P153H1_11_9384..13523	1379	153.2/8.57	Adhesion_and_penetration_protein_autotransporterprecursor	hap	4.1e-31|autotrans_barl:_outer_membrane_autotransporter_bar,	None	None	IDFSVVSRNGVAALVGDQYIVSVAHNV|1.180|26(365)|26.47	Immunoglobulin_A1_protease_family_protein|GO:0004252,GO:0006508	None	17(247)|17.91	21(164)|27|11.89	None	17(163)|21|32|11.82	None	j_ortholog_11908494884_1|262	SpI|13.2981	242	28(1324)|366|78|96.01	3(1377)|1054|65|99.85	56(993)|183|12|72.01	orthomcl_cluster0222|184	PanOCT_cluster_719|268	9.83|OuterMembrane	MKKTVFRLNFLTACISLGIVSQAWA	None	None
N84P37H2_01927	13.55	16.257-2.708	Haemophilus_influenzae_N84P37H2_263_59perV36_0_1_2002	N84P37H2_98_179669..180130	153	16.10/6.09	Outer_membrane_protein_P6_precursor	pal	1.6e-20|OmpA_family,1.1e-44|Pal_lipo:_peptidoglycan-associated_lipoprotein,	None	None	VKSLLVAGSVAALAACSS|1.186|3(47)|30.72	peptidoglycan-associated_lipoprotein|GO:0009279	None	2(35)|22.88	1(8)|2|5.23	1(152)|99.35	2(18)|3|13|11.76	None	j_ortholog_11907824385_1|150	SpII|29.3737	270	3(148)|48|48|96.73	2(144)|95|63|94.12	8(121)|20|12|79.08	None	PanOCT_cluster_12|270	10.00|OuterMembrane	MNKFVKSLLVAGSVAALAACSSSNNDA	None	None
N91P3H3_00607	13.548	14.283-0.735	Haemophilus_influenzae_N91P3H3_411_61perV4_1_1_1999	N91P3H3_41_6481..6738	85	9.077/9.29	Heme	hxuC_1	None	None	None	KLSLAIATTLVTANALAQSVELDSINVIAT|1.118|2(49)|57.65	hypothetical_protein_domain_protein	None	1(10)|11.76	2(14)|2|16.47	None	2(19)|3|12|22.35	None	None	SpI|14.6629	253	1(85)|27|34|100.00	2(83)|54|57|97.65	4(55)|11|12|64.71	None	None	9.93|OuterMembrane	MRFSKLSLAIATTLVTANALA	None	None
N67P23H1_00750	13.537	16.257-2.721	Haemophilus_influenzae_N67P23H1_155_48perV10_0_0_1998	N67P23H1_48_194251..194712	153	16.10/6.09	Outer_membrane_protein_P6_precursor	pal	1.6e-20|OmpA_family,1.1e-44|Pal_lipo:_peptidoglycan-associated_lipoprotein,	None	None	VKSLLVAGSVAALAACSS|1.186|3(47)|30.72	peptidoglycan-associated_lipoprotein|GO:0009279	None	2(36)|23.53	1(8)|2|5.23	1(152)|99.35	2(18)|3|13|11.76	None	None	SpII|29.3737	270	3(148)|48|48|96.73	2(144)|95|63|94.12	8(121)|20|12|79.08	orthomcl_cluster1115|150	PanOCT_cluster_12|270	10.00|OuterMembrane	MNKFVKSLLVAGSVAALAACSSSNNDA	None	None
N93P28H1_00960	13.537	14.425-0.887	Haemophilus_influenzae_N93P28H1_107_64perV10_0_0_2001	N93P28H1_3_45846..46901	351	39.24/8.94	IgA-specific_serine_endopeptidaseautotransporter_precursor	iga_2	None	None	None	KLSLITLSVIYALTPYTEAALVRDDVDYQIFR|1.182|7(135)|38.46	Immunoglobulin_A1_protease_family_protein|GO:0004252,GO:0006508	None	5(68)|19.37	2(14)|2|3.99	None	6(60)|8|21|17.09	None	j_ortholog_11907429592_1|396	SpI|6.69432	68	8(325)|108|73|92.59	1(351)|281|65|100.00	15(257)|52|12|73.22	orthomcl_cluster5428|10	None	2.94|Extracellular,7.00|OuterMembrane	MLNKKFKLSLITLSVIYALTPYTEA	0.755445	None
N96P29H1_00086	13.537	16.257-2.721	Haemophilus_influenzae_N96P29H1_98_clr_1_0_2002	N96P29H1_10_c(22065..22526)	153	16.10/6.09	Outer_membrane_protein_P6_precursor	pal	1.6e-20|OmpA_family,1.1e-44|Pal_lipo:_peptidoglycan-associated_lipoprotein,	None	None	VKSLLVAGSVAALAACSS|1.186|3(47)|30.72	peptidoglycan-associated_lipoprotein|GO:0009279	None	2(36)|23.53	1(8)|2|5.23	1(152)|99.35	2(18)|3|13|11.76	None	j_ortholog_11907824385_1|150	SpII|29.3737	270	3(148)|48|48|96.73	2(144)|95|63|94.12	8(121)|20|12|79.08	None	PanOCT_cluster_12|270	10.00|OuterMembrane	MNKFVKSLLVAGSVAALAACSSSNNDA	None	None
N98P5H3_01668	13.537	16.257-2.721	Haemophilus_influenzae_N98P5H3_156_clr_1_0_2000	N98P5H3_8_94435..94896	153	16.10/6.09	Outer_membrane_protein_P6_precursor	pal	1.6e-20|OmpA_family,1.1e-44|Pal_lipo:_peptidoglycan-associated_lipoprotein,	None	None	VKSLLVAGSVAALAACSS|1.186|3(47)|30.72	peptidoglycan-associated_lipoprotein|GO:0009279	None	2(36)|23.53	1(8)|2|5.23	1(152)|99.35	2(18)|3|13|11.76	None	j_ortholog_11907824385_1|150	SpII|29.3737	270	3(148)|48|48|96.73	2(144)|95|63|94.12	8(121)|20|12|79.08	None	PanOCT_cluster_12|270	10.00|OuterMembrane	MNKFVKSLLVAGSVAALAACSSSNNDA	None	None
N103P89H1_00338	13.536	16.216-2.680	Haemophilus_influenzae_N103P89H1_196_71perV85_0_1_2007	N103P89H1_1_c(79539..80000)	153	16.10/6.09	Outer_membrane_protein_P6_precursor	pal	1.6e-20|OmpA_family,1.1e-44|Pal_lipo:_peptidoglycan-associated_lipoprotein,	None	None	VKSLLVAGSVAALAACSS|1.186|3(47)|30.72	peptidoglycan-associated_lipoprotein|GO:0009279	None	2(52)|33.99	1(8)|2|5.23	1(152)|99.35	3(27)|3|13|17.65	None	None	SpII|29.3737	270	3(148)|48|48|96.73	2(144)|95|63|94.12	8(121)|20|12|79.08	None	PanOCT_cluster_12|270	10.00|OuterMembrane	MNKFVKSLLVAGSVAALAACSSSNNDA	None	None
N105P29H1_00922	13.53	16.316-2.786	Haemophilus_influenzae_N105P29H1_46_73perV30_1_0_2003	N105P29H1_43_c(1835..2296)	153	16.10/6.09	Outer_membrane_protein_P6_precursor	pal	1.6e-20|OmpA_family,1.1e-44|Pal_lipo:_peptidoglycan-associated_lipoprotein,	None	None	VKSLLVAGSVAALAACSS|1.186|3(47)|30.72	peptidoglycan-associated_lipoprotein|GO:0009279	None	2(41)|26.80	1(8)|2|5.23	1(152)|99.35	3(27)|3|13|17.65	None	j_ortholog_11907824385_1|150	SpII|29.3737	270	3(148)|48|48|96.73	2(144)|95|63|94.12	8(121)|20|12|79.08	None	PanOCT_cluster_12|270	10.00|OuterMembrane	MNKFVKSLLVAGSVAALAACSSSNNDA	None	None
N34P4H6_00908	13.53	16.157-2.627	Haemophilus_influenzae_N34P4H6_156_22perV8_1_0_1995	N34P4H6_42_180700..181161	153	16.10/6.09	Outer_membrane_protein_P6_precursor	pal	1.6e-20|OmpA_family,1.1e-44|Pal_lipo:_peptidoglycan-associated_lipoprotein,	None	None	VKSLLVAGSVAALAACSS|1.186|3(47)|30.72	peptidoglycan-associated_lipoprotein|GO:0009279	None	2(48)|31.37	1(8)|2|5.23	1(152)|99.35	2(18)|3|13|11.76	None	None	SpII|29.3737	270	3(148)|48|48|96.73	2(144)|95|63|94.12	8(121)|20|12|79.08	None	PanOCT_cluster_12|270	10.00|OuterMembrane	MNKFVKSLLVAGSVAALAACSSSNNDA	None	None
N116P1H1_01333	13.524	16.257-2.734	Haemophilus_influenzae_N116P1H1_34_78perV14_1_0_2002	N116P1H1_4_191852..192313	153	16.10/6.09	Outer_membrane_protein_P6_precursor	pal	1.6e-20|OmpA_family,1.1e-44|Pal_lipo:_peptidoglycan-associated_lipoprotein,	None	None	VKSLLVAGSVAALAACSS|1.186|3(47)|30.72	peptidoglycan-associated_lipoprotein|GO:0009279	None	2(37)|24.18	1(8)|2|5.23	1(152)|99.35	2(18)|3|13|11.76	None	None	SpII|29.3737	270	3(148)|48|48|96.73	2(144)|95|63|94.12	8(121)|20|12|79.08	orthomcl_cluster1115|150	PanOCT_cluster_12|270	10.00|OuterMembrane	MNKFVKSLLVAGSVAALAACSSSNNDA	None	None
N14P33H2_00613	13.524	16.257-2.734	Haemophilus_influenzae_N14P33H2_203_9perV35_1_1_1998	N14P33H2_21_c(167501..167962)	153	16.10/6.09	Outer_membrane_protein_P6_precursor	pal	1.6e-20|OmpA_family,1.1e-44|Pal_lipo:_peptidoglycan-associated_lipoprotein,	None	None	VKSLLVAGSVAALAACSS|1.186|3(47)|30.72	peptidoglycan-associated_lipoprotein|GO:0009279	None	2(37)|24.18	1(8)|2|5.23	1(152)|99.35	2(18)|3|13|11.76	None	j_ortholog_11907824385_1|150	SpII|29.3737	270	3(148)|48|48|96.73	2(144)|95|63|94.12	8(121)|20|12|79.08	None	PanOCT_cluster_12|270	10.00|OuterMembrane	MNKFVKSLLVAGSVAALAACSSSNNDA	None	None
N14P8H4_00608	13.524	16.257-2.734	Haemophilus_influenzae_N14P8H4_436_8perV12_1_0_1995	N14P8H4_33_c(74595..75056)	153	16.10/6.09	Outer_membrane_protein_P6_precursor	pal	1.6e-20|OmpA_family,1.1e-44|Pal_lipo:_peptidoglycan-associated_lipoprotein,	None	None	VKSLLVAGSVAALAACSS|1.186|3(47)|30.72	peptidoglycan-associated_lipoprotein|GO:0009279	None	2(37)|24.18	1(8)|2|5.23	1(152)|99.35	2(18)|3|13|11.76	None	None	SpII|29.3737	270	3(148)|48|48|96.73	2(144)|95|63|94.12	8(121)|20|12|79.08	orthomcl_cluster1115|150	PanOCT_cluster_12|270	10.00|OuterMembrane	MNKFVKSLLVAGSVAALAACSSSNNDA	None	None
N39P29H1_00168	13.524	16.257-2.734	Haemophilus_influenzae_N39P29H1_10003_25perV25_0_1_1997	N39P29H1_10_c(165762..166223)	153	16.10/6.09	Outer_membrane_protein_P6_precursor	pal	1.6e-20|OmpA_family,1.1e-44|Pal_lipo:_peptidoglycan-associated_lipoprotein,	None	None	VKSLLVAGSVAALAACSS|1.186|3(47)|30.72	peptidoglycan-associated_lipoprotein|GO:0009279	None	2(37)|24.18	1(8)|2|5.23	1(152)|99.35	2(18)|3|13|11.76	None	j_ortholog_11907824385_1|150	SpII|29.3737	270	3(148)|48|48|96.73	2(144)|95|63|94.12	8(121)|20|12|79.08	None	PanOCT_cluster_12|270	10.00|OuterMembrane	MNKFVKSLLVAGSVAALAACSSSNNDA	None	None
N49P5H1_00931	13.524	16.257-2.734	Haemophilus_influenzae_N49P5H1_85_98perV21_1_0_1995	N49P5H1_6_c(80560..81021)	153	16.10/6.09	Outer_membrane_protein_P6_precursor	pal	1.6e-20|OmpA_family,1.1e-44|Pal_lipo:_peptidoglycan-associated_lipoprotein,	None	None	VKSLLVAGSVAALAACSS|1.186|3(47)|30.72	peptidoglycan-associated_lipoprotein|GO:0009279	None	2(37)|24.18	1(8)|2|5.23	1(152)|99.35	2(18)|3|13|11.76	None	j_ortholog_11907824385_1|150	SpII|29.3737	270	3(148)|48|48|96.73	2(144)|95|63|94.12	8(121)|20|12|79.08	None	PanOCT_cluster_12|270	10.00|OuterMembrane	MNKFVKSLLVAGSVAALAACSSSNNDA	None	None
N74P16H1_01416	13.524	16.257-2.734	Haemophilus_influenzae_N74P16H1_170_54perV23_1_1_1998	N74P16H1_7_c(21982..22443)	153	16.10/6.09	Outer_membrane_protein_P6_precursor	pal	1.6e-20|OmpA_family,1.1e-44|Pal_lipo:_peptidoglycan-associated_lipoprotein,	None	None	VKSLLVAGSVAALAACSS|1.186|3(47)|30.72	peptidoglycan-associated_lipoprotein|GO:0009279	None	2(37)|24.18	1(8)|2|5.23	1(152)|99.35	2(18)|3|13|11.76	None	j_ortholog_11907824385_1|150	SpII|29.3737	270	3(148)|48|48|96.73	2(144)|95|63|94.12	8(121)|20|12|79.08	None	PanOCT_cluster_12|270	10.00|OuterMembrane	MNKFVKSLLVAGSVAALAACSSSNNDA	None	None
N107P3H1_00673	13.523	14.414-0.891	Haemophilus_influenzae_N107P3H1_33_75perV4_1_1_2000	N107P3H1_22_9278..13456	1392	154.5/8.93	Adhesion_and_penetration_protein_autotransporterprecursor	hap	6.9e-29|autotrans_barl:_outer_membrane_autotransporter_bar,	None	None	DAGALRYVLVK|1.195|26(372)|26.72	Immunoglobulin_A1_protease_family_protein|GO:0004252,GO:0006508	None	18(272)|19.54	20(167)|35|12.00	None	16(156)|21|32|11.21	None	j_ortholog_11908494884_1|262	SpI|11.7586	242	30(1311)|385|78|94.18	4(1384)|1058|65|99.43	52(941)|177|12|67.60	orthomcl_cluster0222|184	PanOCT_cluster_719|268	9.83|OuterMembrane	MKKTVFRLNFLTACISLGIVSQAWA	None	None
N107P4H1_01299	13.523	14.414-0.891	Haemophilus_influenzae_N107P4H1_33_75perV3_0_1_2000	N107P4H1_40_c(9690..13868)	1392	154.5/8.93	Adhesion_and_penetration_protein_autotransporterprecursor	hap	6.9e-29|autotrans_barl:_outer_membrane_autotransporter_bar,	None	None	DAGALRYVLVK|1.195|26(372)|26.72	Immunoglobulin_A1_protease_family_protein|GO:0004252,GO:0006508	None	18(272)|19.54	20(167)|35|12.00	None	16(156)|21|32|11.21	None	j_ortholog_11908494884_1|262	SpI|11.7586	242	30(1311)|385|78|94.18	4(1384)|1058|65|99.43	52(941)|177|12|67.60	orthomcl_cluster0222|184	PanOCT_cluster_719|268	9.83|OuterMembrane	MKKTVFRLNFLTACISLGIVSQAWA	None	None
N101P36H1_00998	13.52	13.885-0.365	Haemophilus_influenzae_N101P36H1_503_107perV47_1_1_2003	N101P36H1_4_147805..149265	486	56.55/9.59	TPR_repeat-containing_protein_precursor	None	None	None	None	AVQLLLPLYKQFP|1.209|11(178)|36.63	Protein_of_unknown_function_(DUF560)_family_protein	1(10)|2.06	2(18)|3.70	4(28)|4|5.76	1(20)|4.12	11(107)|14|37|22.02	None	j_ortholog_11908130887_1|249	SpI|9.61364	253	6(455)|176|77|93.62	2(485)|413|65|99.79	16(433)|109|12|89.09	orthomcl_cluster2563|74	PanOCT_cluster_1470|261	4.58|OuterMembrane,4.72|CytoplasmicMembrane	None	None	1
N101P47H1_00547	13.52	13.885-0.365	Haemophilus_influenzae_N101P47H1_503_107perV36_0_0_2004	N101P47H1_45_147831..149291	486	56.55/9.59	TPR_repeat-containing_protein_precursor	None	None	None	None	AVQLLLPLYKQFP|1.209|11(178)|36.63	Protein_of_unknown_function_(DUF560)_family_protein	1(10)|2.06	2(18)|3.70	4(28)|4|5.76	1(20)|4.12	11(107)|14|37|22.02	None	j_ortholog_11908130887_1|249	SpI|9.61364	253	6(455)|176|77|93.62	2(485)|413|65|99.79	16(433)|109|12|89.09	orthomcl_cluster2563|74	PanOCT_cluster_1470|261	4.58|OuterMembrane,4.72|CytoplasmicMembrane	None	None	1
N121P25H1_00330	13.518	16.423-2.905	Haemophilus_influenzae_N121P25H1_1374_clr_1_1_2004	N121P25H1_13_c(9989..10450)	153	16.13/6.09	Outer_membrane_protein_P6_precursor	pal	2.8e-20|OmpA_family,2.1e-44|Pal_lipo:_peptidoglycan-associated_lipoprotein,	None	None	VKSLLVAGSVAALAACSS|1.186|3(47)|30.72	peptidoglycan-associated_lipoprotein|GO:0009279	None	2(31)|20.26	1(8)|2|5.23	1(152)|99.35	3(27)|3|13|17.65	None	j_ortholog_11907691448_1|12	SpII|29.3737	270	3(148)|49|48|96.73	2(144)|95|63|94.12	8(121)|20|12|79.08	orthomcl_cluster4790|16	PanOCT_cluster_12|270	10.00|OuterMembrane	MNKFVKSLLVAGSVAALAACSSSNNDA	None	None
N72P14H1_00458	13.517	16.157-2.641	Haemophilus_influenzae_N72P14H1_41_53perV12_0_1_1998	N72P14H1_1_c(23293..23754)	153	16.10/6.09	Outer_membrane_protein_P6_precursor	pal	1.6e-20|OmpA_family,1.1e-44|Pal_lipo:_peptidoglycan-associated_lipoprotein,	None	None	VKSLLVAGSVAALAACSS|1.186|3(47)|30.72	peptidoglycan-associated_lipoprotein|GO:0009279	None	2(49)|32.03	1(8)|2|5.23	1(152)|99.35	2(18)|3|13|11.76	None	None	SpII|29.3737	270	3(148)|48|48|96.73	2(144)|95|63|94.12	8(121)|20|12|79.08	None	PanOCT_cluster_12|270	10.00|OuterMembrane	MNKFVKSLLVAGSVAALAACSSSNNDA	None	None
N103P20H1_00909	13.511	16.416-2.905	Haemophilus_influenzae_N103P20H1_155_70perV3_0_1_2002	N103P20H1_35_45077..45538	153	16.10/6.09	Outer_membrane_protein_P6_precursor	pal	1.6e-20|OmpA_family,1.1e-44|Pal_lipo:_peptidoglycan-associated_lipoprotein,	None	None	VKSLLVAGSVAALAACSS|1.186|3(47)|30.72	peptidoglycan-associated_lipoprotein|GO:0009279	None	2(31)|20.26	1(8)|2|5.23	1(152)|99.35	3(27)|3|13|17.65	None	j_ortholog_11907824385_1|150	SpII|29.3737	270	3(148)|48|48|96.73	2(144)|95|63|94.12	8(121)|20|12|79.08	orthomcl_cluster1115|150	PanOCT_cluster_12|270	10.00|OuterMembrane	MNKFVKSLLVAGSVAALAACSSSNNDA	None	None
N105P9H1_01536	13.511	16.257-2.747	Haemophilus_influenzae_N105P9H1_159_72perV26_1_0_2001	N105P9H1_6_120717..121178	153	16.10/6.09	Outer_membrane_protein_P6_precursor	pal	1.6e-20|OmpA_family,1.1e-44|Pal_lipo:_peptidoglycan-associated_lipoprotein,	None	None	VKSLLVAGSVAALAACSS|1.186|3(47)|30.72	peptidoglycan-associated_lipoprotein|GO:0009279	None	2(38)|24.84	1(8)|2|5.23	1(152)|99.35	2(18)|3|13|11.76	None	j_ortholog_11907824385_1|150	SpII|29.3737	270	3(148)|48|48|96.73	2(144)|95|63|94.12	8(121)|20|12|79.08	None	PanOCT_cluster_12|270	10.00|OuterMembrane	MNKFVKSLLVAGSVAALAACSSSNNDA	None	None
N84P12H1_00826	13.511	16.257-2.747	Haemophilus_influenzae_N84P12H1_630_56perV13_1_0_2000	N84P12H1_53_76110..76571	153	16.10/6.09	Outer_membrane_protein_P6_precursor	pal	1.6e-20|OmpA_family,1.1e-44|Pal_lipo:_peptidoglycan-associated_lipoprotein,	None	None	VKSLLVAGSVAALAACSS|1.186|3(47)|30.72	peptidoglycan-associated_lipoprotein|GO:0009279	None	2(38)|24.84	1(8)|2|5.23	1(152)|99.35	2(18)|3|13|11.76	None	j_ortholog_11907824385_1|150	SpII|29.3737	270	3(148)|48|48|96.73	2(144)|95|63|94.12	8(121)|20|12|79.08	None	PanOCT_cluster_12|270	10.00|OuterMembrane	MNKFVKSLLVAGSVAALAACSSSNNDA	None	None
N84P14H2_00169	13.511	16.257-2.747	Haemophilus_influenzae_N84P14H2_436_clr_1_0_2000	N84P14H2_12_c(22172..22633)	153	16.10/6.09	Outer_membrane_protein_P6_precursor	pal	1.6e-20|OmpA_family,1.1e-44|Pal_lipo:_peptidoglycan-associated_lipoprotein,	None	None	VKSLLVAGSVAALAACSS|1.186|3(47)|30.72	peptidoglycan-associated_lipoprotein|GO:0009279	None	2(38)|24.84	1(8)|2|5.23	1(152)|99.35	2(18)|3|13|11.76	None	None	SpII|29.3737	270	3(148)|48|48|96.73	2(144)|95|63|94.12	8(121)|20|12|79.08	orthomcl_cluster1115|150	PanOCT_cluster_12|270	10.00|OuterMembrane	MNKFVKSLLVAGSVAALAACSSSNNDA	None	None
N84P29H1_00822	13.511	16.257-2.747	Haemophilus_influenzae_N84P29H1_156_clr_1_1_2001	N84P29H1_3_11880..12341	153	16.10/6.09	Outer_membrane_protein_P6_precursor	pal	1.6e-20|OmpA_family,1.1e-44|Pal_lipo:_peptidoglycan-associated_lipoprotein,	None	None	VKSLLVAGSVAALAACSS|1.186|3(47)|30.72	peptidoglycan-associated_lipoprotein|GO:0009279	None	2(38)|24.84	1(8)|2|5.23	1(152)|99.35	2(18)|3|13|11.76	None	j_ortholog_11907824385_1|150	SpII|29.3737	270	3(148)|48|48|96.73	2(144)|95|63|94.12	8(121)|20|12|79.08	None	PanOCT_cluster_12|270	10.00|OuterMembrane	MNKFVKSLLVAGSVAALAACSSSNNDA	None	None
N84P8H1_00985	13.51	16.178-2.668	Haemophilus_influenzae_N84P8H1_648_clr_1_1_1999	N84P8H1_3_c(21981..22442)	153	16.10/6.09	Outer_membrane_protein_P6_precursor	pal	1.6e-20|OmpA_family,1.1e-44|Pal_lipo:_peptidoglycan-associated_lipoprotein,	None	None	VKSLLVAGSVAALAACSS|1.186|3(47)|30.72	peptidoglycan-associated_lipoprotein|GO:0009279	None	2(32)|20.92	1(8)|2|5.23	1(152)|99.35	2(18)|3|13|11.76	None	None	SpII|29.3737	270	3(148)|48|48|96.73	2(144)|84|39|94.12	8(121)|20|12|79.08	orthomcl_cluster1115|150	PanOCT_cluster_12|270	10.00|OuterMembrane	MNKFVKSLLVAGSVAALAACSSSNNDA	None	None
N118P3H1_01534	13.504	13.832-0.328	Haemophilus_influenzae_N118P3H1_196_clr_1_0_2003	N118P3H1_6_c(31727..33424)	565	62.61/9.38	Heme	hxuB	3.3e-26|Haemolysin_secretion/activation_protein_ShlB/FhaC,	None	None	AGAASVDEGHLIQTEFKHYLPVFSQSVLVSSLFYDY|1.197|16(260)|46.02	POTRA_domain,_ShlB-type_family_protein	None	2(22)|3.89	9(72)|15|12.74	None	5(45)|5|21|7.96	None	j_ortholog_11908398784_1|268	SpI|12.6482	270	11(549)|178|76|97.17	1(565)|457|65|100.00	18(447)|100|12|79.12	orthomcl_cluster0245|181	PanOCT_cluster_734|270	10.00|OuterMembrane	MKMRPRYSVIASAVSLGFVLSKSVMA	None	None
N19P49H1_00508	13.504	13.832-0.328	Haemophilus_influenzae_N19P49H1_243_12perV94_1_0_1998	N19P49H1_16_5144..6841	565	62.70/9.35	Heme	hxuB	3.5e-26|Haemolysin_secretion/activation_protein_ShlB/FhaC,	None	None	AGAASVDEGHLIQTEFKHYLPVFSQSVLVSSLFYDYGLGKY|1.197|16(265)|46.90	POTRA_domain,_ShlB-type_family_protein	None	2(22)|3.89	8(65)|14|11.50	None	5(45)|5|21|7.96	None	j_ortholog_11908398784_1|268	SpI|12.8752	270	11(549)|176|76|97.17	1(565)|463|65|100.00	18(447)|99|12|79.12	orthomcl_cluster0245|181	PanOCT_cluster_734|270	10.00|OuterMembrane	MKMRPRYSVIASAVSLGFVLSKSVMA	None	None
N19P94H1_01901	13.504	13.832-0.328	Haemophilus_influenzae_N19P94H1_243_12perV49_0_1_2002	N19P94H1_9_c(30916..32613)	565	62.70/9.35	Heme	hxuB	3.5e-26|Haemolysin_secretion/activation_protein_ShlB/FhaC,	None	None	AGAASVDEGHLIQTEFKHYLPVFSQSVLVSSLFYDYGLGKY|1.197|16(265)|46.90	POTRA_domain,_ShlB-type_family_protein	None	2(22)|3.89	8(65)|14|11.50	None	5(45)|5|21|7.96	None	j_ortholog_11908398784_1|268	SpI|12.8752	270	11(549)|176|76|97.17	1(565)|463|65|100.00	18(447)|99|12|79.12	orthomcl_cluster0245|181	PanOCT_cluster_734|270	10.00|OuterMembrane	MKMRPRYSVIASAVSLGFVLSKSVMA	None	None
N44P204H1_00388	13.504	16.316-2.812	Haemophilus_influenzae_N44P204H1_582_32perV197_0_0_2009	N44P204H1_17_192459..192920	153	16.10/6.09	Outer_membrane_protein_P6_precursor	pal	1.6e-20|OmpA_family,1.1e-44|Pal_lipo:_peptidoglycan-associated_lipoprotein,	None	None	VKSLLVAGSVAALAACSS|1.186|3(47)|30.72	peptidoglycan-associated_lipoprotein|GO:0009279	None	2(43)|28.10	1(8)|2|5.23	1(152)|99.35	3(27)|3|13|17.65	None	j_ortholog_11907824385_1|150	SpII|29.3737	270	3(148)|48|48|96.73	2(144)|95|63|94.12	8(121)|20|12|79.08	None	PanOCT_cluster_12|270	10.00|OuterMembrane	MNKFVKSLLVAGSVAALAACSSSNNDA	None	None
N48P115H1_00539	13.504	16.316-2.812	Haemophilus_influenzae_N48P115H1_11_clr_1_0_2004	N48P115H1_29_c(40850..41311)	153	16.10/6.09	Outer_membrane_protein_P6_precursor	pal	1.6e-20|OmpA_family,1.1e-44|Pal_lipo:_peptidoglycan-associated_lipoprotein,	None	None	VKSLLVAGSVAALAACSS|1.186|3(47)|30.72	peptidoglycan-associated_lipoprotein|GO:0009279	None	2(43)|28.10	1(8)|2|5.23	1(152)|99.35	3(27)|3|13|17.65	None	None	SpII|29.3737	270	3(148)|48|48|96.73	2(144)|95|63|94.12	8(121)|20|12|79.08	orthomcl_cluster1115|150	PanOCT_cluster_12|270	10.00|OuterMembrane	MNKFVKSLLVAGSVAALAACSSSNNDA	None	None
N63P50H1_01662	13.504	13.832-0.328	Haemophilus_influenzae_N63P50H1_196_102perV90_1_1_2000	N63P50H1_9_c(306663..308360)	565	62.61/9.38	Heme	hxuB	3.3e-26|Haemolysin_secretion/activation_protein_ShlB/FhaC,	None	None	AGAASVDEGHLIQTEFKHYLPVFSQSVLVSSLFYDY|1.197|16(260)|46.02	POTRA_domain,_ShlB-type_family_protein	None	2(22)|3.89	9(72)|15|12.74	None	5(45)|5|21|7.96	None	j_ortholog_11908398784_1|268	SpI|12.6482	270	11(549)|178|76|97.17	1(565)|457|65|100.00	18(447)|100|12|79.12	orthomcl_cluster0245|181	PanOCT_cluster_734|270	10.00|OuterMembrane	MKMRPRYSVIASAVSLGFVLSKSVMA	None	None
N63P90H1_01165	13.504	13.832-0.328	Haemophilus_influenzae_N63P90H1_196_102perV50_0_0_2003	N63P90H1_14_c(306540..308237)	565	62.61/9.38	Heme	hxuB	3.3e-26|Haemolysin_secretion/activation_protein_ShlB/FhaC,	None	None	AGAASVDEGHLIQTEFKHYLPVFSQSVLVSSLFYDY|1.197|16(260)|46.02	POTRA_domain,_ShlB-type_family_protein	None	2(22)|3.89	9(72)|15|12.74	None	5(45)|5|21|7.96	None	j_ortholog_11908398784_1|268	SpI|12.6482	270	11(549)|178|76|97.17	1(565)|457|65|100.00	18(447)|100|12|79.12	orthomcl_cluster0245|181	PanOCT_cluster_734|270	10.00|OuterMembrane	MKMRPRYSVIASAVSLGFVLSKSVMA	None	None
N91P86H1_00710	13.504	13.832-0.328	Haemophilus_influenzae_N91P86H1_107_clr_1_1_2006	N91P86H1_3_46382..48079	565	62.52/9.33	Heme	hxuB	3.8e-27|Haemolysin_secretion/activation_protein_ShlB/FhaC,	None	None	AGAASVDEGHLIQTEFKHYLPVFSQSVLVSSLFYDYG|1.197|14(254)|44.96	POTRA_domain,_ShlB-type_family_protein	None	2(22)|3.89	10(78)|15|13.81	None	5(45)|5|21|7.96	None	j_ortholog_11908398784_1|268	SpI|11.0136	270	11(554)|177|76|98.05	1(565)|460|65|100.00	19(451)|98|12|79.82	orthomcl_cluster0245|181	PanOCT_cluster_734|270	10.00|OuterMembrane	MKMRPRYSVIASAVSLGFVLSESVMA	None	None
N93P10H1_01479	13.504	13.832-0.328	Haemophilus_influenzae_N93P10H1_107_64perV28_1_1_2000	N93P10H1_6_c(31716..33413)	565	62.52/9.33	Heme	hxuB	3.8e-27|Haemolysin_secretion/activation_protein_ShlB/FhaC,	None	None	AGAASVDEGHLIQTEFKHYLPVFSQSVLVSSLFYDYG|1.197|14(254)|44.96	POTRA_domain,_ShlB-type_family_protein	None	2(22)|3.89	10(78)|15|13.81	None	5(45)|5|21|7.96	None	j_ortholog_11908398784_1|268	SpI|11.0136	270	11(554)|177|76|98.05	1(565)|460|65|100.00	19(451)|98|12|79.82	orthomcl_cluster0245|181	PanOCT_cluster_734|270	10.00|OuterMembrane	MKMRPRYSVIASAVSLGFVLSESVMA	None	None
N93P1H1_00020	13.504	13.832-0.328	Haemophilus_influenzae_N93P1H1_196_63perV6_1_0_1999	N93P1H1_10_2330..4027	565	62.61/9.38	Heme	hxuB	3.3e-26|Haemolysin_secretion/activation_protein_ShlB/FhaC,	None	None	AGAASVDEGHLIQTEFKHYLPVFSQSVLVSSLFYDY|1.197|16(260)|46.02	POTRA_domain,_ShlB-type_family_protein	None	2(22)|3.89	9(72)|15|12.74	None	5(45)|5|21|7.96	None	j_ortholog_11908398784_1|268	SpI|12.6482	270	11(549)|178|76|97.17	1(565)|457|65|100.00	18(447)|100|12|79.12	orthomcl_cluster0245|181	PanOCT_cluster_734|270	10.00|OuterMembrane	MKMRPRYSVIASAVSLGFVLSKSVMA	None	None
N93P28H1_01568	13.504	13.832-0.328	Haemophilus_influenzae_N93P28H1_107_64perV10_0_0_2001	N93P28H1_6_c(31722..33419)	565	62.52/9.33	Heme	hxuB	3.8e-27|Haemolysin_secretion/activation_protein_ShlB/FhaC,	None	None	AGAASVDEGHLIQTEFKHYLPVFSQSVLVSSLFYDYG|1.197|14(254)|44.96	POTRA_domain,_ShlB-type_family_protein	None	2(22)|3.89	10(78)|15|13.81	None	5(45)|5|21|7.96	None	j_ortholog_11908398784_1|268	SpI|11.0136	270	11(554)|177|76|98.05	1(565)|460|65|100.00	19(451)|98|12|79.82	orthomcl_cluster0245|181	PanOCT_cluster_734|270	10.00|OuterMembrane	MKMRPRYSVIASAVSLGFVLSESVMA	None	None
N93P6H1_00373	13.504	13.832-0.328	Haemophilus_influenzae_N93P6H1_196_63perV1_0_0_2000	N93P6H1_212_2003..3700	565	62.61/9.38	Heme	hxuB	3.3e-26|Haemolysin_secretion/activation_protein_ShlB/FhaC,	None	None	AGAASVDEGHLIQTEFKHYLPVFSQSVLVSSLFYDY|1.197|16(260)|46.02	POTRA_domain,_ShlB-type_family_protein	None	2(22)|3.89	9(72)|15|12.74	None	5(45)|5|21|7.96	None	j_ortholog_11908398784_1|268	SpI|12.6482	270	11(549)|178|76|97.17	1(565)|457|65|100.00	18(447)|100|12|79.12	orthomcl_cluster0245|181	PanOCT_cluster_734|270	10.00|OuterMembrane	MKMRPRYSVIASAVSLGFVLSKSVMA	None	None
N66P36H1_00797	13.497	16.257-2.760	Haemophilus_influenzae_N66P36H1_349_clr_1_1_1999	N66P36H1_27_102654..103115	153	16.10/6.09	Outer_membrane_protein_P6_precursor	pal	1.6e-20|OmpA_family,1.1e-44|Pal_lipo:_peptidoglycan-associated_lipoprotein,	None	None	VKSLLVAGSVAALAACSS|1.186|3(47)|30.72	peptidoglycan-associated_lipoprotein|GO:0009279	None	2(39)|25.49	1(8)|2|5.23	1(152)|99.35	2(18)|3|13|11.76	None	j_ortholog_11907824385_1|150	SpII|29.3737	270	3(148)|48|48|96.73	2(144)|95|63|94.12	8(121)|20|12|79.08	None	PanOCT_cluster_12|270	10.00|OuterMembrane	MNKFVKSLLVAGSVAALAACSSSNNDA	None	None
N103P85H1_00822	13.495	13.823-0.328	Haemophilus_influenzae_N103P85H1_196_71perV89_1_1_2006	N103P85H1_3_46116..47813	565	62.61/9.38	Heme	hxuB	3.3e-26|Haemolysin_secretion/activation_protein_ShlB/FhaC,	None	None	AGAASVDEGHLIQTEFKHYLPVFSQSVLVSSLFYDY|1.197|16(260)|46.02	POTRA_domain,_ShlB-type_family_protein	None	2(22)|3.89	9(72)|15|12.74	None	4(40)|5|21|7.08	None	j_ortholog_11908398784_1|268	SpI|12.6482	270	11(549)|178|76|97.17	1(565)|457|65|100.00	18(447)|100|12|79.12	orthomcl_cluster0245|181	PanOCT_cluster_734|270	10.00|OuterMembrane	MKMRPRYSVIASAVSLGFVLSKSVMA	None	None
N103P89H1_00150	13.495	13.823-0.328	Haemophilus_influenzae_N103P89H1_196_71perV85_0_1_2007	N103P89H1_14_5751..7448	565	62.61/9.38	Heme	hxuB	3.3e-26|Haemolysin_secretion/activation_protein_ShlB/FhaC,	None	None	AGAASVDEGHLIQTEFKHYLPVFSQSVLVSSLFYDY|1.197|16(260)|46.02	POTRA_domain,_ShlB-type_family_protein	None	2(22)|3.89	9(72)|15|12.74	None	4(40)|5|21|7.08	None	j_ortholog_11908398784_1|268	SpI|12.6482	270	11(549)|178|76|97.17	1(565)|457|65|100.00	18(447)|100|12|79.12	orthomcl_cluster0245|181	PanOCT_cluster_734|270	10.00|OuterMembrane	MKMRPRYSVIASAVSLGFVLSKSVMA	None	None
N124P14H1_00939	13.495	13.823-0.328	Haemophilus_influenzae_N124P14H1_107_clr_1_1_2004	N124P14H1_4_5149..6846	565	62.52/9.33	Heme	hxuB	3.8e-27|Haemolysin_secretion/activation_protein_ShlB/FhaC,	None	None	AGAASVDEGHLIQTEFKHYLPVFSQSVLVSSLFYDYG|1.197|14(254)|44.96	POTRA_domain,_ShlB-type_family_protein	None	2(22)|3.89	10(78)|15|13.81	None	4(40)|5|21|7.08	None	j_ortholog_11908398784_1|268	SpI|11.0136	270	11(554)|177|76|98.05	1(565)|460|65|100.00	19(451)|98|12|79.82	orthomcl_cluster0245|181	PanOCT_cluster_734|270	10.00|OuterMembrane	MKMRPRYSVIASAVSLGFVLSESVMA	None	None
N48P160H1_00246	13.495	13.823-0.328	Haemophilus_influenzae_N48P160H1_196_38perV162_1_0_2007	N48P160H1_21_4947..6644	565	62.61/9.38	Heme	hxuB	3.3e-26|Haemolysin_secretion/activation_protein_ShlB/FhaC,	None	None	AGAASVDEGHLIQTEFKHYLPVFSQSVLVSSLFYDY|1.197|16(260)|46.02	POTRA_domain,_ShlB-type_family_protein	None	2(22)|3.89	9(72)|15|12.74	None	4(40)|5|21|7.08	None	j_ortholog_11908398784_1|268	SpI|12.6482	270	11(549)|178|76|97.17	1(565)|457|65|100.00	18(447)|100|12|79.12	orthomcl_cluster0245|181	PanOCT_cluster_734|270	10.00|OuterMembrane	MKMRPRYSVIASAVSLGFVLSKSVMA	None	None
N48P162H1_00539	13.495	13.823-0.328	Haemophilus_influenzae_N48P162H1_196_38perV160_0_0_2007	N48P162H1_23_c(31727..33424)	565	62.61/9.38	Heme	hxuB	3.3e-26|Haemolysin_secretion/activation_protein_ShlB/FhaC,	None	None	AGAASVDEGHLIQTEFKHYLPVFSQSVLVSSLFYDY|1.197|16(260)|46.02	POTRA_domain,_ShlB-type_family_protein	None	2(22)|3.89	9(72)|15|12.74	None	4(40)|5|21|7.08	None	j_ortholog_11908398784_1|268	SpI|12.6482	270	11(549)|178|76|97.17	1(565)|457|65|100.00	18(447)|100|12|79.12	orthomcl_cluster0245|181	PanOCT_cluster_734|270	10.00|OuterMembrane	MKMRPRYSVIASAVSLGFVLSKSVMA	None	None
N12P95H1_01638	13.491	13.819-0.328	Haemophilus_influenzae_N12P95H1_414_clr_1_1_2000	N12P95H1_43_c(306854..308551)	565	62.51/9.33	Heme	hxuB	3.8e-27|Haemolysin_secretion/activation_protein_ShlB/FhaC,	None	None	AGAASVDEGHLIQTEFKHYLPVFSQSVLVSSLFYDYG|1.197|14(252)|44.60	POTRA_domain,_ShlB-type_family_protein	None	2(22)|3.89	10(78)|15|13.81	None	5(45)|5|21|7.96	None	j_ortholog_11908398784_1|268	SpI|11.8269	270	12(548)|175|76|96.99	1(565)|457|65|100.00	18(450)|98|12|79.65	orthomcl_cluster0245|181	PanOCT_cluster_734|270	10.00|OuterMembrane	MKMRPRYSVIASAVSLGFVLSESVMA	None	None
N84P23H6_00325	13.491	13.819-0.328	Haemophilus_influenzae_N84P23H6_414_58perV28_1_1_2001	N84P23H6_24_5766..7463	565	62.51/9.33	Heme	hxuB	3.8e-27|Haemolysin_secretion/activation_protein_ShlB/FhaC,	None	None	AGAASVDEGHLIQTEFKHYLPVFSQSVLVSSLFYDYG|1.197|14(252)|44.60	POTRA_domain,_ShlB-type_family_protein	None	2(22)|3.89	10(78)|15|13.81	None	5(45)|5|21|7.96	None	j_ortholog_11908398784_1|268	SpI|11.8269	270	12(548)|175|76|96.99	1(565)|457|65|100.00	18(450)|98|12|79.65	orthomcl_cluster0245|181	PanOCT_cluster_734|270	10.00|OuterMembrane	MKMRPRYSVIASAVSLGFVLSESVMA	None	None
N84P28H1_01469	13.491	13.819-0.328	Haemophilus_influenzae_N84P28H1_414_58perV23_0_0_2001	N84P28H1_9_5712..7409	565	62.51/9.33	Heme	hxuB	3.8e-27|Haemolysin_secretion/activation_protein_ShlB/FhaC,	None	None	AGAASVDEGHLIQTEFKHYLPVFSQSVLVSSLFYDYG|1.197|14(252)|44.60	POTRA_domain,_ShlB-type_family_protein	None	2(22)|3.89	10(78)|15|13.81	None	5(45)|5|21|7.96	None	j_ortholog_11908398784_1|268	SpI|11.8269	270	12(548)|175|76|96.99	1(565)|457|65|100.00	18(450)|98|12|79.65	orthomcl_cluster0245|181	PanOCT_cluster_734|270	10.00|OuterMembrane	MKMRPRYSVIASAVSLGFVLSESVMA	None	None
N91P109H1_00820	13.491	16.316-2.825	Haemophilus_influenzae_N91P109H1_98_62perV114_1_1_2007	N91P109H1_2_110076..110537	153	16.10/6.09	Outer_membrane_protein_P6_precursor	pal	1.6e-20|OmpA_family,1.1e-44|Pal_lipo:_peptidoglycan-associated_lipoprotein,	None	None	VKSLLVAGSVAALAACSS|1.186|3(47)|30.72	peptidoglycan-associated_lipoprotein|GO:0009279	None	2(44)|28.76	1(8)|2|5.23	1(152)|99.35	3(27)|3|13|17.65	None	j_ortholog_11907824385_1|150	SpII|29.3737	270	3(148)|48|48|96.73	2(144)|95|63|94.12	8(121)|20|12|79.08	None	PanOCT_cluster_12|270	10.00|OuterMembrane	MNKFVKSLLVAGSVAALAACSSSNNDA	None	None
N99P1H1_00517	13.491	13.819-0.328	Haemophilus_influenzae_N99P1H1_414_clr_1_1_2000	N99P1H1_18_c(306334..308031)	565	62.51/9.33	Heme	hxuB	3.8e-27|Haemolysin_secretion/activation_protein_ShlB/FhaC,	None	None	AGAASVDEGHLIQTEFKHYLPVFSQSVLVSSLFYDYG|1.197|14(252)|44.60	POTRA_domain,_ShlB-type_family_protein	None	2(22)|3.89	10(78)|15|13.81	None	5(45)|5|21|7.96	None	j_ortholog_11908398784_1|268	SpI|11.8269	270	12(548)|175|76|96.99	1(565)|457|65|100.00	18(450)|98|12|79.65	orthomcl_cluster0245|181	PanOCT_cluster_734|270	10.00|OuterMembrane	MKMRPRYSVIASAVSLGFVLSESVMA	None	None
N40P92H1_00691	13.49	13.818-0.328	Haemophilus_influenzae_N40P92H1_41_clr_1_1_2003	N40P92H1_1_5179..6876	565	62.62/9.34	Heme	hxuB	4.7e-26|Haemolysin_secretion/activation_protein_ShlB/FhaC,	None	None	AGAASVDEGHVIQTEFKHYLPVFSQSVLVSSLFYDY|1.197|15(250)|44.25	POTRA_domain,_ShlB-type_family_protein	None	2(22)|3.89	8(73)|17|12.92	None	5(45)|5|21|7.96	None	j_ortholog_11908398784_1|268	SpI|11.8269	270	12(551)|175|75|97.52	1(565)|461|65|100.00	18(446)|98|12|78.94	orthomcl_cluster0245|181	PanOCT_cluster_734|270	10.00|OuterMembrane	MKMRPRYSVIASAVSLGFVLSESVMA	None	None
N44P197H1_01610	13.49	13.818-0.328	Haemophilus_influenzae_N44P197H1_582_32perV204_1_0_2009	N44P197H1_4_c(30858..32555)	565	62.70/9.45	Heme	hxuB_2	1.2e-25|Haemolysin_secretion/activation_protein_ShlB/FhaC,	None	None	AGAASVDEGHLIQTEFKHYLPIFSQSVLVSSLFYDYGLGKY|1.197|14(256)|45.31	POTRA_domain,_ShlB-type_family_protein	None	2(22)|3.89	8(68)|16|12.04	None	4(40)|5|21|7.08	None	j_ortholog_11908398784_1|268	SpI|12.8752	270	11(549)|176|76|97.17	1(565)|465|65|100.00	18(447)|98|12|79.12	orthomcl_cluster0245|181	PanOCT_cluster_734|270	10.00|OuterMembrane	MKMRPRYSVIASAVSLGFVLSKSVMA	None	None
N44P204H1_00027	13.49	13.818-0.328	Haemophilus_influenzae_N44P204H1_582_32perV197_0_0_2009	N44P204H1_14_5188..6885	565	62.70/9.45	Heme	hxuB_1	1.2e-25|Haemolysin_secretion/activation_protein_ShlB/FhaC,	None	None	AGAASVDEGHLIQTEFKHYLPIFSQSVLVSSLFYDYGLGKY|1.197|14(256)|45.31	POTRA_domain,_ShlB-type_family_protein	None	2(22)|3.89	8(68)|16|12.04	None	4(40)|5|21|7.08	None	j_ortholog_11908398784_1|268	SpI|12.8752	270	11(549)|176|76|97.17	1(565)|465|65|100.00	18(447)|98|12|79.12	orthomcl_cluster0245|181	PanOCT_cluster_734|270	10.00|OuterMembrane	MKMRPRYSVIASAVSLGFVLSKSVMA	None	None
N72P12H1_01716	13.49	13.818-0.328	Haemophilus_influenzae_N72P12H1_41_53perV14_1_0_1998	N72P12H1_8_c(31229..32926)	565	62.62/9.34	Heme	hxuB	4.7e-26|Haemolysin_secretion/activation_protein_ShlB/FhaC,	None	None	AGAASVDEGHVIQTEFKHYLPVFSQSVLVSSLFYDY|1.197|15(250)|44.25	POTRA_domain,_ShlB-type_family_protein	None	2(22)|3.89	8(73)|17|12.92	None	5(45)|5|21|7.96	None	j_ortholog_11908398784_1|268	SpI|11.8269	270	12(551)|175|75|97.52	1(565)|461|65|100.00	18(446)|98|12|78.94	orthomcl_cluster0245|181	PanOCT_cluster_734|270	10.00|OuterMembrane	MKMRPRYSVIASAVSLGFVLSESVMA	None	None
N72P14H1_00974	13.49	13.818-0.328	Haemophilus_influenzae_N72P14H1_41_53perV12_0_1_1998	N72P14H1_2_c(18464..20161)	565	62.62/9.34	Heme	hxuB	4.7e-26|Haemolysin_secretion/activation_protein_ShlB/FhaC,	None	None	AGAASVDEGHVIQTEFKHYLPVFSQSVLVSSLFYDY|1.197|15(250)|44.25	POTRA_domain,_ShlB-type_family_protein	None	2(22)|3.89	8(73)|17|12.92	None	5(45)|5|21|7.96	None	j_ortholog_11908398784_1|268	SpI|11.8269	270	12(551)|175|75|97.52	1(565)|461|65|100.00	18(446)|98|12|78.94	orthomcl_cluster0245|181	PanOCT_cluster_734|270	10.00|OuterMembrane	MKMRPRYSVIASAVSLGFVLSESVMA	None	None
N14P13H9_00592	13.486	13.814-0.328	Haemophilus_influenzae_N14P13H9_147_94perV23_1_0_1995	N14P13H9_3_46317..48014	565	62.64/9.42	Heme	hxuB	8.3e-26|Haemolysin_secretion/activation_protein_ShlB/FhaC,	None	None	AGAASVDEGHLIQTEFKHYLPVFSQSVLVSSLFYDYGLGKY|1.197|14(256)|45.31	POTRA_domain,_ShlB-type_family_protein	None	2(22)|3.89	8(65)|14|11.50	None	5(45)|5|21|7.96	None	j_ortholog_11908398784_1|268	SpI|11.5105	270	11(549)|179|76|97.17	1(565)|459|65|100.00	18(452)|99|12|80.00	orthomcl_cluster0245|181	PanOCT_cluster_734|270	10.00|OuterMembrane	MKMRPRYSVIASAVSLGFVLSKSVMA	None	None
N14P23H1_00701	13.486	13.814-0.328	Haemophilus_influenzae_N14P23H1_147_94perV13_0_0_1996	N14P23H1_30_46361..48058	565	62.64/9.42	Heme	hxuB	8.3e-26|Haemolysin_secretion/activation_protein_ShlB/FhaC,	None	None	AGAASVDEGHLIQTEFKHYLPVFSQSVLVSSLFYDYGLGKY|1.197|14(256)|45.31	POTRA_domain,_ShlB-type_family_protein	None	2(22)|3.89	8(65)|14|11.50	None	5(45)|5|21|7.96	None	j_ortholog_11908398784_1|268	SpI|11.5105	270	11(549)|179|76|97.17	1(565)|459|65|100.00	18(452)|99|12|80.00	orthomcl_cluster0245|181	PanOCT_cluster_734|270	10.00|OuterMembrane	MKMRPRYSVIASAVSLGFVLSKSVMA	None	None
N29P30H1_01374	13.486	13.814-0.328	Haemophilus_influenzae_N29P30H1_245_clr_1_0_1997	N29P30H1_60_5149..6846	565	62.64/9.42	Heme	hxuB	8.3e-26|Haemolysin_secretion/activation_protein_ShlB/FhaC,	None	None	AGAASVDEGHLIQTEFKHYLPVFSQSVLVSSLFYDYGLGKY|1.197|14(256)|45.31	POTRA_domain,_ShlB-type_family_protein	None	2(22)|3.89	8(65)|14|11.50	None	5(45)|5|21|7.96	None	j_ortholog_11908398784_1|268	SpI|11.5105	270	11(549)|179|76|97.17	1(565)|459|65|100.00	18(452)|99|12|80.00	orthomcl_cluster0245|181	PanOCT_cluster_734|270	10.00|OuterMembrane	MKMRPRYSVIASAVSLGFVLSKSVMA	None	None
N34P10H2_01776	13.486	13.814-0.328	Haemophilus_influenzae_N34P10H2_147_clr_1_0_1995	N34P10H2_6_c(30913..32610)	565	62.64/9.42	Heme	hxuB	8.3e-26|Haemolysin_secretion/activation_protein_ShlB/FhaC,	None	None	AGAASVDEGHLIQTEFKHYLPVFSQSVLVSSLFYDYGLGKY|1.197|14(256)|45.31	POTRA_domain,_ShlB-type_family_protein	None	2(22)|3.89	8(65)|14|11.50	None	5(45)|5|21|7.96	None	j_ortholog_11908398784_1|268	SpI|11.5105	270	11(549)|179|76|97.17	1(565)|459|65|100.00	18(452)|99|12|80.00	orthomcl_cluster0245|181	PanOCT_cluster_734|270	10.00|OuterMembrane	MKMRPRYSVIASAVSLGFVLSKSVMA	None	None
N50P5H1_01500	13.486	13.814-0.328	Haemophilus_influenzae_N50P5H1_1337_50perV6_1_0_1995	N50P5H1_7_5688..7385	565	62.64/9.42	Heme	hxuB	8.3e-26|Haemolysin_secretion/activation_protein_ShlB/FhaC,	None	None	AGAASVDEGHLIQTEFKHYLPVFSQSVLVSSLFYDYGLGKY|1.197|14(256)|45.31	POTRA_domain,_ShlB-type_family_protein	None	2(22)|3.89	8(65)|14|11.50	None	5(45)|5|21|7.96	None	j_ortholog_11908398784_1|268	SpI|11.5105	270	11(549)|179|76|97.17	1(565)|459|65|100.00	18(452)|99|12|80.00	orthomcl_cluster0245|181	PanOCT_cluster_734|270	10.00|OuterMembrane	MKMRPRYSVIASAVSLGFVLSKSVMA	None	None
N50P6H1_01828	13.486	13.814-0.328	Haemophilus_influenzae_N50P6H1_1337_50perV5_0_0_1995	N50P6H1_8_c(30913..32610)	565	62.64/9.42	Heme	hxuB	8.3e-26|Haemolysin_secretion/activation_protein_ShlB/FhaC,	None	None	AGAASVDEGHLIQTEFKHYLPVFSQSVLVSSLFYDYGLGKY|1.197|14(256)|45.31	POTRA_domain,_ShlB-type_family_protein	None	2(22)|3.89	8(65)|14|11.50	None	5(45)|5|21|7.96	None	j_ortholog_11908398784_1|268	SpI|11.5105	270	11(549)|179|76|97.17	1(565)|459|65|100.00	18(452)|99|12|80.00	orthomcl_cluster0245|181	PanOCT_cluster_734|270	10.00|OuterMembrane	MKMRPRYSVIASAVSLGFVLSKSVMA	None	None
N70P11H1_01827	13.486	13.814-0.328	Haemophilus_influenzae_N70P11H1_147_52perV13_1_1_1998	N70P11H1_7_c(30913..32610)	565	62.64/9.42	Heme	hxuB	8.3e-26|Haemolysin_secretion/activation_protein_ShlB/FhaC,	None	None	AGAASVDEGHLIQTEFKHYLPVFSQSVLVSSLFYDYGLGKY|1.197|14(256)|45.31	POTRA_domain,_ShlB-type_family_protein	None	2(22)|3.89	8(65)|14|11.50	None	5(45)|5|21|7.96	None	j_ortholog_11908398784_1|268	SpI|11.5105	270	11(549)|179|76|97.17	1(565)|459|65|100.00	18(452)|99|12|80.00	orthomcl_cluster0245|181	PanOCT_cluster_734|270	10.00|OuterMembrane	MKMRPRYSVIASAVSLGFVLSKSVMA	None	None
N70P13H1_00642	13.486	13.814-0.328	Haemophilus_influenzae_N70P13H1_147_52perV11_0_1_1998	N70P13H1_2_46321..48018	565	62.64/9.42	Heme	hxuB	8.3e-26|Haemolysin_secretion/activation_protein_ShlB/FhaC,	None	None	AGAASVDEGHLIQTEFKHYLPVFSQSVLVSSLFYDYGLGKY|1.197|14(256)|45.31	POTRA_domain,_ShlB-type_family_protein	None	2(22)|3.89	8(65)|14|11.50	None	5(45)|5|21|7.96	None	j_ortholog_11908398784_1|268	SpI|11.5105	270	11(549)|179|76|97.17	1(565)|459|65|100.00	18(452)|99|12|80.00	orthomcl_cluster0245|181	PanOCT_cluster_734|270	10.00|OuterMembrane	MKMRPRYSVIASAVSLGFVLSKSVMA	None	None
N96P3H1_01409	13.486	13.814-0.328	Haemophilus_influenzae_N96P3H1_245_67perV6_1_0_2000	N96P3H1_53_5133..6830	565	62.64/9.42	Heme	hxuB	8.3e-26|Haemolysin_secretion/activation_protein_ShlB/FhaC,	None	None	AGAASVDEGHLIQTEFKHYLPVFSQSVLVSSLFYDYGLGKY|1.197|14(256)|45.31	POTRA_domain,_ShlB-type_family_protein	None	2(22)|3.89	8(65)|14|11.50	None	5(45)|5|21|7.96	None	j_ortholog_11908398784_1|268	SpI|11.5105	270	11(549)|179|76|97.17	1(565)|459|65|100.00	18(452)|99|12|80.00	orthomcl_cluster0245|181	PanOCT_cluster_734|270	10.00|OuterMembrane	MKMRPRYSVIASAVSLGFVLSKSVMA	None	None
N96P6H1_00786	13.486	13.814-0.328	Haemophilus_influenzae_N96P6H1_245_67perV3_0_0_2000	N96P6H1_26_c(65927..67624)	565	62.64/9.42	Heme	hxuB	8.3e-26|Haemolysin_secretion/activation_protein_ShlB/FhaC,	None	None	AGAASVDEGHLIQTEFKHYLPVFSQSVLVSSLFYDYGLGKY|1.197|14(256)|45.31	POTRA_domain,_ShlB-type_family_protein	None	2(22)|3.89	8(65)|14|11.50	None	5(45)|5|21|7.96	None	j_ortholog_11908398784_1|268	SpI|11.5105	270	11(549)|179|76|97.17	1(565)|459|65|100.00	18(452)|99|12|80.00	orthomcl_cluster0245|181	PanOCT_cluster_734|270	10.00|OuterMembrane	MKMRPRYSVIASAVSLGFVLSKSVMA	None	None
N47P68H1_00849	13.484	16.257-2.773	Haemophilus_influenzae_N47P68H1_349_clr_1_1_2000	N47P68H1_29_c(46839..47300)	153	16.10/6.09	Outer_membrane_protein_P6_precursor	pal	1.6e-20|OmpA_family,1.1e-44|Pal_lipo:_peptidoglycan-associated_lipoprotein,	None	None	VKSLLVAGSVAALAACSS|1.186|3(47)|30.72	peptidoglycan-associated_lipoprotein|GO:0009279	None	2(40)|26.14	1(8)|2|5.23	1(152)|99.35	2(18)|3|13|11.76	None	j_ortholog_11907824385_1|150	SpII|29.3737	270	3(148)|48|48|96.73	2(144)|95|63|94.12	8(121)|20|12|79.08	None	PanOCT_cluster_12|270	10.00|OuterMembrane	MNKFVKSLLVAGSVAALAACSSSNNDA	None	None
N5P1H1_00444	13.484	13.812-0.328	Haemophilus_influenzae_N5P1H1_139_3perV27_1_0_1994	N5P1H1_18_c(30914..32611)	565	62.64/9.34	Heme	hxuB	8.8e-26|Haemolysin_secretion/activation_protein_ShlB/FhaC,	None	None	AGAASVDEGHLIQTEFKHYLPVFSQSVLVSSLFYDYGLGKY|1.197|14(256)|45.31	POTRA_domain,_ShlB-type_family_protein	None	2(22)|3.89	9(71)|14|12.57	None	5(45)|5|21|7.96	None	j_ortholog_11908398784_1|268	SpI|12.6482	270	11(549)|179|76|97.17	1(565)|452|65|100.00	18(447)|99|12|79.12	orthomcl_cluster0245|181	PanOCT_cluster_734|270	10.00|OuterMembrane	MKMRPRYSVIASAVSLGFVLSKSVMA	None	None
N5P27H1_01585	13.484	13.812-0.328	Haemophilus_influenzae_N5P27H1_139_3perV1_0_0_1997	N5P27H1_2_46010..47707	565	62.64/9.34	Heme	hxuB	8.8e-26|Haemolysin_secretion/activation_protein_ShlB/FhaC,	None	None	AGAASVDEGHLIQTEFKHYLPVFSQSVLVSSLFYDYGLGKY|1.197|14(256)|45.31	POTRA_domain,_ShlB-type_family_protein	None	2(22)|3.89	9(71)|14|12.57	None	5(45)|5|21|7.96	None	j_ortholog_11908398784_1|268	SpI|12.6482	270	11(549)|179|76|97.17	1(565)|452|65|100.00	18(447)|99|12|79.12	orthomcl_cluster0245|181	PanOCT_cluster_734|270	10.00|OuterMembrane	MKMRPRYSVIASAVSLGFVLSKSVMA	None	None
N73P39H1_00818	13.484	16.257-2.773	Haemophilus_influenzae_N73P39H1_14_103perV2_0_0_2000	N73P39H1_26_c(79348..79809)	153	16.10/6.09	Outer_membrane_protein_P6_precursor	pal	1.6e-20|OmpA_family,1.1e-44|Pal_lipo:_peptidoglycan-associated_lipoprotein,	None	None	VKSLLVAGSVAALAACSS|1.186|3(47)|30.72	peptidoglycan-associated_lipoprotein|GO:0009279	None	2(40)|26.14	1(8)|2|5.23	1(152)|99.35	2(18)|3|13|11.76	None	j_ortholog_11907824385_1|150	SpII|29.3737	270	3(148)|48|48|96.73	2(144)|95|63|94.12	8(121)|20|12|79.08	None	PanOCT_cluster_12|270	10.00|OuterMembrane	MNKFVKSLLVAGSVAALAACSSSNNDA	None	None
N94P17H1_00510	13.484	13.812-0.328	Haemophilus_influenzae_N94P17H1_139_65perV20_1_1_2001	N94P17H1_23_5188..6885	565	62.64/9.34	Heme	hxuB	8.8e-26|Haemolysin_secretion/activation_protein_ShlB/FhaC,	None	None	AGAASVDEGHLIQTEFKHYLPVFSQSVLVSSLFYDYGLGKY|1.197|14(256)|45.31	POTRA_domain,_ShlB-type_family_protein	None	2(22)|3.89	9(71)|14|12.57	None	5(45)|5|21|7.96	None	j_ortholog_11908398784_1|268	SpI|12.6482	270	11(549)|179|76|97.17	1(565)|452|65|100.00	18(447)|99|12|79.12	orthomcl_cluster0245|181	PanOCT_cluster_734|270	10.00|OuterMembrane	MKMRPRYSVIASAVSLGFVLSKSVMA	None	None
N94P20H1_00184	13.484	13.812-0.328	Haemophilus_influenzae_N94P20H1_139_65perV17_0_0_2001	N94P20H1_15_45788..47485	565	62.64/9.34	Heme	hxuB	8.8e-26|Haemolysin_secretion/activation_protein_ShlB/FhaC,	None	None	AGAASVDEGHLIQTEFKHYLPVFSQSVLVSSLFYDYGLGKY|1.197|14(256)|45.31	POTRA_domain,_ShlB-type_family_protein	None	2(22)|3.89	9(71)|14|12.57	None	5(45)|5|21|7.96	None	j_ortholog_11908398784_1|268	SpI|12.6482	270	11(549)|179|76|97.17	1(565)|452|65|100.00	18(447)|99|12|79.12	orthomcl_cluster0245|181	PanOCT_cluster_734|270	10.00|OuterMembrane	MKMRPRYSVIASAVSLGFVLSKSVMA	None	None
N99P27H1_00173	13.484	16.257-2.773	Haemophilus_influenzae_N99P27H1_159_clr_1_1_2002	N99P27H1_17_c(9582..10043)	153	16.10/6.09	Outer_membrane_protein_P6_precursor	pal	1.6e-20|OmpA_family,1.1e-44|Pal_lipo:_peptidoglycan-associated_lipoprotein,	None	None	VKSLLVAGSVAALAACSS|1.186|3(47)|30.72	peptidoglycan-associated_lipoprotein|GO:0009279	None	2(40)|26.14	1(8)|2|5.23	1(152)|99.35	2(18)|3|13|11.76	None	None	SpII|29.3737	270	3(148)|48|48|96.73	2(144)|95|63|94.12	8(121)|20|12|79.08	orthomcl_cluster1115|150	PanOCT_cluster_12|270	10.00|OuterMembrane	MNKFVKSLLVAGSVAALAACSSSNNDA	None	None
N96P15H1_01137	13.483	13.811-0.328	Haemophilus_influenzae_N96P15H1_329_106perV6_0_0_2001	N96P15H1_48_45607..47304	565	62.70/9.38	Heme	hxuB	1.1e-25|Haemolysin_secretion/activation_protein_ShlB/FhaC,	None	None	AGAASVDEGHLIQTEFKHYLPVFSQSVLVSSLFYDY|1.197|15(250)|44.25	POTRA_domain,_ShlB-type_family_protein	None	2(22)|3.89	8(65)|14|11.50	None	5(45)|5|21|7.96	None	j_ortholog_11908398784_1|268	SpI|12.8752	270	11(549)|179|76|97.17	1(565)|462|65|100.00	18(447)|100|12|79.12	orthomcl_cluster0245|181	PanOCT_cluster_734|270	10.00|OuterMembrane	MKMRPRYSVIASAVSLGFVLSKSVMA	None	None
N96P6H3_01355	13.483	13.811-0.328	Haemophilus_influenzae_N96P6H3_329_106perV15_1_0_2000	N96P6H3_45_c(1786..3483)	565	62.70/9.38	Heme	hxuB	1.1e-25|Haemolysin_secretion/activation_protein_ShlB/FhaC,	None	None	AGAASVDEGHLIQTEFKHYLPVFSQSVLVSSLFYDY|1.197|15(250)|44.25	POTRA_domain,_ShlB-type_family_protein	None	2(22)|3.89	8(65)|14|11.50	None	5(45)|5|21|7.96	None	j_ortholog_11908398784_1|268	SpI|12.8752	270	11(549)|179|76|97.17	1(565)|462|65|100.00	18(447)|100|12|79.12	orthomcl_cluster0245|181	PanOCT_cluster_734|270	10.00|OuterMembrane	MKMRPRYSVIASAVSLGFVLSKSVMA	None	None
N51P1H2_01760	13.481	13.809-0.328	Haemophilus_influenzae_N51P1H2_260_41perV4_1_0_1995	N51P1H2_6_c(83405..85102)	565	62.69/9.26	Heme	hxuB	1.2e-25|Haemolysin_secretion/activation_protein_ShlB/FhaC,	None	None	AGAASVDEGHLIQTEFKHYLPIFSQSVLVSSLFYDY|1.197|15(250)|44.25	POTRA_domain,_ShlB-type_family_protein	None	2(22)|3.89	8(65)|14|11.50	None	5(45)|5|21|7.96	None	j_ortholog_11908398784_1|268	SpI|13.1875	270	12(551)|179|76|97.52	1(565)|462|65|100.00	18(447)|99|12|79.12	orthomcl_cluster0245|181	PanOCT_cluster_734|270	10.00|OuterMembrane	MKMRPRYSVIASAVSLGFVLSESVMA	None	None
N51P4H_00085	13.481	13.809-0.328	Haemophilus_influenzae_N51P4H_260_41perV1_0_1_1995	N51P4H_12_5161..6858	565	62.69/9.26	Heme	hxuB	1.2e-25|Haemolysin_secretion/activation_protein_ShlB/FhaC,	None	None	AGAASVDEGHLIQTEFKHYLPIFSQSVLVSSLFYDY|1.197|15(250)|44.25	POTRA_domain,_ShlB-type_family_protein	None	2(22)|3.89	8(65)|14|11.50	None	5(45)|5|21|7.96	None	j_ortholog_11908398784_1|268	SpI|13.1875	270	12(551)|179|76|97.52	1(565)|462|65|100.00	18(447)|99|12|79.12	orthomcl_cluster0245|181	PanOCT_cluster_734|270	10.00|OuterMembrane	MKMRPRYSVIASAVSLGFVLSESVMA	None	None
N84P15H4_01244	13.481	13.809-0.328	Haemophilus_influenzae_N84P15H4_260_clr_1_1_2000	N84P15H4_40_c(176776..178473)	565	62.69/9.26	Heme	hxuB	1.2e-25|Haemolysin_secretion/activation_protein_ShlB/FhaC,	None	None	AGAASVDEGHLIQTEFKHYLPIFSQSVLVSSLFYDY|1.197|15(250)|44.25	POTRA_domain,_ShlB-type_family_protein	None	2(22)|3.89	8(65)|14|11.50	None	5(45)|5|21|7.96	None	j_ortholog_11908398784_1|268	SpI|13.1875	270	12(551)|179|76|97.52	1(565)|462|65|100.00	18(447)|99|12|79.12	orthomcl_cluster0245|181	PanOCT_cluster_734|270	10.00|OuterMembrane	MKMRPRYSVIASAVSLGFVLSESVMA	None	None
N102P16H1_00469	13.48	13.882-0.402	Haemophilus_influenzae_N102P16H1_389_clr_1_1_2001	N102P16H1_12_c(374706..376166)	486	56.54/9.51	TPR_repeat-containing_protein_precursor	None	None	None	None	AVQLLLPLYKQFP|1.209|11(170)|34.98	Protein_of_unknown_function_(DUF560)_family_protein	1(10)|2.06	3(27)|5.56	3(21)|3|4.32	1(20)|4.12	8(80)|11|32|16.46	None	j_ortholog_11908130887_1|249	SpI|7.99398	253	7(456)|174|77|93.83	1(486)|409|65|100.00	17(439)|107|12|90.33	orthomcl_cluster2563|74	PanOCT_cluster_1470|261	4.58|OuterMembrane,4.72|CytoplasmicMembrane	None	None	1
N31P13H1_00125	13.48	13.882-0.402	Haemophilus_influenzae_N31P13H1_33_clr_1_0_1995	N31P13H1_10_136720..138180	486	56.54/9.51	TPR_repeat-containing_protein_precursor	None	None	None	None	AVQLLLPLYKQFP|1.209|11(170)|34.98	Protein_of_unknown_function_(DUF560)_family_protein	1(10)|2.06	3(27)|5.56	3(21)|3|4.32	1(20)|4.12	8(80)|11|32|16.46	None	j_ortholog_11908130887_1|249	SpI|7.99398	253	7(456)|174|77|93.83	1(486)|409|65|100.00	17(439)|107|12|90.33	orthomcl_cluster2563|74	PanOCT_cluster_1470|261	4.58|OuterMembrane,4.72|CytoplasmicMembrane	None	None	1
N87P128H2_00202	13.48	13.882-0.402	Haemophilus_influenzae_N87P128H2_389_60perV138_1_0_2007	N87P128H2_14_c(42304..43764)	486	56.54/9.51	TPR_repeat-containing_protein_precursor	None	None	None	None	AVQLLLPLYKQFP|1.209|11(170)|34.98	Protein_of_unknown_function_(DUF560)_family_protein	1(10)|2.06	3(27)|5.56	3(21)|3|4.32	1(20)|4.12	8(80)|11|32|16.46	None	j_ortholog_11908130887_1|249	SpI|7.99398	253	7(456)|174|77|93.83	1(486)|409|65|100.00	17(439)|107|12|90.33	orthomcl_cluster2563|74	PanOCT_cluster_1470|261	4.58|OuterMembrane,4.72|CytoplasmicMembrane	None	None	1
N87P138H1_01677	13.48	13.882-0.402	Haemophilus_influenzae_N87P138H1_389_60perV128_0_1_2007	N87P138H1_7_c(110115..111575)	486	56.54/9.51	TPR_repeat-containing_protein_precursor	None	None	None	None	AVQLLLPLYKQFP|1.209|11(170)|34.98	Protein_of_unknown_function_(DUF560)_family_protein	1(10)|2.06	3(27)|5.56	3(21)|3|4.32	1(20)|4.12	8(80)|11|32|16.46	None	j_ortholog_11908130887_1|249	SpI|7.99398	253	7(456)|174|77|93.83	1(486)|409|65|100.00	17(439)|107|12|90.33	orthomcl_cluster2563|74	PanOCT_cluster_1470|261	4.58|OuterMembrane,4.72|CytoplasmicMembrane	None	None	1
N19P126H1_00043	13.477	13.805-0.328	Haemophilus_influenzae_N19P126H1_245_clr_1_1_2005	N19P126H1_10_46060..47757	565	62.64/9.42	Heme	hxuB	8.3e-26|Haemolysin_secretion/activation_protein_ShlB/FhaC,	None	None	AGAASVDEGHLIQTEFKHYLPVFSQSVLVSSLFYDYGLGKY|1.197|14(256)|45.31	POTRA_domain,_ShlB-type_family_protein	None	2(22)|3.89	8(65)|14|11.50	None	4(40)|5|21|7.08	None	j_ortholog_11908398784_1|268	SpI|11.5105	270	11(549)|179|76|97.17	1(565)|459|65|100.00	18(452)|99|12|80.00	orthomcl_cluster0245|181	PanOCT_cluster_734|270	10.00|OuterMembrane	MKMRPRYSVIASAVSLGFVLSKSVMA	None	None
N39P20H1_00846	13.477	13.805-0.328	Haemophilus_influenzae_N39P20H1_13_clr_1_0_1996	N39P20H1_35_c(211997..213694)	565	62.67/9.4	Heme	hxuB	1.8e-25|Haemolysin_secretion/activation_protein_ShlB/FhaC,	None	None	AGAASVDEGHLIQTEFKHYLPVFSQSVLVSSLFYDY|1.197|15(245)|43.36	POTRA_domain,_ShlB-type_family_protein	None	2(22)|3.89	8(67)|14|11.86	None	5(45)|5|21|7.96	None	j_ortholog_11908398784_1|268	SpI|11.5591	270	11(543)|178|76|96.11	1(565)|463|65|100.00	18(449)|100|12|79.47	orthomcl_cluster0245|181	PanOCT_cluster_734|270	10.00|OuterMembrane	MKMRPRYSVIASAVSLGFVLSKSVMA	None	None
N19P94H1_01756	13.471	16.257-2.786	Haemophilus_influenzae_N19P94H1_243_12perV49_0_1_2002	N19P94H1_74_c(6816..7277)	153	16.10/6.09	Outer_membrane_protein_P6_precursor	pal	1.6e-20|OmpA_family,1.1e-44|Pal_lipo:_peptidoglycan-associated_lipoprotein,	None	None	VKSLLVAGSVAALAACSS|1.186|3(47)|30.72	peptidoglycan-associated_lipoprotein|GO:0009279	None	2(41)|26.80	1(8)|2|5.23	1(152)|99.35	2(18)|3|13|11.76	None	None	SpII|29.3737	270	3(148)|48|48|96.73	2(144)|95|63|94.12	8(121)|20|12|79.08	orthomcl_cluster1115|150	PanOCT_cluster_12|270	10.00|OuterMembrane	MNKFVKSLLVAGSVAALAACSSSNNDA	None	None
N99P1H1_00395	13.471	16.257-2.786	Haemophilus_influenzae_N99P1H1_414_clr_1_1_2000	N99P1H1_18_194165..194626	153	16.10/6.09	Outer_membrane_protein_P6_precursor	pal	1.6e-20|OmpA_family,1.1e-44|Pal_lipo:_peptidoglycan-associated_lipoprotein,	None	None	VKSLLVAGSVAALAACSS|1.186|3(47)|30.72	peptidoglycan-associated_lipoprotein|GO:0009279	None	2(41)|26.80	1(8)|2|5.23	1(152)|99.35	2(18)|3|13|11.76	None	None	SpII|29.3737	270	3(148)|48|48|96.73	2(144)|95|63|94.12	8(121)|20|12|79.08	orthomcl_cluster1115|150	PanOCT_cluster_12|270	10.00|OuterMembrane	MNKFVKSLLVAGSVAALAACSSSNNDA	None	None
N66P36H1_01576	13.47	13.862-0.392	Haemophilus_influenzae_N66P36H1_349_clr_1_1_1999	N66P36H1_5_39104..40798	564	64.37/7.3	Heme-binding_protein_A_precursor	hbpA_2	1.5e-71|Bacterial_extracellular_solute-binding_proteins,_,5.7e-81|Bacterial_extracellular_solute-binding_proteins,_,	None	None	LNLRFLSFLLCISQSIGLQAAPSIPTF|1.202|18(308)|54.61	Bacterial_extracellular_solute-binding_proteins,_family_5_Middle_family_protein|GO:0005215,GO:0006810	None	3(40)|7.09	9(73)|16|12.94	None	7(64)|9|23|11.35	None	j_ortholog_11907548687_1|261	SpI|9.86471	264	5(557)|190|76|98.76	1(564)|501|64|100.00	24(455)|94|12|80.67	orthomcl_cluster0160|190	PanOCT_cluster_1669|270	10.00|Periplasmic	MLRLNLRFLSFLLCISQSIGLQA	None	None
N103P85H1_01171	13.465	16.316-2.851	Haemophilus_influenzae_N103P85H1_196_71perV89_1_1_2006	N103P85H1_5_c(79535..79996)	153	16.10/6.09	Outer_membrane_protein_P6_precursor	pal	1.6e-20|OmpA_family,1.1e-44|Pal_lipo:_peptidoglycan-associated_lipoprotein,	None	None	VKSLLVAGSVAALAACSS|1.186|3(47)|30.72	peptidoglycan-associated_lipoprotein|GO:0009279	None	2(46)|30.07	1(8)|2|5.23	1(152)|99.35	3(27)|3|13|17.65	None	j_ortholog_11907824385_1|150	SpII|29.3737	270	3(148)|48|48|96.73	2(144)|95|63|94.12	8(121)|20|12|79.08	None	PanOCT_cluster_12|270	10.00|OuterMembrane	MNKFVKSLLVAGSVAALAACSSSNNDA	None	None
N31P13H1_00139	13.464	14.355-0.891	Haemophilus_influenzae_N31P13H1_33_clr_1_0_1995	N31P13H1_11_9311..13489	1392	154.5/8.93	Adhesion_and_penetration_protein_autotransporterprecursor	hap	6.9e-29|autotrans_barl:_outer_membrane_autotransporter_bar,	None	None	DAGALRYVLVK|1.195|26(372)|26.72	Immunoglobulin_A1_protease_family_protein|GO:0004252,GO:0006508	None	18(272)|19.54	20(167)|35|12.00	None	16(156)|21|32|11.21	None	j_ortholog_11908494884_1|262	SpI|11.7586	242	30(1311)|385|78|94.18	8(1358)|977|39|97.56	52(941)|177|12|67.60	orthomcl_cluster0222|184	PanOCT_cluster_719|268	9.83|OuterMembrane	MKKTVFRLNFLTACISLGIVSQAWA	None	None
N91P18H1_00847	13.461	13.853-0.392	Haemophilus_influenzae_N91P18H1_205_clr_1_1_2000	N91P18H1_5_38724..40418	564	64.59/6.81	Heme-binding_protein_A_precursor	hbpA_2	6e-71|Bacterial_extracellular_solute-binding_proteins,_,7.1e-81|Bacterial_extracellular_solute-binding_proteins,_,	None	None	LNLRFLYFLLCISQSIELQAAPSIPTF|1.224|18(301)|53.37	Bacterial_extracellular_solute-binding_proteins,_family_5_Middle_family_protein|GO:0005215,GO:0006810	None	3(40)|7.09	9(73)|16|12.94	None	8(73)|10|24|12.94	None	j_ortholog_11907548687_1|261	SpI|3.60378	264	5(557)|189|76|98.76	1(564)|495|64|100.00	23(452)|96|12|80.14	orthomcl_cluster0160|190	PanOCT_cluster_1669|270	10.00|Periplasmic	MLRLNLRFLYFLLCISQSIELQA	None	None
N101P53H1_00953	13.46	13.788-0.328	Haemophilus_influenzae_N101P53H1_36_clr_1_0_2005	N101P53H1_51_c(90050..91747)	565	62.72/9.36	Heme	hxuB	1.7e-25|Haemolysin_secretion/activation_protein_ShlB/FhaC,	None	None	AGAASVDEGHLIQTEFKHYLPVFSQSVLVSSLFYDY|1.197|15(245)|43.36	POTRA_domain,_ShlB-type_family_protein	None	2(22)|3.89	7(57)|12|10.09	None	4(40)|5|21|7.08	None	j_ortholog_11908398784_1|268	SpI|12.8752	270	11(546)|178|76|96.64	1(565)|469|65|100.00	18(450)|101|12|79.65	orthomcl_cluster0245|181	PanOCT_cluster_734|270	10.00|OuterMembrane	MKMRPRYSVIASAVSLGFVLSKSVMA	None	None
N39P13H_01252	13.458	16.257-2.799	Haemophilus_influenzae_N39P13H_3_clr_1_0_1996	N39P13H_48_11606..12067	153	16.10/6.09	Outer_membrane_protein_P6_precursor	pal	1.6e-20|OmpA_family,1.1e-44|Pal_lipo:_peptidoglycan-associated_lipoprotein,	None	None	VKSLLVAGSVAALAACSS|1.186|3(47)|30.72	peptidoglycan-associated_lipoprotein|GO:0009279	None	2(42)|27.45	1(8)|2|5.23	1(152)|99.35	2(18)|3|13|11.76	None	None	SpII|29.3737	270	3(148)|48|48|96.73	2(144)|95|63|94.12	8(121)|20|12|79.08	orthomcl_cluster1115|150	PanOCT_cluster_12|270	10.00|OuterMembrane	MNKFVKSLLVAGSVAALAACSSSNNDA	None	None
N84P36H1_01731	13.458	16.178-2.721	Haemophilus_influenzae_N84P36H1_263_59perV37_1_0_2002	N84P36H1_74_c(42971..43432)	153	16.10/6.09	Outer_membrane_protein_P6_precursor	pal	1.6e-20|OmpA_family,1.1e-44|Pal_lipo:_peptidoglycan-associated_lipoprotein,	None	None	VKSLLVAGSVAALAACSS|1.186|3(47)|30.72	peptidoglycan-associated_lipoprotein|GO:0009279	None	2(36)|23.53	1(8)|2|5.23	1(152)|99.35	2(18)|3|13|11.76	None	None	SpII|29.3737	270	3(148)|48|48|96.73	2(144)|84|39|94.12	8(121)|20|12|79.08	orthomcl_cluster1115|150	PanOCT_cluster_12|270	10.00|OuterMembrane	MNKFVKSLLVAGSVAALAACSSSNNDA	None	None
N121P2H1_00800	13.456	13.816-0.360	Haemophilus_influenzae_N121P2H1_156_clr_1_1_2003	N121P2H1_4_c(6860..8557)	565	62.59/9.39	Heme	hxuB	2e-27|Haemolysin_secretion/activation_protein_ShlB/FhaC,	None	None	AGAASVDEGHLIQTEFKHYLPVFSQSVLVSSLFYDY|1.197|15(261)|46.19	POTRA_domain,_ShlB-type_family_protein	None	3(31)|5.49	8(66)|14|11.68	None	5(45)|5|21|7.96	None	j_ortholog_11908398784_1|268	SpI|12.8752	270	11(543)|170|76|96.11	1(565)|465|65|100.00	18(431)|97|12|76.28	orthomcl_cluster0245|181	PanOCT_cluster_734|270	10.00|OuterMembrane	MKMRPRYSVIASAVSLGFVLSKSVMA	None	None
N31P14H6_00107	13.456	13.816-0.360	Haemophilus_influenzae_N31P14H6_156_20perV7_0_0_1996	N31P14H6_19_5206..6903	565	62.59/9.39	Heme	hxuB_1	2e-27|Haemolysin_secretion/activation_protein_ShlB/FhaC,	None	None	AGAASVDEGHLIQTEFKHYLPVFSQSVLVSSLFYDY|1.197|15(261)|46.19	POTRA_domain,_ShlB-type_family_protein	None	3(31)|5.49	8(66)|14|11.68	None	5(45)|5|21|7.96	None	j_ortholog_11908398784_1|268	SpI|12.8752	270	11(543)|170|76|96.11	1(565)|465|65|100.00	18(431)|97|12|76.28	orthomcl_cluster0245|181	PanOCT_cluster_734|270	10.00|OuterMembrane	MKMRPRYSVIASAVSLGFVLSKSVMA	None	None
N31P7H7_00094	13.456	13.816-0.360	Haemophilus_influenzae_N31P7H7_156_20perV14_1_1_1995	N31P7H7_12_c(31825..33522)	565	62.59/9.39	Heme	hxuB_1	2e-27|Haemolysin_secretion/activation_protein_ShlB/FhaC,	None	None	AGAASVDEGHLIQTEFKHYLPVFSQSVLVSSLFYDY|1.197|15(261)|46.19	POTRA_domain,_ShlB-type_family_protein	None	3(31)|5.49	8(66)|14|11.68	None	5(45)|5|21|7.96	None	j_ortholog_11908398784_1|268	SpI|12.8752	270	11(543)|170|76|96.11	1(565)|465|65|100.00	18(431)|97|12|76.28	orthomcl_cluster0245|181	PanOCT_cluster_734|270	10.00|OuterMembrane	MKMRPRYSVIASAVSLGFVLSKSVMA	None	None
N34P4H6_00315	13.456	13.816-0.360	Haemophilus_influenzae_N34P4H6_156_22perV8_1_0_1995	N34P4H6_15_c(31825..33522)	565	62.59/9.39	Heme	hxuB_1	2e-27|Haemolysin_secretion/activation_protein_ShlB/FhaC,	None	None	AGAASVDEGHLIQTEFKHYLPVFSQSVLVSSLFYDY|1.197|15(261)|46.19	POTRA_domain,_ShlB-type_family_protein	None	3(31)|5.49	8(66)|14|11.68	None	5(45)|5|21|7.96	None	j_ortholog_11908398784_1|268	SpI|12.8752	270	11(543)|170|76|96.11	1(565)|465|65|100.00	18(431)|97|12|76.28	orthomcl_cluster0245|181	PanOCT_cluster_734|270	10.00|OuterMembrane	MKMRPRYSVIASAVSLGFVLSKSVMA	None	None
N34P8H9_01750	13.456	13.816-0.360	Haemophilus_influenzae_N34P8H9_156_22perV4_0_0_1995	N34P8H9_7_c(31825..33522)	565	62.59/9.39	Heme	hxuB_2	2e-27|Haemolysin_secretion/activation_protein_ShlB/FhaC,	None	None	AGAASVDEGHLIQTEFKHYLPVFSQSVLVSSLFYDY|1.197|15(261)|46.19	POTRA_domain,_ShlB-type_family_protein	None	3(31)|5.49	8(66)|14|11.68	None	5(45)|5|21|7.96	None	j_ortholog_11908398784_1|268	SpI|12.8752	270	11(543)|170|76|96.11	1(565)|465|65|100.00	18(431)|97|12|76.28	orthomcl_cluster0245|181	PanOCT_cluster_734|270	10.00|OuterMembrane	MKMRPRYSVIASAVSLGFVLSKSVMA	None	None
N67P38H1_00329	13.456	13.816-0.360	Haemophilus_influenzae_N67P38H1_156_50perV56_1_1_2000_F	N67P38H1_1_c(312639..314336)	565	62.59/9.39	Heme	hxuB_1	2e-27|Haemolysin_secretion/activation_protein_ShlB/FhaC,	None	None	AGAASVDEGHLIQTEFKHYLPVFSQSVLVSSLFYDY|1.197|15(261)|46.19	POTRA_domain,_ShlB-type_family_protein	None	3(31)|5.49	8(66)|14|11.68	None	5(45)|5|21|7.96	None	j_ortholog_11908398784_1|268	SpI|12.8752	270	11(543)|170|76|96.11	1(565)|465|65|100.00	18(431)|97|12|76.28	orthomcl_cluster0245|181	PanOCT_cluster_734|270	10.00|OuterMembrane	MKMRPRYSVIASAVSLGFVLSKSVMA	None	None
N67P56H1_00591	13.456	13.816-0.360	Haemophilus_influenzae_N67P56H1_156_50perV38_0_1_2001	N67P56H1_3_5184..6881	565	62.59/9.39	Heme	hxuB_2	2e-27|Haemolysin_secretion/activation_protein_ShlB/FhaC,	None	None	AGAASVDEGHLIQTEFKHYLPVFSQSVLVSSLFYDY|1.197|15(261)|46.19	POTRA_domain,_ShlB-type_family_protein	None	3(31)|5.49	8(66)|14|11.68	None	5(45)|5|21|7.96	None	j_ortholog_11908398784_1|268	SpI|12.8752	270	11(543)|170|76|96.11	1(565)|465|65|100.00	18(431)|97|12|76.28	orthomcl_cluster0245|181	PanOCT_cluster_734|270	10.00|OuterMembrane	MKMRPRYSVIASAVSLGFVLSKSVMA	None	None
N84P29H1_00988	13.456	13.816-0.360	Haemophilus_influenzae_N84P29H1_156_clr_1_1_2001	N84P29H1_4_c(17562..19259)	565	62.59/9.39	Heme	hxuB_2	2e-27|Haemolysin_secretion/activation_protein_ShlB/FhaC,	None	None	AGAASVDEGHLIQTEFKHYLPVFSQSVLVSSLFYDY|1.197|15(261)|46.19	POTRA_domain,_ShlB-type_family_protein	None	3(31)|5.49	8(66)|14|11.68	None	5(45)|5|21|7.96	None	j_ortholog_11908398784_1|268	SpI|12.8752	270	11(543)|170|76|96.11	1(565)|465|65|100.00	18(431)|97|12|76.28	orthomcl_cluster0245|181	PanOCT_cluster_734|270	10.00|OuterMembrane	MKMRPRYSVIASAVSLGFVLSKSVMA	None	None
N98P5H3_00295	13.456	13.816-0.360	Haemophilus_influenzae_N98P5H3_156_clr_1_0_2000	N98P5H3_18_c(31825..33522)	565	62.59/9.39	Heme	hxuB_1	2e-27|Haemolysin_secretion/activation_protein_ShlB/FhaC,	None	None	AGAASVDEGHLIQTEFKHYLPVFSQSVLVSSLFYDY|1.197|15(261)|46.19	POTRA_domain,_ShlB-type_family_protein	None	3(31)|5.49	8(66)|14|11.68	None	5(45)|5|21|7.96	None	j_ortholog_11908398784_1|268	SpI|12.8752	270	11(543)|170|76|96.11	1(565)|465|65|100.00	18(431)|97|12|76.28	orthomcl_cluster0245|181	PanOCT_cluster_734|270	10.00|OuterMembrane	MKMRPRYSVIASAVSLGFVLSKSVMA	None	None
N107P4H1_01456	13.452	16.357-2.905	Haemophilus_influenzae_N107P4H1_33_75perV3_0_1_2000	N107P4H1_4_73383..73844	153	16.10/6.09	Outer_membrane_protein_P6_precursor	pal	1.6e-20|OmpA_family,1.1e-44|Pal_lipo:_peptidoglycan-associated_lipoprotein,	None	None	VKSLLVAGSVAALAACSS|1.186|3(47)|30.72	peptidoglycan-associated_lipoprotein|GO:0009279	None	2(31)|20.26	1(8)|2|5.23	1(152)|99.35	2(18)|3|13|11.76	None	j_ortholog_11907824385_1|150	SpII|29.3737	270	3(148)|48|48|96.73	2(144)|95|63|94.12	8(121)|20|12|79.08	orthomcl_cluster1115|150	PanOCT_cluster_12|270	10.00|OuterMembrane	MNKFVKSLLVAGSVAALAACSSSNNDA	None	None
N32P8H3_01414	13.45	13.778-0.328	Haemophilus_influenzae_N32P8H3_183_clr_1_1_1995	N32P8H3_5_c(38126..39823)	565	62.57/9.29	Heme	hxuB_2	6.4e-28|Haemolysin_secretion/activation_protein_ShlB/FhaC,	None	None	AGAASVDEGHLIQTEFKHYLPVFSQSVLVSSLFYDY|1.197|15(250)|44.25	POTRA_domain,_ShlB-type_family_protein	None	2(22)|3.89	8(64)|14|11.33	None	5(45)|5|21|7.96	None	j_ortholog_11908398784_1|268	SpI|11.4684	270	11(549)|175|76|97.17	2(560)|452|65|99.12	18(436)|97|12|77.17	orthomcl_cluster0245|181	PanOCT_cluster_734|270	10.00|OuterMembrane	MKMRPRYSVIASAVSLGFVLSKSVMA	None	None
N48P28H1_01089	13.45	13.778-0.328	Haemophilus_influenzae_N48P28H1_183_37perV45_1_1_1997	N48P28H1_30_c(166869..168566)	565	62.57/9.29	Heme	hxuB_2	6.4e-28|Haemolysin_secretion/activation_protein_ShlB/FhaC,	None	None	AGAASVDEGHLIQTEFKHYLPVFSQSVLVSSLFYDY|1.197|15(250)|44.25	POTRA_domain,_ShlB-type_family_protein	None	2(22)|3.89	8(64)|14|11.33	None	5(45)|5|21|7.96	None	j_ortholog_11908398784_1|268	SpI|11.4684	270	11(549)|175|76|97.17	2(560)|452|65|99.12	18(436)|97|12|77.17	orthomcl_cluster0245|181	PanOCT_cluster_734|270	10.00|OuterMembrane	MKMRPRYSVIASAVSLGFVLSKSVMA	None	None
N48P45H1_01069	13.45	13.778-0.328	Haemophilus_influenzae_N48P45H1_183_37perV28_0_0_1998	N48P45H1_44_c(107798..109495)	565	62.57/9.29	Heme	hxuB_2	6.4e-28|Haemolysin_secretion/activation_protein_ShlB/FhaC,	None	None	AGAASVDEGHLIQTEFKHYLPVFSQSVLVSSLFYDY|1.197|15(250)|44.25	POTRA_domain,_ShlB-type_family_protein	None	2(22)|3.89	8(64)|14|11.33	None	5(45)|5|21|7.96	None	j_ortholog_11908398784_1|268	SpI|11.4684	270	11(549)|175|76|97.17	2(560)|452|65|99.12	18(436)|97|12|77.17	orthomcl_cluster0245|181	PanOCT_cluster_734|270	10.00|OuterMembrane	MKMRPRYSVIASAVSLGFVLSKSVMA	None	None
N91P18H1_00344	13.45	13.778-0.328	Haemophilus_influenzae_N91P18H1_205_clr_1_1_2000	N91P18H1_18_c(31706..33403)	565	62.57/9.29	Heme	hxuB	6.4e-28|Haemolysin_secretion/activation_protein_ShlB/FhaC,	None	None	AGAASVDEGHLIQTEFKHYLPVFSQSVLVSSLFYDY|1.197|15(250)|44.25	POTRA_domain,_ShlB-type_family_protein	None	2(22)|3.89	8(64)|14|11.33	None	5(45)|5|21|7.96	None	j_ortholog_11908398784_1|268	SpI|11.4684	270	11(549)|175|76|97.17	2(560)|452|65|99.12	18(436)|97|12|77.17	orthomcl_cluster0245|181	PanOCT_cluster_734|270	10.00|OuterMembrane	MKMRPRYSVIASAVSLGFVLSKSVMA	None	None
N11P6H_00667	13.445	16.257-2.812	Haemophilus_influenzae_N11P6H_159_clr_1_1_1998_F	N11P6H_1_678466..678927	153	16.10/6.09	Outer_membrane_protein_P6_precursor	pal	1.6e-20|OmpA_family,1.1e-44|Pal_lipo:_peptidoglycan-associated_lipoprotein,	None	None	VKSLLVAGSVAALAACSS|1.186|3(47)|30.72	peptidoglycan-associated_lipoprotein|GO:0009279	None	2(43)|28.10	1(8)|2|5.23	1(152)|99.35	2(18)|3|13|11.76	None	None	SpII|29.3737	270	3(148)|48|48|96.73	2(144)|95|63|94.12	8(121)|20|12|79.08	orthomcl_cluster1115|150	PanOCT_cluster_12|270	10.00|OuterMembrane	MNKFVKSLLVAGSVAALAACSSSNNDA	None	None
N13P24H2_00463	13.445	16.257-2.812	Haemophilus_influenzae_N13P24H2_57_7perV36_1_1_1996	N13P24H2_14_110111..110572	153	16.10/6.09	Outer_membrane_protein_P6_precursor	pal	1.6e-20|OmpA_family,1.1e-44|Pal_lipo:_peptidoglycan-associated_lipoprotein,	None	None	VKSLLVAGSVAALAACSS|1.186|3(47)|30.72	peptidoglycan-associated_lipoprotein|GO:0009279	None	2(43)|28.10	1(8)|2|5.23	1(152)|99.35	2(18)|3|13|11.76	None	None	SpII|29.3737	270	3(148)|48|48|96.73	2(144)|95|63|94.12	8(121)|20|12|79.08	orthomcl_cluster1115|150	PanOCT_cluster_12|270	10.00|OuterMembrane	MNKFVKSLLVAGSVAALAACSSSNNDA	None	None
N14P12H1_00859	13.445	16.257-2.812	Haemophilus_influenzae_N14P12H1_436_8perV8_0_0_1995	N14P12H1_33_c(22184..22645)	153	16.10/6.09	Outer_membrane_protein_P6_precursor	pal	1.6e-20|OmpA_family,1.1e-44|Pal_lipo:_peptidoglycan-associated_lipoprotein,	None	None	VKSLLVAGSVAALAACSS|1.186|3(47)|30.72	peptidoglycan-associated_lipoprotein|GO:0009279	None	2(43)|28.10	1(8)|2|5.23	1(152)|99.35	2(18)|3|13|11.76	None	j_ortholog_11907824385_1|150	SpII|29.3737	270	3(148)|48|48|96.73	2(144)|95|63|94.12	8(121)|20|11|79.08	None	PanOCT_cluster_12|270	10.00|OuterMembrane	MNKFVKSLLVAGSVAALAACSSSNNDA	None	None
N19P49H1_01151	13.445	16.257-2.812	Haemophilus_influenzae_N19P49H1_243_12perV94_1_0_1998	N19P49H1_44_74010..74471	153	16.10/6.09	Outer_membrane_protein_P6_precursor	pal	1.6e-20|OmpA_family,1.1e-44|Pal_lipo:_peptidoglycan-associated_lipoprotein,	None	None	VKSLLVAGSVAALAACSS|1.186|3(47)|30.72	peptidoglycan-associated_lipoprotein|GO:0009279	None	2(43)|28.10	1(8)|2|5.23	1(152)|99.35	2(18)|3|13|11.76	None	j_ortholog_11907824385_1|150	SpII|29.3737	270	3(148)|48|48|96.73	2(144)|95|63|94.12	8(121)|20|12|79.08	None	PanOCT_cluster_12|270	10.00|OuterMembrane	MNKFVKSLLVAGSVAALAACSSSNNDA	None	None
N27P12H6_00704	13.445	16.257-2.812	Haemophilus_influenzae_N27P12H6_11_clr_1_1_1995	N27P12H6_24_c(21949..22410)	153	16.10/6.09	Outer_membrane_protein_P6_precursor	pal	1.6e-20|OmpA_family,1.1e-44|Pal_lipo:_peptidoglycan-associated_lipoprotein,	None	None	VKSLLVAGSVAALAACSS|1.186|3(47)|30.72	peptidoglycan-associated_lipoprotein|GO:0009279	None	2(43)|28.10	1(8)|2|5.23	1(152)|99.35	2(18)|3|13|11.76	None	j_ortholog_11907824385_1|150	SpII|29.3737	270	3(148)|48|48|96.73	2(144)|95|63|94.12	8(121)|20|12|79.08	None	PanOCT_cluster_12|270	10.00|OuterMembrane	MNKFVKSLLVAGSVAALAACSSSNNDA	None	None
N91P86H1_00962	13.445	16.178-2.734	Haemophilus_influenzae_N91P86H1_107_clr_1_1_2006	N91P86H1_5_c(84861..85322)	153	16.10/6.09	Outer_membrane_protein_P6_precursor	pal	1.6e-20|OmpA_family,1.1e-44|Pal_lipo:_peptidoglycan-associated_lipoprotein,	None	None	VKSLLVAGSVAALAACSS|1.186|3(47)|30.72	peptidoglycan-associated_lipoprotein|GO:0009279	None	2(37)|24.18	1(8)|2|5.23	1(152)|99.35	2(18)|3|13|11.76	None	None	SpII|29.3737	270	3(148)|48|48|96.73	2(144)|84|39|94.12	8(121)|20|12|79.08	orthomcl_cluster1115|150	PanOCT_cluster_12|270	10.00|OuterMembrane	MNKFVKSLLVAGSVAALAACSSSNNDA	None	None
N107P3H1_01252	13.439	16.357-2.918	Haemophilus_influenzae_N107P3H1_33_75perV4_1_1_2000	N107P3H1_3_73371..73832	153	16.10/6.09	Outer_membrane_protein_P6_precursor	pal	1.6e-20|OmpA_family,1.1e-44|Pal_lipo:_peptidoglycan-associated_lipoprotein,	None	None	VKSLLVAGSVAALAACSS|1.186|3(47)|30.72	peptidoglycan-associated_lipoprotein|GO:0009279	None	2(32)|20.92	1(8)|2|5.23	1(152)|99.35	2(18)|3|13|11.76	None	j_ortholog_11907824385_1|150	SpII|29.3737	270	3(148)|48|48|96.73	2(144)|95|63|94.12	8(121)|20|12|79.08	orthomcl_cluster1115|150	PanOCT_cluster_12|270	10.00|OuterMembrane	MNKFVKSLLVAGSVAALAACSSSNNDA	None	None
N138P2H1_00830	13.439	16.357-2.918	Haemophilus_influenzae_N138P2H1_203_90perV39_1_0_2005	N138P2H1_2_74048..74509	153	16.10/6.09	Outer_membrane_protein_P6_precursor	pal	1.6e-20|OmpA_family,1.1e-44|Pal_lipo:_peptidoglycan-associated_lipoprotein,	None	None	VKSLLVAGSVAALAACSS|1.186|3(47)|30.72	peptidoglycan-associated_lipoprotein|GO:0009279	None	2(32)|20.92	1(8)|2|5.23	1(152)|99.35	2(18)|3|13|11.76	None	j_ortholog_11907824385_1|150	SpII|29.3737	270	3(148)|48|48|96.73	2(144)|95|63|94.12	8(121)|20|12|79.08	orthomcl_cluster1115|150	PanOCT_cluster_12|270	10.00|OuterMembrane	MNKFVKSLLVAGSVAALAACSSSNNDA	None	None
N59P3H1_00885	13.438	16.157-2.719	Haemophilus_influenzae_N59P3H1_159_47perV6_1_0_1996	N59P3H1_36_195375..195836	153	16.10/6.09	Outer_membrane_protein_P6_precursor	pal	1.6e-20|OmpA_family,1.1e-44|Pal_lipo:_peptidoglycan-associated_lipoprotein,	None	None	VKSLLVAGSVAALAACSS|1.186|3(47)|30.72	peptidoglycan-associated_lipoprotein|GO:0009279	None	2(55)|35.95	1(8)|2|5.23	1(152)|99.35	2(18)|3|13|11.76	None	None	SpII|29.3737	270	3(148)|48|48|96.73	2(144)|95|63|94.12	8(121)|20|12|79.08	None	PanOCT_cluster_12|270	10.00|OuterMembrane	MNKFVKSLLVAGSVAALAACSSSNNDA	None	None
N121P25H1_01565	13.435	14.505-1.070	Haemophilus_influenzae_N121P25H1_1374_clr_1_1_2004	N121P25H1_67_c(73..1710)	545	61.66/9.29	Heme	hxuB_2	6.5e-28|Haemolysin_secretion/activation_protein_ShlB/FhaC,	None	None	KLSAVVLLLGF|1.227|15(238)|43.67	Haemolysin_secretion/activation_protein_ShlB/FhaC/HecB_family_protein	None	2(19)|3.49	9(87)|22|15.96	None	7(71)|11|34|13.03	None	j_ortholog_11908228163_1|21	SpI|18.8613	48	9(508)|179|78|93.21	1(545)|448|65|100.00	15(452)|113|12|82.94	orthomcl_cluster4373|21	PanOCT_cluster_558|241	9.52|OuterMembrane	MNKMNKFKLSAVVLLLGFGMTSMANA	None	None
N56P127H1_00741	13.435	14.505-1.070	Haemophilus_influenzae_N56P127H1_1329_clr_1_0_2005	N56P127H1_220_c(1021..2658)	545	61.66/9.29	Heme	hxuB_1	6.5e-28|Haemolysin_secretion/activation_protein_ShlB/FhaC,	None	None	KLSAVVLLLGF|1.227|15(238)|43.67	Haemolysin_secretion/activation_protein_ShlB/FhaC/HecB_family_protein	None	2(19)|3.49	9(87)|22|15.96	None	7(71)|11|34|13.03	None	j_ortholog_11908228163_1|21	SpI|18.8613	48	9(508)|179|78|93.21	1(545)|448|65|100.00	15(452)|113|12|82.94	orthomcl_cluster4373|21	PanOCT_cluster_558|241	9.52|OuterMembrane	MNKMNKFKLSAVVLLLGFGMTSMANA	None	None
N124P14H1_01535	13.434	17.676-4.241	Haemophilus_influenzae_N124P14H1_107_clr_1_1_2004	N124P14H1_9_c(171742..173112)	456	49.40/8.3	Outer_membrane_protein_P1_precursor	ompP1	1.5e-130|Outer_membrane_protein_transport_protein_(OMPP1/F,	None	None	ARNVVPGAFVPNLYFVAPVNDK|1.199|12(216)|47.37	Outer_membrane_protein_transport_protein_(OMPP1/FadL/TodX)_family_protein	None	8(340)|74.56	5(47)|12|10.31	8(329)|72.15	6(54)|6|22|11.84	None	j_ortholog_11908084185_1|208	SpI|21.7034	238	3(446)|144|74|97.81	2(456)|362|64|100.00	16(377)|68|12|82.68	orthomcl_cluster0065|205	PanOCT_cluster_33|268	10.00|OuterMembrane	MKKFNQSLLATAMLLAAGGANA	0.759665	None
N54P24H7_00579	13.434	17.676-4.241	Haemophilus_influenzae_N54P24H7_107_43perV33_1_1_1997	N54P24H7_24_186572..187942	456	49.40/8.3	Outer_membrane_protein_P1_precursor	ompP1	1.5e-130|Outer_membrane_protein_transport_protein_(OMPP1/F,	None	None	ARNVVPGAFVPNLYFVAPVNDK|1.199|12(216)|47.37	Outer_membrane_protein_transport_protein_(OMPP1/FadL/TodX)_family_protein	None	8(340)|74.56	5(47)|12|10.31	8(329)|72.15	6(54)|6|22|11.84	None	j_ortholog_11908084185_1|208	SpI|21.7034	238	3(446)|144|74|97.81	2(456)|362|64|100.00	16(377)|68|12|82.68	orthomcl_cluster0065|205	PanOCT_cluster_33|268	10.00|OuterMembrane	MKKFNQSLLATAMLLAAGGANA	0.759665	None
N93P10H1_01658	13.434	17.676-4.241	Haemophilus_influenzae_N93P10H1_107_64perV28_1_1_2000	N93P10H1_7_c(171748..173118)	456	49.40/8.3	Outer_membrane_protein_P1_precursor	ompP1	1.5e-130|Outer_membrane_protein_transport_protein_(OMPP1/F,	None	None	ARNVVPGAFVPNLYFVAPVNDK|1.199|12(216)|47.37	Outer_membrane_protein_transport_protein_(OMPP1/FadL/TodX)_family_protein	None	8(340)|74.56	5(47)|12|10.31	8(329)|72.15	6(54)|6|22|11.84	None	j_ortholog_11908084185_1|208	SpI|21.7034	238	3(446)|144|74|97.81	2(456)|362|64|100.00	16(377)|68|12|82.68	orthomcl_cluster0065|205	PanOCT_cluster_33|268	10.00|OuterMembrane	MKKFNQSLLATAMLLAAGGANA	0.759665	None
N93P28H1_00463	13.434	17.676-4.241	Haemophilus_influenzae_N93P28H1_107_64perV10_0_0_2001	N93P28H1_24_7788..9158	456	49.40/8.3	Outer_membrane_protein_P1_precursor	ompP1	1.5e-130|Outer_membrane_protein_transport_protein_(OMPP1/F,	None	None	ARNVVPGAFVPNLYFVAPVNDK|1.199|12(216)|47.37	Outer_membrane_protein_transport_protein_(OMPP1/FadL/TodX)_family_protein	None	8(340)|74.56	5(47)|12|10.31	8(329)|72.15	6(54)|6|22|11.84	None	j_ortholog_11908084185_1|208	SpI|21.7034	238	3(446)|144|74|97.81	2(456)|362|64|100.00	16(377)|68|12|82.68	orthomcl_cluster0065|205	PanOCT_cluster_33|268	10.00|OuterMembrane	MKKFNQSLLATAMLLAAGGANA	0.759665	None
N37P6H2_01275	13.432	16.257-2.825	Haemophilus_influenzae_N37P6H2_103_23perV4_0_1_1995	N37P6H2_3_c(14706..15167)	153	16.10/6.09	Outer_membrane_protein_P6_precursor	pal	1.6e-20|OmpA_family,1.1e-44|Pal_lipo:_peptidoglycan-associated_lipoprotein,	None	None	VKSLLVAGSVAALAACSS|1.186|3(47)|30.72	peptidoglycan-associated_lipoprotein|GO:0009279	None	2(44)|28.76	1(8)|2|5.23	1(152)|99.35	2(18)|3|13|11.76	None	None	SpII|29.3737	270	3(148)|48|48|96.73	2(144)|95|63|94.12	8(121)|20|12|79.08	orthomcl_cluster1115|150	PanOCT_cluster_12|270	10.00|OuterMembrane	MNKFVKSLLVAGSVAALAACSSSNNDA	None	None
N84P28H1_01592	13.432	16.257-2.825	Haemophilus_influenzae_N84P28H1_414_58perV23_0_0_2001	N84P28H1_9_c(119274..119735)	153	16.10/6.09	Outer_membrane_protein_P6_precursor	pal	1.6e-20|OmpA_family,1.1e-44|Pal_lipo:_peptidoglycan-associated_lipoprotein,	None	None	VKSLLVAGSVAALAACSS|1.186|3(47)|30.72	peptidoglycan-associated_lipoprotein|GO:0009279	None	2(44)|28.76	1(8)|2|5.23	1(152)|99.35	2(18)|3|13|11.76	None	j_ortholog_11907824385_1|150	SpII|29.3737	270	3(148)|48|48|96.73	2(144)|95|63|94.12	8(121)|20|12|79.08	None	PanOCT_cluster_12|270	10.00|OuterMembrane	MNKFVKSLLVAGSVAALAACSSSNNDA	None	None
N106P3H1_01822	13.431	13.794-0.363	Haemophilus_influenzae_N106P3H1_10001_74perV7_1_0_2001	N106P3H1_76_c(7940..9637)	565	62.38/9.38	Heme	hxuB	2.9e-28|Haemolysin_secretion/activation_protein_ShlB/FhaC,	None	None	AGAASVDEGHVIQTEFKHYLPVFSQSVLVSSLFYDY|1.197|15(262)|46.37	POTRA_domain,_ShlB-type_family_protein	None	3(32)|5.66	8(66)|15|11.68	None	5(45)|5|21|7.96	None	j_ortholog_11908398784_1|268	SpI|12.6482	270	10(549)|173|76|97.17	2(560)|449|65|99.12	18(433)|96|12|76.64	orthomcl_cluster0245|181	PanOCT_cluster_734|270	10.00|OuterMembrane	MKMRPRYSVIASAVSLGFVLSKSVMA	None	None
N106P7H1_00278	13.431	13.794-0.363	Haemophilus_influenzae_N106P7H1_10001_74perV3_0_1_2001	N106P7H1_13_5132..6829	565	62.38/9.38	Heme	hxuB	2.9e-28|Haemolysin_secretion/activation_protein_ShlB/FhaC,	None	None	AGAASVDEGHVIQTEFKHYLPVFSQSVLVSSLFYDY|1.197|15(262)|46.37	POTRA_domain,_ShlB-type_family_protein	None	3(32)|5.66	8(66)|15|11.68	None	5(45)|5|21|7.96	None	j_ortholog_11908398784_1|268	SpI|12.6482	270	10(549)|173|76|97.17	2(560)|449|65|99.12	18(433)|96|12|76.64	orthomcl_cluster0245|181	PanOCT_cluster_734|270	10.00|OuterMembrane	MKMRPRYSVIASAVSLGFVLSKSVMA	None	None
N107P50H1_01521	13.431	13.795-0.363	Haemophilus_influenzae_N107P50H1_215_76perV75_1_0_2004	N107P50H1_5_5615..7312	565	62.55/9.47	Heme	hxuB	1e-27|Haemolysin_secretion/activation_protein_ShlB/FhaC,	None	None	AGAASVDEGHVIQTEFKHYLPVFSQSVLVSSLFYDY|1.197|16(251)|44.42	POTRA_domain,_ShlB-type_family_protein	None	3(32)|5.66	8(65)|14|11.50	None	4(40)|5|21|7.08	None	j_ortholog_11908398784_1|268	SpI|11.5105	270	12(541)|169|76|95.75	1(565)|470|65|100.00	18(436)|97|12|77.17	orthomcl_cluster0245|181	PanOCT_cluster_734|270	10.00|OuterMembrane	MKMRPRYSVIASAVSLGFVLSKSVMA	None	None
N107P75H1_00513	13.431	13.795-0.363	Haemophilus_influenzae_N107P75H1_215_76perV50_0_0_2006	N107P75H1_1_c(31760..33457)	565	62.55/9.47	Heme	hxuB	1e-27|Haemolysin_secretion/activation_protein_ShlB/FhaC,	None	None	AGAASVDEGHVIQTEFKHYLPVFSQSVLVSSLFYDY|1.197|16(251)|44.42	POTRA_domain,_ShlB-type_family_protein	None	3(32)|5.66	8(65)|14|11.50	None	4(40)|5|21|7.08	None	j_ortholog_11908398784_1|268	SpI|11.5105	270	12(541)|169|76|95.75	1(565)|470|65|100.00	18(436)|97|12|77.17	orthomcl_cluster0245|181	PanOCT_cluster_734|270	10.00|OuterMembrane	MKMRPRYSVIASAVSLGFVLSKSVMA	None	None
N10P129H1_01555	13.431	14.501-1.070	Haemophilus_influenzae_N10P129H1_1327_clr_1_1_2005	N10P129H1_62_c(73..1710)	545	61.65/9.29	Heme	hxuB_2	6.5e-28|Haemolysin_secretion/activation_protein_ShlB/FhaC,	None	None	KLSAVVLLLGF|1.227|15(238)|43.67	Haemolysin_secretion/activation_protein_ShlB/FhaC/HecB_family_protein	None	2(19)|3.49	9(87)|22|15.96	None	7(71)|11|34|13.03	None	j_ortholog_11908228163_1|21	SpI|18.854	49	9(508)|178|77|93.21	1(545)|449|65|100.00	16(452)|111|12|82.94	orthomcl_cluster4373|21	PanOCT_cluster_558|241	9.52|OuterMembrane	MNKMNKFKLSAVVLLLGFGMTSMANA	None	None
N111P90H1_00522	13.431	13.795-0.363	Haemophilus_influenzae_N111P90H1_1341_77perV96_1_1_2007	N111P90H1_1_46106..47803	565	62.55/9.47	Heme	hxuB	1e-27|Haemolysin_secretion/activation_protein_ShlB/FhaC,	None	None	AGAASVDEGHVIQTEFKHYLPVFSQSVLVSSLFYDY|1.197|16(251)|44.42	POTRA_domain,_ShlB-type_family_protein	None	3(32)|5.66	8(65)|14|11.50	None	4(40)|5|21|7.08	None	j_ortholog_11908398784_1|268	SpI|11.5105	270	12(541)|169|76|95.75	1(565)|470|65|100.00	18(436)|97|12|77.17	orthomcl_cluster0245|181	PanOCT_cluster_734|270	10.00|OuterMembrane	MKMRPRYSVIASAVSLGFVLSKSVMA	None	None
N111P96H1_00750	13.431	13.795-0.363	Haemophilus_influenzae_N111P96H1_1341_77perV90_0_1_2007	N111P96H1_18_46098..47795	565	62.55/9.47	Heme	hxuB	1e-27|Haemolysin_secretion/activation_protein_ShlB/FhaC,	None	None	AGAASVDEGHVIQTEFKHYLPVFSQSVLVSSLFYDY|1.197|16(251)|44.42	POTRA_domain,_ShlB-type_family_protein	None	3(32)|5.66	8(65)|14|11.50	None	4(40)|5|21|7.08	None	j_ortholog_11908398784_1|268	SpI|11.5105	270	12(541)|169|76|95.75	1(565)|470|65|100.00	18(436)|97|12|77.17	orthomcl_cluster0245|181	PanOCT_cluster_734|270	10.00|OuterMembrane	MKMRPRYSVIASAVSLGFVLSKSVMA	None	None
N84P5H1_01883	13.431	13.794-0.363	Haemophilus_influenzae_N84P5H1_603_55perV7_1_1_1999	N84P5H1_9_c(32010..33707)	565	62.38/9.38	Heme	hxuB	2.9e-28|Haemolysin_secretion/activation_protein_ShlB/FhaC,	None	None	AGAASVDEGHVIQTEFKHYLPVFSQSVLVSSLFYDY|1.197|15(262)|46.37	POTRA_domain,_ShlB-type_family_protein	None	3(32)|5.66	8(66)|15|11.68	None	5(45)|5|21|7.96	None	j_ortholog_11908398784_1|268	SpI|12.6482	270	10(549)|173|76|97.17	2(560)|449|65|99.12	18(433)|96|12|76.64	orthomcl_cluster0245|181	PanOCT_cluster_734|270	10.00|OuterMembrane	MKMRPRYSVIASAVSLGFVLSKSVMA	None	None
N84P7H1_01794	13.431	13.794-0.363	Haemophilus_influenzae_N84P7H1_603_55perV5_0_0_1999	N84P7H1_88_c(17257..18954)	565	62.38/9.38	Heme	hxuB	2.9e-28|Haemolysin_secretion/activation_protein_ShlB/FhaC,	None	None	AGAASVDEGHVIQTEFKHYLPVFSQSVLVSSLFYDY|1.197|15(262)|46.37	POTRA_domain,_ShlB-type_family_protein	None	3(32)|5.66	8(66)|15|11.68	None	5(45)|5|21|7.96	None	j_ortholog_11908398784_1|268	SpI|12.6482	270	10(549)|173|76|97.17	2(560)|449|65|99.12	18(433)|96|12|76.64	orthomcl_cluster0245|181	PanOCT_cluster_734|270	10.00|OuterMembrane	MKMRPRYSVIASAVSLGFVLSKSVMA	None	None
N99P15H1_00168	13.431	13.794-0.363	Haemophilus_influenzae_N99P15H1_156_clr_1_1_2001	N99P15H1_103_c(111461..113158)	565	62.38/9.38	Heme	hxuB	2.9e-28|Haemolysin_secretion/activation_protein_ShlB/FhaC,	None	None	AGAASVDEGHVIQTEFKHYLPVFSQSVLVSSLFYDY|1.197|15(262)|46.37	POTRA_domain,_ShlB-type_family_protein	None	3(32)|5.66	8(66)|15|11.68	None	5(45)|5|21|7.96	None	j_ortholog_11908398784_1|268	SpI|12.6482	270	10(549)|173|76|97.17	2(560)|449|65|99.12	18(433)|96|12|76.64	orthomcl_cluster0245|181	PanOCT_cluster_734|270	10.00|OuterMembrane	MKMRPRYSVIASAVSLGFVLSKSVMA	None	None
N1P22H3_00360	13.428	14.497-1.070	Haemophilus_influenzae_N1P22H3_1374_clr_1_0_1996	N1P22H3_23_126..1763	545	61.66/9.29	Heme	hxuB_1	6.5e-28|Haemolysin_secretion/activation_protein_ShlB/FhaC,	None	None	KLSAVVLLLGF|1.227|15(238)|43.67	Haemolysin_secretion/activation_protein_ShlB/FhaC/HecB_family_protein	None	2(19)|3.49	9(87)|22|15.96	None	7(67)|11|34|12.29	None	j_ortholog_11908228163_1|21	SpI|18.8613	48	9(508)|179|78|93.21	1(545)|448|65|100.00	15(452)|113|12|82.94	orthomcl_cluster4373|21	PanOCT_cluster_558|241	9.52|OuterMembrane	MNKMNKFKLSAVVLLLGFGMTSMANA	None	None
N47P41H1_00124	13.425	16.157-2.732	Haemophilus_influenzae_N47P41H1_34_36perV38_0_0_1998	N47P41H1_12_85873..86334	153	16.10/6.09	Outer_membrane_protein_P6_precursor	pal	1.6e-20|OmpA_family,1.1e-44|Pal_lipo:_peptidoglycan-associated_lipoprotein,	None	None	VKSLLVAGSVAALAACSS|1.186|3(47)|30.72	peptidoglycan-associated_lipoprotein|GO:0009279	None	2(56)|36.60	1(8)|2|5.23	1(152)|99.35	2(18)|3|13|11.76	None	None	SpII|29.3737	270	3(148)|48|48|96.73	2(144)|95|63|94.12	8(121)|20|12|79.08	None	PanOCT_cluster_12|270	10.00|OuterMembrane	MNKFVKSLLVAGSVAALAACSSSNNDA	None	None
N102P20H1_00247	13.419	16.416-2.997	Haemophilus_influenzae_N102P20H1_159_108perV32_1_1_2002	N102P20H1_3_c(159669..160130)	153	16.10/6.09	Outer_membrane_protein_P6_precursor	pal	1.6e-20|OmpA_family,1.1e-44|Pal_lipo:_peptidoglycan-associated_lipoprotein,	None	None	VKSLLVAGSVAALAACSS|1.186|3(47)|30.72	peptidoglycan-associated_lipoprotein|GO:0009279	None	2(38)|24.84	1(8)|2|5.23	1(152)|99.35	3(27)|3|13|17.65	None	j_ortholog_11907824385_1|150	SpII|29.3737	270	3(148)|48|48|96.73	2(144)|95|63|94.12	8(121)|20|12|79.08	orthomcl_cluster1115|150	PanOCT_cluster_12|270	10.00|OuterMembrane	MNKFVKSLLVAGSVAALAACSSSNNDA	None	None
N14P41H1_00259	13.419	16.257-2.838	Haemophilus_influenzae_N14P41H1_134_10perV46_1_0_1999	N14P41H1_12_c(193212..193673)	153	16.10/6.09	Outer_membrane_protein_P6_precursor	pal	1.6e-20|OmpA_family,1.1e-44|Pal_lipo:_peptidoglycan-associated_lipoprotein,	None	None	VKSLLVAGSVAALAACSS|1.186|3(47)|30.72	peptidoglycan-associated_lipoprotein|GO:0009279	None	2(45)|29.41	1(8)|2|5.23	1(152)|99.35	2(18)|3|13|11.76	None	None	SpII|29.3737	270	3(148)|48|48|96.73	2(144)|95|63|94.12	8(121)|20|12|79.08	orthomcl_cluster1115|150	PanOCT_cluster_12|270	10.00|OuterMembrane	MNKFVKSLLVAGSVAALAACSSSNNDA	None	None
N48P160H1_01291	13.419	16.416-2.997	Haemophilus_influenzae_N48P160H1_196_38perV162_1_0_2007	N48P160H1_62_194625..195086	153	16.10/6.09	Outer_membrane_protein_P6_precursor	pal	1.6e-20|OmpA_family,1.1e-44|Pal_lipo:_peptidoglycan-associated_lipoprotein,	None	None	VKSLLVAGSVAALAACSS|1.186|3(47)|30.72	peptidoglycan-associated_lipoprotein|GO:0009279	None	2(38)|24.84	1(8)|2|5.23	1(152)|99.35	3(27)|3|13|17.65	None	j_ortholog_11907824385_1|150	SpII|29.3737	270	3(148)|48|48|96.73	2(144)|95|63|94.12	8(121)|20|12|79.08	orthomcl_cluster1115|150	PanOCT_cluster_12|270	10.00|OuterMembrane	MNKFVKSLLVAGSVAALAACSSSNNDA	None	None
N12P37H2_01762	13.413	16.357-2.944	Haemophilus_influenzae_N12P37H2_1372_clr_1_0_1997	N12P37H2_9_74990..75451	153	16.10/6.09	Outer_membrane_protein_P6_precursor	pal	1.6e-20|OmpA_family,1.1e-44|Pal_lipo:_peptidoglycan-associated_lipoprotein,	None	None	VKSLLVAGSVAALAACSS|1.186|3(47)|30.72	peptidoglycan-associated_lipoprotein|GO:0009279	None	2(34)|22.22	1(8)|2|5.23	1(152)|99.35	2(18)|3|13|11.76	None	j_ortholog_11907824385_1|150	SpII|29.3737	270	3(148)|48|48|96.73	2(144)|95|63|94.12	8(121)|20|12|79.08	orthomcl_cluster1115|150	PanOCT_cluster_12|270	10.00|OuterMembrane	MNKFVKSLLVAGSVAALAACSSSNNDA	None	None
N1P16H5_01407	13.413	16.357-2.944	Haemophilus_influenzae_N1P16H5_1336_1perV18_1_0_1995	N1P16H5_5_c(46005..46466)	153	16.10/6.09	Outer_membrane_protein_P6_precursor	pal	1.6e-20|OmpA_family,1.1e-44|Pal_lipo:_peptidoglycan-associated_lipoprotein,	None	None	VKSLLVAGSVAALAACSS|1.186|3(47)|30.72	peptidoglycan-associated_lipoprotein|GO:0009279	None	2(34)|22.22	1(8)|2|5.23	1(152)|99.35	2(18)|3|13|11.76	None	j_ortholog_11907824385_1|150	SpII|29.3737	270	3(148)|48|48|96.73	2(144)|95|63|94.12	8(121)|20|12|79.08	orthomcl_cluster1115|150	PanOCT_cluster_12|270	10.00|OuterMembrane	MNKFVKSLLVAGSVAALAACSSSNNDA	None	None
N57P13H1_00761	13.413	16.357-2.944	Haemophilus_influenzae_N57P13H1_155_46perV20_1_1_1996	N57P13H1_53_194146..194607	153	16.10/6.09	Outer_membrane_protein_P6_precursor	pal	1.6e-20|OmpA_family,1.1e-44|Pal_lipo:_peptidoglycan-associated_lipoprotein,	None	None	VKSLLVAGSVAALAACSS|1.186|3(47)|30.72	peptidoglycan-associated_lipoprotein|GO:0009279	None	2(34)|22.22	1(8)|2|5.23	1(152)|99.35	2(18)|3|13|11.76	None	j_ortholog_11907824385_1|150	SpII|29.3737	270	3(148)|48|48|96.73	2(144)|95|63|94.12	8(121)|20|12|79.08	orthomcl_cluster1115|150	PanOCT_cluster_12|270	10.00|OuterMembrane	MNKFVKSLLVAGSVAALAACSSSNNDA	None	None
N124P4H1_00836	13.412	16.157-2.745	Haemophilus_influenzae_N124P4H1_14_81perV3_0_1_2004	N124P4H1_37_c(21981..22442)	153	16.10/6.09	Outer_membrane_protein_P6_precursor	pal	1.6e-20|OmpA_family,1.1e-44|Pal_lipo:_peptidoglycan-associated_lipoprotein,	None	None	VKSLLVAGSVAALAACSS|1.186|3(47)|30.72	peptidoglycan-associated_lipoprotein|GO:0009279	None	2(57)|37.25	1(8)|2|5.23	1(152)|99.35	2(18)|3|13|11.76	None	None	SpII|29.3737	270	3(148)|48|48|96.73	2(144)|95|63|94.12	8(121)|20|12|79.08	None	PanOCT_cluster_12|270	10.00|OuterMembrane	MNKFVKSLLVAGSVAALAACSSSNNDA	None	None
N14P6H_01777	13.411	14.481-1.070	Haemophilus_influenzae_N14P6H_364_clr_1_0_1994	N14P6H_75_c(1045..2682)	545	61.72/9.24	Heme	hxuB_2	6.5e-28|Haemolysin_secretion/activation_protein_ShlB/FhaC,	None	None	KLSAVVLLLGF|1.227|15(238)|43.67	Haemolysin_secretion/activation_protein_ShlB/FhaC/HecB_family_protein	None	2(19)|3.49	9(85)|20|15.60	None	7(67)|11|34|12.29	None	j_ortholog_11908228163_1|21	SpI|18.8613	49	9(509)|180|78|93.39	1(545)|442|65|100.00	15(452)|113|12|82.94	orthomcl_cluster4373|21	PanOCT_cluster_558|241	9.52|OuterMembrane	MNKMNKFKLSAVVLLLGFGMTSMANA	None	None
N19P49H1_01760	13.409	13.897-0.489	Haemophilus_influenzae_N19P49H1_243_12perV94_1_0_1998	N19P49H1_6_c(28898..30358)	486	56.66/9.55	TPR_repeat-containing_protein_precursor	None	None	None	None	AVQLLLPLYKQF|1.209|9(158)|32.51	Protein_of_unknown_function_(DUF560)_family_protein	1(10)|2.06	5(48)|9.88	3(21)|3|4.32	1(20)|4.12	9(90)|13|33|18.52	None	j_ortholog_11908130887_1|249	SpI|10.0991	253	7(457)|177|78|94.03	1(486)|411|65|100.00	17(439)|109|12|90.33	orthomcl_cluster2563|74	PanOCT_cluster_1470|261	4.58|OuterMembrane,4.72|CytoplasmicMembrane	None	None	1
N19P94H1_00999	13.409	13.897-0.489	Haemophilus_influenzae_N19P94H1_243_12perV49_0_1_2002	N19P94H1_41_c(116321..117781)	486	56.66/9.55	TPR_repeat-containing_protein_precursor	None	None	None	None	AVQLLLPLYKQF|1.209|9(158)|32.51	Protein_of_unknown_function_(DUF560)_family_protein	1(10)|2.06	5(48)|9.88	3(21)|3|4.32	1(20)|4.12	9(90)|13|33|18.52	None	j_ortholog_11908130887_1|249	SpI|10.0991	253	7(457)|177|78|94.03	1(486)|411|65|100.00	17(439)|109|12|90.33	orthomcl_cluster2563|74	PanOCT_cluster_1470|261	4.58|OuterMembrane,4.72|CytoplasmicMembrane	None	None	1
N121P2H1_01082	13.406	16.257-2.851	Haemophilus_influenzae_N121P2H1_156_clr_1_1_2003	N121P2H1_70_11508..11969	153	16.10/6.09	Outer_membrane_protein_P6_precursor	pal	1.6e-20|OmpA_family,1.1e-44|Pal_lipo:_peptidoglycan-associated_lipoprotein,	None	None	VKSLLVAGSVAALAACSS|1.186|3(47)|30.72	peptidoglycan-associated_lipoprotein|GO:0009279	None	2(46)|30.07	1(8)|2|5.23	1(152)|99.35	2(18)|3|13|11.76	None	j_ortholog_11907824385_1|150	SpII|29.3737	270	3(148)|48|48|96.73	2(144)|95|63|94.12	8(121)|20|12|79.08	None	PanOCT_cluster_12|270	10.00|OuterMembrane	MNKFVKSLLVAGSVAALAACSSSNNDA	None	None
N48P162H1_00662	13.406	16.416-3.010	Haemophilus_influenzae_N48P162H1_196_38perV160_0_0_2007	N48P162H1_2_104837..105298	153	16.10/6.09	Outer_membrane_protein_P6_precursor	pal	1.6e-20|OmpA_family,1.1e-44|Pal_lipo:_peptidoglycan-associated_lipoprotein,	None	None	VKSLLVAGSVAALAACSS|1.186|3(47)|30.72	peptidoglycan-associated_lipoprotein|GO:0009279	None	2(39)|25.49	1(8)|2|5.23	1(152)|99.35	3(27)|3|13|17.65	None	j_ortholog_11907824385_1|150	SpII|29.3737	270	3(148)|48|48|96.73	2(144)|95|63|94.12	8(121)|20|12|79.08	orthomcl_cluster1115|150	PanOCT_cluster_12|270	10.00|OuterMembrane	MNKFVKSLLVAGSVAALAACSSSNNDA	None	None
N18P16H1_01746	13.404	14.005-0.601	Haemophilus_influenzae_N18P16H1_3_11perV17_1_0_1996	N18P16H1_8_47609..51796	1395	155.1/9.13	Adhesion_and_penetration_protein_autotransporterprecursor	hap	6.4e-30|autotrans_barl:_outer_membrane_autotransporter_bar,	None	None	IDFASVARSGYAALVGDQYIVSVAHN|1.180|24(345)|24.73	Immunoglobulin_A1_protease_family_protein|GO:0004252,GO:0006508	1(10)|0.72	17(235)|16.85	19(151)|28|10.82	None	18(175)|24|39|12.54	None	j_ortholog_11908494884_1|262	SpI|11.7586	244	29(1316)|386|78|94.34	3(1390)|1070|65|99.64	53(972)|185|12|69.68	orthomcl_cluster0222|184	PanOCT_cluster_719|268	9.83|OuterMembrane	MKKTVFRLNFLTACISLGIVSQAWA	0.722349	None
N18P17H2_00516	13.404	14.005-0.601	Haemophilus_influenzae_N18P17H2_3_11perV16_0_1_1996	N18P17H2_21_c(9707..13894)	1395	155.1/9.13	Adhesion_and_penetration_protein_autotransporterprecursor	hap	6.4e-30|autotrans_barl:_outer_membrane_autotransporter_bar,	None	None	IDFASVARSGYAALVGDQYIVSVAHN|1.180|24(345)|24.73	Immunoglobulin_A1_protease_family_protein|GO:0004252,GO:0006508	1(10)|0.72	17(235)|16.85	19(151)|28|10.82	None	18(175)|24|39|12.54	None	j_ortholog_11908494884_1|262	SpI|11.7586	244	29(1316)|386|78|94.34	3(1390)|1070|65|99.64	53(972)|185|12|69.68	orthomcl_cluster0222|184	PanOCT_cluster_719|268	9.83|OuterMembrane	MKKTVFRLNFLTACISLGIVSQAWA	0.722349	None
N43P2H1_00197	13.4	16.357-2.958	Haemophilus_influenzae_N43P2H1_159_clr_1_0_1995	N43P2H1_10_194798..195259	153	16.10/6.09	Outer_membrane_protein_P6_precursor	pal	1.6e-20|OmpA_family,1.1e-44|Pal_lipo:_peptidoglycan-associated_lipoprotein,	None	None	VKSLLVAGSVAALAACSS|1.186|3(47)|30.72	peptidoglycan-associated_lipoprotein|GO:0009279	None	2(35)|22.88	1(8)|2|5.23	1(152)|99.35	2(18)|3|13|11.76	None	j_ortholog_11907824385_1|150	SpII|29.3737	270	3(148)|48|48|96.73	2(144)|95|63|94.12	8(121)|20|12|79.08	orthomcl_cluster1115|150	PanOCT_cluster_12|270	10.00|OuterMembrane	MNKFVKSLLVAGSVAALAACSSSNNDA	None	None
N84P23H6_00448	13.4	16.357-2.958	Haemophilus_influenzae_N84P23H6_414_58perV28_1_1_2001	N84P23H6_24_c(119433..119894)	153	16.10/6.09	Outer_membrane_protein_P6_precursor	pal	1.6e-20|OmpA_family,1.1e-44|Pal_lipo:_peptidoglycan-associated_lipoprotein,	None	None	VKSLLVAGSVAALAACSS|1.186|3(47)|30.72	peptidoglycan-associated_lipoprotein|GO:0009279	None	2(35)|22.88	1(8)|2|5.23	1(152)|99.35	2(18)|3|13|11.76	None	j_ortholog_11907824385_1|150	SpII|29.3737	270	3(148)|48|48|96.73	2(144)|95|63|94.12	8(121)|20|12|79.08	orthomcl_cluster1115|150	PanOCT_cluster_12|270	10.00|OuterMembrane	MNKFVKSLLVAGSVAALAACSSSNNDA	None	None
N122P4H1_01607	13.394	13.825-0.431	Haemophilus_influenzae_N122P4H1_11_79perV13_1_1_2003	N122P4H1_5_c(526782..528476)	564	64.51/6.66	Heme-binding_protein_A_precursor	hbpA_2	4.9e-72|Bacterial_extracellular_solute-binding_proteins,_,2e-81|Bacterial_extracellular_solute-binding_proteins,_,	None	None	LNLRFLSFLLCISQSVELQAAPSVPTF|1.202|18(305)|54.08	Bacterial_extracellular_solute-binding_proteins,_family_5_Middle_family_protein|GO:0005215,GO:0006810	None	4(51)|9.04	9(72)|15|12.77	None	7(64)|9|23|11.35	None	j_ortholog_11907548687_1|261	SpI|9.51674	264	6(553)|187|76|98.05	1(564)|490|64|100.00	23(452)|95|12|80.14	orthomcl_cluster0160|190	PanOCT_cluster_1669|270	10.00|Periplasmic	MLRLNLRFLSFLLCISQSVELQA	None	None
N27P12H6_01641	13.394	13.825-0.431	Haemophilus_influenzae_N27P12H6_11_clr_1_1_1995	N27P12H6_5_38796..40490	564	64.51/6.66	Heme-binding_protein_A_precursor	hbpA_2	4.9e-72|Bacterial_extracellular_solute-binding_proteins,_,2e-81|Bacterial_extracellular_solute-binding_proteins,_,	None	None	LNLRFLSFLLCISQSVELQAAPSVPTF|1.202|18(305)|54.08	Bacterial_extracellular_solute-binding_proteins,_family_5_Middle_family_protein|GO:0005215,GO:0006810	None	4(51)|9.04	9(72)|15|12.77	None	7(64)|9|23|11.35	None	j_ortholog_11907548687_1|261	SpI|9.51674	264	6(553)|187|76|98.05	1(564)|490|64|100.00	23(452)|95|12|80.14	orthomcl_cluster0160|190	PanOCT_cluster_1669|270	10.00|Periplasmic	MLRLNLRFLSFLLCISQSVELQA	None	None
N27P38H1_00783	13.394	13.825-0.431	Haemophilus_influenzae_N27P38H1_145_19perV39_1_0_1998	N27P38H1_2_39234..40928	564	64.51/6.66	Heme-binding_protein_A_precursor	hbpA_2	4.9e-72|Bacterial_extracellular_solute-binding_proteins,_,2e-81|Bacterial_extracellular_solute-binding_proteins,_,	None	None	LNLRFLSFLLCISQSVELQAAPSVPTF|1.202|18(305)|54.08	Bacterial_extracellular_solute-binding_proteins,_family_5_Middle_family_protein|GO:0005215,GO:0006810	None	4(51)|9.04	9(72)|15|12.77	None	7(64)|9|23|11.35	None	j_ortholog_11907548687_1|261	SpI|9.51674	264	6(553)|187|76|98.05	1(564)|490|64|100.00	23(452)|95|12|80.14	orthomcl_cluster0160|190	PanOCT_cluster_1669|270	10.00|Periplasmic	MLRLNLRFLSFLLCISQSVELQA	None	None
N27P39H1_00575	13.394	13.825-0.431	Haemophilus_influenzae_N27P39H1_145_19perV38_0_0_1998	N27P39H1_21_c(239927..241621)	564	64.51/6.66	Heme-binding_protein_A_precursor	hbpA_1	4.9e-72|Bacterial_extracellular_solute-binding_proteins,_,2e-81|Bacterial_extracellular_solute-binding_proteins,_,	None	None	LNLRFLSFLLCISQSVELQAAPSVPTF|1.202|18(305)|54.08	Bacterial_extracellular_solute-binding_proteins,_family_5_Middle_family_protein|GO:0005215,GO:0006810	None	4(51)|9.04	9(72)|15|12.77	None	7(64)|9|23|11.35	None	j_ortholog_11907548687_1|261	SpI|9.51674	264	6(553)|187|76|98.05	1(564)|490|64|100.00	23(452)|95|12|80.14	orthomcl_cluster0160|190	PanOCT_cluster_1669|270	10.00|Periplasmic	MLRLNLRFLSFLLCISQSVELQA	None	None
N126P26H1_01550	13.393	16.416-3.023	Haemophilus_influenzae_N126P26H1_66_84perV11_0_1_2006	N126P26H1_6_62018..62479	153	16.10/6.09	Outer_membrane_protein_P6_precursor	pal	1.6e-20|OmpA_family,1.1e-44|Pal_lipo:_peptidoglycan-associated_lipoprotein,	None	None	VKSLLVAGSVAALAACSS|1.186|3(47)|30.72	peptidoglycan-associated_lipoprotein|GO:0009279	None	2(40)|26.14	1(8)|2|5.23	1(152)|99.35	3(27)|3|13|17.65	None	j_ortholog_11907824385_1|150	SpII|29.3737	270	3(148)|48|48|96.73	2(144)|95|63|94.12	8(121)|20|12|79.08	orthomcl_cluster1115|150	PanOCT_cluster_12|270	10.00|OuterMembrane	MNKFVKSLLVAGSVAALAACSSSNNDA	None	None
N46P8H1_00267	13.393	16.257-2.864	Haemophilus_influenzae_N46P8H1_103_clr_1_0_1995	N46P8H1_13_c(21985..22446)	153	16.10/6.09	Outer_membrane_protein_P6_precursor	pal	1.6e-20|OmpA_family,1.1e-44|Pal_lipo:_peptidoglycan-associated_lipoprotein,	None	None	VKSLLVAGSVAALAACSS|1.186|3(47)|30.72	peptidoglycan-associated_lipoprotein|GO:0009279	None	2(47)|30.72	1(8)|2|5.23	1(152)|99.35	2(18)|3|13|11.76	None	j_ortholog_11907824385_1|150	SpII|29.3737	270	3(148)|48|48|96.73	2(144)|95|63|94.12	8(121)|20|12|79.08	None	PanOCT_cluster_12|270	10.00|OuterMembrane	MNKFVKSLLVAGSVAALAACSSSNNDA	None	None
N47P38H1_01277	13.393	16.257-2.864	Haemophilus_influenzae_N47P38H1_34_36perV41_1_0_1998	N47P38H1_4_191545..192006	153	16.10/6.09	Outer_membrane_protein_P6_precursor	pal	1.6e-20|OmpA_family,1.1e-44|Pal_lipo:_peptidoglycan-associated_lipoprotein,	None	None	VKSLLVAGSVAALAACSS|1.186|3(47)|30.72	peptidoglycan-associated_lipoprotein|GO:0009279	None	2(47)|30.72	1(8)|2|5.23	1(152)|99.35	2(18)|3|13|11.76	None	j_ortholog_11907824385_1|150	SpII|29.3737	270	3(148)|48|48|96.73	2(144)|95|63|94.12	8(121)|20|12|79.08	None	PanOCT_cluster_12|270	10.00|OuterMembrane	MNKFVKSLLVAGSVAALAACSSSNNDA	None	None
N67P10H5_00858	13.389	13.991-0.601	Haemophilus_influenzae_N67P10H5_411_49perV50_1_0_1997	N67P10H5_58_c(27353..31540)	1395	155.1/9.15	Adhesion_and_penetration_protein_autotransporterprecursor	hap	4.4e-30|autotrans_barl:_outer_membrane_autotransporter_bar,	None	None	IDFASVARSGYAALVGDQYIVSVAHN|1.180|25(355)|25.45	Immunoglobulin_A1_protease_family_protein|GO:0004252,GO:0006508	1(10)|0.72	17(235)|16.85	19(143)|26|10.25	None	16(157)|22|37|11.25	None	j_ortholog_11908494884_1|262	SpI|11.7586	244	29(1316)|389|78|94.34	3(1390)|1068|65|99.64	54(971)|184|12|69.61	orthomcl_cluster0222|184	PanOCT_cluster_719|268	9.83|OuterMembrane	MKKTVFRLNFLTACISLGIVSQAWA	0.719909	None
N67P50H1_00642	13.389	13.991-0.601	Haemophilus_influenzae_N67P50H1_411_49perV10_0_0_2001	N67P50H1_26_48652..52839	1395	155.1/9.15	Adhesion_and_penetration_protein_autotransporterprecursor	hap	4.4e-30|autotrans_barl:_outer_membrane_autotransporter_bar,	None	None	IDFASVARSGYAALVGDQYIVSVAHN|1.180|25(355)|25.45	Immunoglobulin_A1_protease_family_protein|GO:0004252,GO:0006508	1(10)|0.72	17(235)|16.85	19(143)|26|10.25	None	16(157)|22|37|11.25	None	j_ortholog_11908494884_1|262	SpI|11.7586	244	29(1316)|389|78|94.34	3(1390)|1068|65|99.64	54(971)|184|12|69.61	orthomcl_cluster0222|184	PanOCT_cluster_719|268	9.83|OuterMembrane	MKKTVFRLNFLTACISLGIVSQAWA	0.719909	None
N91P3H3_00417	13.389	13.991-0.601	Haemophilus_influenzae_N91P3H3_411_61perV4_1_1_1999	N91P3H3_29_c(27236..31423)	1395	155.1/9.15	Adhesion_and_penetration_protein_autotransporterprecursor	hap	4.4e-30|autotrans_barl:_outer_membrane_autotransporter_bar,	None	None	IDFASVARSGYAALVGDQYIVSVAHN|1.180|25(355)|25.45	Immunoglobulin_A1_protease_family_protein|GO:0004252,GO:0006508	1(10)|0.72	17(235)|16.85	19(143)|26|10.25	None	16(157)|22|37|11.25	None	j_ortholog_11908494884_1|262	SpI|11.7586	244	29(1316)|389|78|94.34	3(1390)|1068|65|99.64	54(971)|184|12|69.61	orthomcl_cluster0222|184	PanOCT_cluster_719|268	9.83|OuterMembrane	MKKTVFRLNFLTACISLGIVSQAWA	0.719909	None
N91P4H1_00959	13.389	13.991-0.601	Haemophilus_influenzae_N91P4H1_411_61perV3_0_0_1999	N91P4H1_27_c(26912..31099)	1395	155.1/9.15	Adhesion_and_penetration_protein_autotransporterprecursor	hap	4.4e-30|autotrans_barl:_outer_membrane_autotransporter_bar,	None	None	IDFASVARSGYAALVGDQYIVSVAHN|1.180|25(355)|25.45	Immunoglobulin_A1_protease_family_protein|GO:0004252,GO:0006508	1(10)|0.72	17(235)|16.85	19(143)|26|10.25	None	16(157)|22|37|11.25	None	j_ortholog_11908494884_1|262	SpI|11.7586	244	29(1316)|389|78|94.34	3(1390)|1068|65|99.64	54(971)|184|12|69.61	orthomcl_cluster0222|184	PanOCT_cluster_719|268	9.83|OuterMembrane	MKKTVFRLNFLTACISLGIVSQAWA	0.719909	None
N111P80H1_00585	13.387	13.817-0.431	Haemophilus_influenzae_N111P80H1_11_clr_1_1_2006	N111P80H1_43_41205..42899	564	64.51/6.66	Heme-binding_protein_A_precursor	hbpA_1	4.9e-72|Bacterial_extracellular_solute-binding_proteins,_,2e-81|Bacterial_extracellular_solute-binding_proteins,_,	None	None	LNLRFLSFLLCISQSVELQAAPSVPTF|1.202|18(305)|54.08	Bacterial_extracellular_solute-binding_proteins,_family_5_Middle_family_protein|GO:0005215,GO:0006810	None	4(51)|9.04	9(72)|15|12.77	None	6(60)|9|23|10.64	None	j_ortholog_11907548687_1|261	SpI|9.51674	264	6(553)|187|76|98.05	1(564)|490|64|100.00	23(452)|95|12|80.14	orthomcl_cluster0160|190	PanOCT_cluster_1669|270	10.00|Periplasmic	MLRLNLRFLSFLLCISQSVELQA	None	None
N122P13H1_00525	13.387	13.817-0.431	Haemophilus_influenzae_N122P13H1_11_79perV4_0_0_2004	N122P13H1_2_39485..41179	564	64.51/6.66	Heme-binding_protein_A_precursor	hbpA_1	4.9e-72|Bacterial_extracellular_solute-binding_proteins,_,2e-81|Bacterial_extracellular_solute-binding_proteins,_,	None	None	LNLRFLSFLLCISQSVELQAAPSVPTF|1.202|18(305)|54.08	Bacterial_extracellular_solute-binding_proteins,_family_5_Middle_family_protein|GO:0005215,GO:0006810	None	4(51)|9.04	9(72)|15|12.77	None	6(60)|9|23|10.64	None	j_ortholog_11907548687_1|261	SpI|9.51674	264	6(553)|187|76|98.05	1(564)|490|64|100.00	23(452)|95|12|80.14	orthomcl_cluster0160|190	PanOCT_cluster_1669|270	10.00|Periplasmic	MLRLNLRFLSFLLCISQSVELQA	None	None
N124P8H1_01462	13.387	16.357-2.971	Haemophilus_influenzae_N124P8H1_404_82perV6_0_1_2004	N124P8H1_76_c(1761..2222)	153	16.10/6.09	Outer_membrane_protein_P6_precursor	pal	1.6e-20|OmpA_family,1.1e-44|Pal_lipo:_peptidoglycan-associated_lipoprotein,	None	None	VKSLLVAGSVAALAACSS|1.186|3(47)|30.72	peptidoglycan-associated_lipoprotein|GO:0009279	None	2(36)|23.53	1(8)|2|5.23	1(152)|99.35	2(18)|3|13|11.76	None	j_ortholog_11907824385_1|150	SpII|29.3737	270	3(148)|48|48|96.73	2(144)|95|63|94.12	8(121)|20|12|79.08	orthomcl_cluster1115|150	PanOCT_cluster_12|270	10.00|OuterMembrane	MNKFVKSLLVAGSVAALAACSSSNNDA	None	None
N48P115H1_01239	13.387	13.817-0.431	Haemophilus_influenzae_N48P115H1_11_clr_1_0_2004	N48P115H1_6_c(102486..104180)	564	64.51/6.66	Heme-binding_protein_A_precursor	hbpA_1	4.9e-72|Bacterial_extracellular_solute-binding_proteins,_,2e-81|Bacterial_extracellular_solute-binding_proteins,_,	None	None	LNLRFLSFLLCISQSVELQAAPSVPTF|1.202|18(305)|54.08	Bacterial_extracellular_solute-binding_proteins,_family_5_Middle_family_protein|GO:0005215,GO:0006810	None	4(51)|9.04	9(72)|15|12.77	None	6(60)|9|23|10.64	None	j_ortholog_11907548687_1|261	SpI|9.51674	264	6(553)|187|76|98.05	1(564)|490|64|100.00	23(452)|95|12|80.14	orthomcl_cluster0160|190	PanOCT_cluster_1669|270	10.00|Periplasmic	MLRLNLRFLSFLLCISQSVELQA	None	None
N91P3H3_00227	13.387	16.357-2.971	Haemophilus_influenzae_N91P3H3_411_61perV4_1_1_1999	N91P3H3_23_126238..126699	153	16.10/6.09	Outer_membrane_protein_P6_precursor	pal	1.6e-20|OmpA_family,1.1e-44|Pal_lipo:_peptidoglycan-associated_lipoprotein,	None	None	VKSLLVAGSVAALAACSS|1.186|3(47)|30.72	peptidoglycan-associated_lipoprotein|GO:0009279	None	2(36)|23.53	1(8)|2|5.23	1(152)|99.35	2(18)|3|13|11.76	None	j_ortholog_11907824385_1|150	SpII|29.3737	270	3(148)|48|48|96.73	2(144)|95|63|94.12	8(121)|20|12|79.08	orthomcl_cluster1115|150	PanOCT_cluster_12|270	10.00|OuterMembrane	MNKFVKSLLVAGSVAALAACSSSNNDA	None	None
N93P28H1_01684	13.387	16.357-2.971	Haemophilus_influenzae_N93P28H1_107_64perV10_0_0_2001	N93P28H1_9_11974..12435	153	16.10/6.09	Outer_membrane_protein_P6_precursor	pal	1.6e-20|OmpA_family,1.1e-44|Pal_lipo:_peptidoglycan-associated_lipoprotein,	None	None	VKSLLVAGSVAALAACSS|1.186|3(47)|30.72	peptidoglycan-associated_lipoprotein|GO:0009279	None	2(36)|23.53	1(8)|2|5.23	1(152)|99.35	2(18)|3|13|11.76	None	j_ortholog_11907824385_1|150	SpII|29.3737	270	3(148)|48|48|96.73	2(144)|95|63|94.12	8(121)|20|12|79.08	orthomcl_cluster1115|150	PanOCT_cluster_12|270	10.00|OuterMembrane	MNKFVKSLLVAGSVAALAACSSSNNDA	None	None
N12P95H1_01006	13.386	13.751-0.365	Haemophilus_influenzae_N12P95H1_414_clr_1_1_2000	N12P95H1_35_c(254916..256376)	486	56.60/9.44	TPR_repeat-containing_protein_precursor	None	None	None	None	AVQLLLPLYKQFP|1.209|10(161)|33.13	Protein_of_unknown_function_(DUF560)_family_protein	1(10)|2.06	2(18)|3.70	3(21)|3|4.32	1(20)|4.12	9(90)|13|34|18.52	None	j_ortholog_11908130887_1|249	SpI|10.5637	253	7(455)|175|77|93.62	2(486)|408|64|100.00	14(418)|108|12|86.01	orthomcl_cluster2563|74	PanOCT_cluster_1470|261	4.58|OuterMembrane,4.72|CytoplasmicMembrane	None	None	1
N84P23H6_01337	13.386	13.751-0.365	Haemophilus_influenzae_N84P23H6_414_58perV28_1_1_2001	N84P23H6_59_c(108474..109934)	486	56.60/9.44	TPR_repeat-containing_protein_precursor	None	None	None	None	AVQLLLPLYKQFP|1.209|10(161)|33.13	Protein_of_unknown_function_(DUF560)_family_protein	1(10)|2.06	2(18)|3.70	3(21)|3|4.32	1(20)|4.12	9(90)|13|34|18.52	None	j_ortholog_11908130887_1|249	SpI|10.5637	253	7(455)|175|77|93.62	2(486)|408|64|100.00	14(418)|108|12|86.01	orthomcl_cluster2563|74	PanOCT_cluster_1470|261	4.58|OuterMembrane,4.72|CytoplasmicMembrane	None	None	1
N84P28H1_01296	13.386	13.751-0.365	Haemophilus_influenzae_N84P28H1_414_58perV23_0_0_2001	N84P28H1_5_250899..252359	486	56.60/9.44	TPR_repeat-containing_protein_precursor	None	None	None	None	AVQLLLPLYKQFP|1.209|10(161)|33.13	Protein_of_unknown_function_(DUF560)_family_protein	1(10)|2.06	2(18)|3.70	3(21)|3|4.32	1(20)|4.12	9(90)|13|34|18.52	None	j_ortholog_11908130887_1|249	SpI|10.5637	253	7(455)|175|77|93.62	2(486)|408|64|100.00	14(418)|108|12|86.01	orthomcl_cluster2563|74	PanOCT_cluster_1470|261	4.58|OuterMembrane,4.72|CytoplasmicMembrane	None	None	1
N99P1H1_01394	13.386	13.751-0.365	Haemophilus_influenzae_N99P1H1_414_clr_1_1_2000	N99P1H1_4_250911..252371	486	56.60/9.44	TPR_repeat-containing_protein_precursor	None	None	None	None	AVQLLLPLYKQFP|1.209|10(161)|33.13	Protein_of_unknown_function_(DUF560)_family_protein	1(10)|2.06	2(18)|3.70	3(21)|3|4.32	1(20)|4.12	9(90)|13|34|18.52	None	j_ortholog_11908130887_1|249	SpI|10.5637	253	7(455)|175|77|93.62	2(486)|408|64|100.00	14(418)|108|12|86.01	orthomcl_cluster2563|74	PanOCT_cluster_1470|261	4.58|OuterMembrane,4.72|CytoplasmicMembrane	None	None	1
N126P6H1_01069	13.385	13.788-0.402	Haemophilus_influenzae_N126P6H1_2_clr_1_0_2004	N126P6H1_41_19268..20728	486	56.59/9.47	TPR_repeat-containing_protein_precursor	None	None	None	None	AVQLLLPLYKQFP|1.209|11(170)|34.98	Protein_of_unknown_function_(DUF560)_family_protein	1(10)|2.06	3(27)|5.56	3(21)|3|4.32	1(20)|4.12	9(90)|13|33|18.52	None	j_ortholog_11908130887_1|249	SpI|8.22145	253	7(454)|171|77|93.42	2(485)|407|65|99.79	17(433)|107|12|89.09	orthomcl_cluster2563|74	PanOCT_cluster_1470|261	4.55|OuterMembrane,4.69|CytoplasmicMembrane	None	None	1
N56P34H1_01740	13.385	13.788-0.402	Haemophilus_influenzae_N56P34H1_2_44perV41_1_1_1998	N56P34H1_7_c(62560..64020)	486	56.59/9.47	TPR_repeat-containing_protein_precursor	None	None	None	None	AVQLLLPLYKQFP|1.209|11(170)|34.98	Protein_of_unknown_function_(DUF560)_family_protein	1(10)|2.06	3(27)|5.56	3(21)|3|4.32	1(20)|4.12	9(90)|13|33|18.52	None	j_ortholog_11908130887_1|249	SpI|8.22145	253	7(454)|171|77|93.42	2(485)|407|65|99.79	17(433)|107|12|89.09	orthomcl_cluster2563|74	PanOCT_cluster_1470|261	4.55|OuterMembrane,4.69|CytoplasmicMembrane	None	None	1
N56P41H1_00470	13.385	13.788-0.402	Haemophilus_influenzae_N56P41H1_2_44perV34_0_1_1999	N56P41H1_16_c(23972..25432)	486	56.59/9.47	TPR_repeat-containing_protein_precursor	None	None	None	None	AVQLLLPLYKQFP|1.209|11(170)|34.98	Protein_of_unknown_function_(DUF560)_family_protein	1(10)|2.06	3(27)|5.56	3(21)|3|4.32	1(20)|4.12	9(90)|13|33|18.52	None	j_ortholog_11908130887_1|249	SpI|8.22145	253	7(454)|171|77|93.42	2(485)|407|65|99.79	17(433)|107|12|89.09	orthomcl_cluster2563|74	PanOCT_cluster_1470|261	4.55|OuterMembrane,4.69|CytoplasmicMembrane	None	None	1
N124P1H1_00049	13.378	14.448-1.070	Haemophilus_influenzae_N124P1H1_1335_80perV2_1_0_2003	N124P1H1_10_c(4236..5873)	545	61.63/9.29	Heme	hxuB_1	6.6e-28|Haemolysin_secretion/activation_protein_ShlB/FhaC,	None	None	KLSAVVLLLGF|1.227|15(228)|41.83	Haemolysin_secretion/activation_protein_ShlB/FhaC/HecB_family_protein	None	2(19)|3.49	8(76)|18|13.94	None	7(67)|11|34|12.29	None	j_ortholog_11908228163_1|21	SpI|18.8613	49	9(508)|178|78|93.21	1(545)|448|65|100.00	16(452)|112|12|82.94	orthomcl_cluster4373|21	PanOCT_cluster_558|241	9.52|OuterMembrane	MNKMNKFKLSAVVLLLGFGMTSMANA	None	None
N124P2H1_01842	13.378	14.448-1.070	Haemophilus_influenzae_N124P2H1_1335_80perV1_0_0_2003	N124P2H1_80_1168..2805	545	61.63/9.29	Heme	hxuB_2	6.6e-28|Haemolysin_secretion/activation_protein_ShlB/FhaC,	None	None	KLSAVVLLLGF|1.227|15(228)|41.83	Haemolysin_secretion/activation_protein_ShlB/FhaC/HecB_family_protein	None	2(19)|3.49	8(76)|18|13.94	None	7(67)|11|34|12.29	None	j_ortholog_11908228163_1|21	SpI|18.8613	49	9(508)|178|78|93.21	1(545)|448|65|100.00	16(452)|112|12|82.94	orthomcl_cluster4373|21	PanOCT_cluster_558|241	9.52|OuterMembrane	MNKMNKFKLSAVVLLLGFGMTSMANA	None	None
N14P26H2_00868	13.378	14.448-1.070	Haemophilus_influenzae_N14P26H2_1328_clr_1_0_1997	N14P26H2_18_c(73..1710)	545	61.63/9.29	Heme	hxuB_2	6.6e-28|Haemolysin_secretion/activation_protein_ShlB/FhaC,	None	None	KLSAVVLLLGF|1.227|15(228)|41.83	Haemolysin_secretion/activation_protein_ShlB/FhaC/HecB_family_protein	None	2(19)|3.49	8(76)|18|13.94	None	7(67)|11|34|12.29	None	j_ortholog_11908228163_1|21	SpI|18.8613	49	9(508)|178|78|93.21	1(545)|448|65|100.00	16(452)|112|12|82.94	orthomcl_cluster4373|21	PanOCT_cluster_558|241	9.52|OuterMembrane	MNKMNKFKLSAVVLLLGFGMTSMANA	None	None
N19P68H7_00005	13.378	14.448-1.070	Haemophilus_influenzae_N19P68H7_1331_13perV81_1_0_2000	N19P68H7_119_c(73..1710)	545	61.63/9.29	Heme	hxuB_1	6.6e-28|Haemolysin_secretion/activation_protein_ShlB/FhaC,	None	None	KLSAVVLLLGF|1.227|15(228)|41.83	Haemolysin_secretion/activation_protein_ShlB/FhaC/HecB_family_protein	None	2(19)|3.49	8(76)|18|13.94	None	7(67)|11|34|12.29	None	j_ortholog_11908228163_1|21	SpI|18.8613	49	9(508)|178|78|93.21	1(545)|448|65|100.00	16(452)|112|12|82.94	orthomcl_cluster4373|21	PanOCT_cluster_558|241	9.52|OuterMembrane	MNKMNKFKLSAVVLLLGFGMTSMANA	None	None
N19P81H1_01810	13.378	14.448-1.070	Haemophilus_influenzae_N19P81H1_1331_13perV68_0_0_2001	N19P81H1_81_492..2129	545	61.63/9.29	Heme	hxuB_2	6.6e-28|Haemolysin_secretion/activation_protein_ShlB/FhaC,	None	None	KLSAVVLLLGF|1.227|15(228)|41.83	Haemolysin_secretion/activation_protein_ShlB/FhaC/HecB_family_protein	None	2(19)|3.49	8(76)|18|13.94	None	7(67)|11|34|12.29	None	j_ortholog_11908228163_1|21	SpI|18.8613	49	9(508)|178|78|93.21	1(545)|448|65|100.00	16(452)|112|12|82.94	orthomcl_cluster4373|21	PanOCT_cluster_558|241	9.52|OuterMembrane	MNKMNKFKLSAVVLLLGFGMTSMANA	None	None
N51P10H1_01651	13.378	14.448-1.070	Haemophilus_influenzae_N51P10H1_1339_42perV5_0_0_1996	N51P10H1_5_524..2161	545	61.63/9.29	Heme	hxuB_2	6.6e-28|Haemolysin_secretion/activation_protein_ShlB/FhaC,	None	None	KLSAVVLLLGF|1.227|15(228)|41.83	Haemolysin_secretion/activation_protein_ShlB/FhaC/HecB_family_protein	None	2(19)|3.49	8(76)|18|13.94	None	7(67)|11|34|12.29	None	j_ortholog_11908228163_1|21	SpI|18.8613	49	9(508)|178|78|93.21	1(545)|448|65|100.00	16(452)|112|12|82.94	orthomcl_cluster4373|21	PanOCT_cluster_558|241	9.52|OuterMembrane	MNKMNKFKLSAVVLLLGFGMTSMANA	None	None
N51P5H1_01295	13.378	14.448-1.070	Haemophilus_influenzae_N51P5H1_1339_42perV10_1_0_1995	N51P5H1_3_c(73..1710)	545	61.63/9.29	Heme	hxuB_2	6.6e-28|Haemolysin_secretion/activation_protein_ShlB/FhaC,	None	None	KLSAVVLLLGF|1.227|15(228)|41.83	Haemolysin_secretion/activation_protein_ShlB/FhaC/HecB_family_protein	None	2(19)|3.49	8(76)|18|13.94	None	7(67)|11|34|12.29	None	j_ortholog_11908228163_1|21	SpI|18.8613	49	9(508)|178|78|93.21	1(545)|448|65|100.00	16(452)|112|12|82.94	orthomcl_cluster4373|21	PanOCT_cluster_558|241	9.52|OuterMembrane	MNKMNKFKLSAVVLLLGFGMTSMANA	None	None
N74P49H2_00146	13.378	14.448-1.070	Haemophilus_influenzae_N74P49H2_1331_clr_1_0_2001	N74P49H2_119_c(73..1710)	545	61.63/9.29	Heme	hxuB_2	6.6e-28|Haemolysin_secretion/activation_protein_ShlB/FhaC,	None	None	KLSAVVLLLGF|1.227|15(228)|41.83	Haemolysin_secretion/activation_protein_ShlB/FhaC/HecB_family_protein	None	2(19)|3.49	8(76)|18|13.94	None	7(67)|11|34|12.29	None	j_ortholog_11908228163_1|21	SpI|18.8613	49	9(508)|178|78|93.21	1(545)|448|65|100.00	16(452)|112|12|82.94	orthomcl_cluster4373|21	PanOCT_cluster_558|241	9.52|OuterMembrane	MNKMNKFKLSAVVLLLGFGMTSMANA	None	None
N84P21H1_01247	13.378	14.448-1.070	Haemophilus_influenzae_N84P21H1_1333_57perV23_1_0_2001	N84P21H1_37_596..2233	545	61.63/9.29	Heme	hxuB_1	6.6e-28|Haemolysin_secretion/activation_protein_ShlB/FhaC,	None	None	KLSAVVLLLGF|1.227|15(228)|41.83	Haemolysin_secretion/activation_protein_ShlB/FhaC/HecB_family_protein	None	2(19)|3.49	8(76)|18|13.94	None	7(67)|11|34|12.29	None	j_ortholog_11908228163_1|21	SpI|18.8613	49	9(508)|178|78|93.21	1(545)|448|65|100.00	16(452)|112|12|82.94	orthomcl_cluster4373|21	PanOCT_cluster_558|241	9.52|OuterMembrane	MNKMNKFKLSAVVLLLGFGMTSMANA	None	None
N84P23H1_00294	13.378	14.448-1.070	Haemophilus_influenzae_N84P23H1_1333_57perV21_0_1_2001	N84P23H1_14_624..2261	545	61.63/9.29	Heme	hxuB_1	6.6e-28|Haemolysin_secretion/activation_protein_ShlB/FhaC,	None	None	KLSAVVLLLGF|1.227|15(228)|41.83	Haemolysin_secretion/activation_protein_ShlB/FhaC/HecB_family_protein	None	2(19)|3.49	8(76)|18|13.94	None	7(67)|11|34|12.29	None	j_ortholog_11908228163_1|21	SpI|18.8613	49	9(508)|178|78|93.21	1(545)|448|65|100.00	16(452)|112|12|82.94	orthomcl_cluster4373|21	PanOCT_cluster_558|241	9.52|OuterMembrane	MNKMNKFKLSAVVLLLGFGMTSMANA	None	None
N94P5H_00003	13.378	14.448-1.070	Haemophilus_influenzae_N94P5H_1373_clr_1_0_2000	N94P5H_102_590..2227	545	61.63/9.29	Heme	hxuB_1	6.6e-28|Haemolysin_secretion/activation_protein_ShlB/FhaC,	None	None	KLSAVVLLLGF|1.227|15(228)|41.83	Haemolysin_secretion/activation_protein_ShlB/FhaC/HecB_family_protein	None	2(19)|3.49	8(76)|18|13.94	None	7(67)|11|34|12.29	None	j_ortholog_11908228163_1|21	SpI|18.8613	49	9(508)|178|78|93.21	1(545)|448|65|100.00	16(452)|112|12|82.94	orthomcl_cluster4373|21	PanOCT_cluster_558|241	9.52|OuterMembrane	MNKMNKFKLSAVVLLLGFGMTSMANA	None	None
N94P41H1_01074	13.374	16.357-2.984	Haemophilus_influenzae_N94P41H1_1334_66perV40_0_0_2003	N94P41H1_78_219053..219514	153	16.10/6.09	Outer_membrane_protein_P6_precursor	pal	1.6e-20|OmpA_family,1.1e-44|Pal_lipo:_peptidoglycan-associated_lipoprotein,	None	None	VKSLLVAGSVAALAACSS|1.186|3(47)|30.72	peptidoglycan-associated_lipoprotein|GO:0009279	None	2(37)|24.18	1(8)|2|5.23	1(152)|99.35	2(18)|3|13|11.76	None	j_ortholog_11907824385_1|150	SpII|29.3737	270	3(148)|48|48|96.73	2(144)|95|63|94.12	8(121)|20|12|79.08	orthomcl_cluster1115|150	PanOCT_cluster_12|270	10.00|OuterMembrane	MNKFVKSLLVAGSVAALAACSSSNNDA	None	None
N1P18H1_00942	13.367	16.257-2.891	Haemophilus_influenzae_N1P18H1_1336_1perV16_0_1_1995	N1P18H1_2_c(46005..46466)	153	16.10/6.09	Outer_membrane_protein_P6_precursor	pal	1.6e-20|OmpA_family,1.1e-44|Pal_lipo:_peptidoglycan-associated_lipoprotein,	None	None	VKSLLVAGSVAALAACSS|1.186|3(47)|30.72	peptidoglycan-associated_lipoprotein|GO:0009279	None	2(49)|32.03	1(8)|2|5.23	1(152)|99.35	2(18)|3|13|11.76	None	None	SpII|29.3737	270	3(148)|48|48|96.73	2(144)|95|63|94.12	8(121)|20|12|79.08	orthomcl_cluster1115|150	PanOCT_cluster_12|270	10.00|OuterMembrane	MNKFVKSLLVAGSVAALAACSSSNNDA	None	None
N24P45H1_00361	13.367	16.257-2.891	Haemophilus_influenzae_N24P45H1_680_16perV44_0_1_1998	N24P45H1_20_c(21976..22437)	153	16.10/6.09	Outer_membrane_protein_P6_precursor	pal	1.6e-20|OmpA_family,1.1e-44|Pal_lipo:_peptidoglycan-associated_lipoprotein,	None	None	VKSLLVAGSVAALAACSS|1.186|3(47)|30.72	peptidoglycan-associated_lipoprotein|GO:0009279	None	2(49)|32.03	1(8)|2|5.23	1(152)|99.35	2(18)|3|13|11.76	None	j_ortholog_11907824385_1|150	SpII|29.3737	270	3(148)|48|48|96.73	2(144)|95|63|94.12	8(121)|20|12|79.08	None	PanOCT_cluster_12|270	10.00|OuterMembrane	MNKFVKSLLVAGSVAALAACSSSNNDA	None	None
N84P15H4_01012	13.367	16.257-2.891	Haemophilus_influenzae_N84P15H4_260_clr_1_1_2000	N84P15H4_3_193080..193541	153	16.10/6.09	Outer_membrane_protein_P6_precursor	pal	1.6e-20|OmpA_family,1.1e-44|Pal_lipo:_peptidoglycan-associated_lipoprotein,	None	None	VKSLLVAGSVAALAACSS|1.186|3(47)|30.72	peptidoglycan-associated_lipoprotein|GO:0009279	None	2(49)|32.03	1(8)|2|5.23	1(152)|99.35	2(18)|3|13|11.76	None	None	SpII|29.3737	270	3(148)|48|48|96.73	2(144)|95|63|94.12	8(121)|20|12|79.08	orthomcl_cluster1115|150	PanOCT_cluster_12|270	10.00|OuterMembrane	MNKFVKSLLVAGSVAALAACSSSNNDA	None	None
N103P3H1_01641	13.361	16.357-2.997	Haemophilus_influenzae_N103P3H1_155_70perV20_1_0_2000	N103P3H1_8_11673..12134	153	16.10/6.09	Outer_membrane_protein_P6_precursor	pal	1.6e-20|OmpA_family,1.1e-44|Pal_lipo:_peptidoglycan-associated_lipoprotein,	None	None	VKSLLVAGSVAALAACSS|1.186|3(47)|30.72	peptidoglycan-associated_lipoprotein|GO:0009279	None	2(38)|24.84	1(8)|2|5.23	1(152)|99.35	2(18)|3|13|11.76	None	j_ortholog_11907824385_1|150	SpII|29.3737	270	3(148)|48|48|96.73	2(144)|95|63|94.12	8(121)|20|12|79.08	orthomcl_cluster1115|150	PanOCT_cluster_12|270	10.00|OuterMembrane	MNKFVKSLLVAGSVAALAACSSSNNDA	None	None
N6P22H1_00878	13.361	16.357-2.997	Haemophilus_influenzae_N6P22H1_349_4perV5_0_0_1996	N6P22H1_25_199557..200018	153	16.10/6.09	Outer_membrane_protein_P6_precursor	pal	1.6e-20|OmpA_family,1.1e-44|Pal_lipo:_peptidoglycan-associated_lipoprotein,	None	None	VKSLLVAGSVAALAACSS|1.186|3(47)|30.72	peptidoglycan-associated_lipoprotein|GO:0009279	None	2(38)|24.84	1(8)|2|5.23	1(152)|99.35	2(18)|3|13|11.76	None	j_ortholog_11907824385_1|150	SpII|29.3737	270	3(148)|48|48|96.73	2(144)|95|63|94.12	8(121)|20|12|79.08	orthomcl_cluster1115|150	PanOCT_cluster_12|270	10.00|OuterMembrane	MNKFVKSLLVAGSVAALAACSSSNNDA	None	None
N122P13H1_00982	13.36	16.316-2.956	Haemophilus_influenzae_N122P13H1_11_79perV4_0_0_2004	N122P13H1_30_c(211162..211623)	153	16.10/6.09	Outer_membrane_protein_P6_precursor	pal	1.6e-20|OmpA_family,1.1e-44|Pal_lipo:_peptidoglycan-associated_lipoprotein,	None	None	VKSLLVAGSVAALAACSS|1.186|3(47)|30.72	peptidoglycan-associated_lipoprotein|GO:0009279	None	2(54)|35.29	1(8)|2|5.23	1(152)|99.35	3(27)|3|13|17.65	None	None	SpII|29.3737	270	3(148)|48|48|96.73	2(144)|95|63|94.12	8(121)|20|12|79.08	orthomcl_cluster1115|150	PanOCT_cluster_12|270	10.00|OuterMembrane	MNKFVKSLLVAGSVAALAACSSSNNDA	None	None
N91P86H1_00982	13.358	17.599-4.241	Haemophilus_influenzae_N91P86H1_107_clr_1_1_2006	N91P86H1_5_104956..106326	456	49.40/8.3	Outer_membrane_protein_P1_precursor	ompP1	1.5e-130|Outer_membrane_protein_transport_protein_(OMPP1/F,	None	None	ARNVVPGAFVPNLYFVAPVNDK|1.199|12(216)|47.37	Outer_membrane_protein_transport_protein_(OMPP1/FadL/TodX)_family_protein	None	8(340)|74.56	5(47)|12|10.31	8(329)|72.15	6(54)|6|22|11.84	None	j_ortholog_11908084185_1|208	SpI|21.7034	238	3(446)|144|74|97.81	4(450)|328|39|98.68	16(377)|68|12|82.68	orthomcl_cluster0065|205	PanOCT_cluster_33|268	10.00|OuterMembrane	MKKFNQSLLATAMLLAAGGANA	0.759665	None
N126P12H2_01319	13.357	13.759-0.402	Haemophilus_influenzae_N126P12H2_98_clr_1_0_2005	N126P12H2_6_c(94800..96260)	486	56.51/9.55	TPR_repeat-containing_protein_precursor	None	None	None	None	AVQLLLPLYKQF|1.209|11(168)|34.57	Protein_of_unknown_function_(DUF560)_family_protein	1(10)|2.06	3(27)|5.56	3(21)|3|4.32	1(20)|4.12	9(90)|13|37|18.52	None	j_ortholog_11908130887_1|249	SpI|10.1854	253	7(455)|173|77|93.62	1(486)|411|64|100.00	17(415)|107|12|85.39	orthomcl_cluster2563|74	PanOCT_cluster_1470|261	4.58|OuterMembrane,4.72|CytoplasmicMembrane	None	None	1
N128P1H1_00348	13.357	13.759-0.402	Haemophilus_influenzae_N128P1H1_98_87perV56_1_0_2004	N128P1H1_1_19734..21194	486	56.51/9.55	TPR_repeat-containing_protein_precursor	None	None	None	None	AVQLLLPLYKQF|1.209|11(168)|34.57	Protein_of_unknown_function_(DUF560)_family_protein	1(10)|2.06	3(27)|5.56	3(21)|3|4.32	1(20)|4.12	9(90)|13|37|18.52	None	j_ortholog_11908130887_1|249	SpI|10.1854	253	7(455)|173|77|93.62	1(486)|411|64|100.00	17(415)|107|12|85.39	orthomcl_cluster2563|74	PanOCT_cluster_1470|261	4.58|OuterMembrane,4.72|CytoplasmicMembrane	None	None	1
N128P56H1_00906	13.357	13.759-0.402	Haemophilus_influenzae_N128P56H1_98_87perV1_0_0_2007	N128P56H1_4_19575..21035	486	56.51/9.55	TPR_repeat-containing_protein_precursor	None	None	None	None	AVQLLLPLYKQF|1.209|11(168)|34.57	Protein_of_unknown_function_(DUF560)_family_protein	1(10)|2.06	3(27)|5.56	3(21)|3|4.32	1(20)|4.12	9(90)|13|37|18.52	None	j_ortholog_11908130887_1|249	SpI|10.1854	253	7(455)|173|77|93.62	1(486)|411|64|100.00	17(415)|107|12|85.39	orthomcl_cluster2563|74	PanOCT_cluster_1470|261	4.58|OuterMembrane,4.72|CytoplasmicMembrane	None	None	1
N91P114H1_01587	13.357	13.759-0.402	Haemophilus_influenzae_N91P114H1_98_62perV109_0_._2007	N91P114H1_6_c(94800..96260)	486	56.51/9.55	TPR_repeat-containing_protein_precursor	None	None	None	None	AVQLLLPLYKQF|1.209|11(168)|34.57	Protein_of_unknown_function_(DUF560)_family_protein	1(10)|2.06	3(27)|5.56	3(21)|3|4.32	1(20)|4.12	9(90)|13|37|18.52	None	j_ortholog_11908130887_1|249	SpI|10.1854	253	7(455)|173|77|93.62	1(486)|411|64|100.00	17(415)|107|12|85.39	orthomcl_cluster2563|74	PanOCT_cluster_1470|261	4.58|OuterMembrane,4.72|CytoplasmicMembrane	None	None	1
N96P29H1_01161	13.357	13.759-0.402	Haemophilus_influenzae_N96P29H1_98_clr_1_0_2002	N96P29H1_4_c(94800..96260)	486	56.51/9.55	TPR_repeat-containing_protein_precursor	None	None	None	None	AVQLLLPLYKQF|1.209|11(168)|34.57	Protein_of_unknown_function_(DUF560)_family_protein	1(10)|2.06	3(27)|5.56	3(21)|3|4.32	1(20)|4.12	9(90)|13|37|18.52	None	j_ortholog_11908130887_1|249	SpI|10.1854	253	7(455)|173|77|93.62	1(486)|411|64|100.00	17(415)|107|12|85.39	orthomcl_cluster2563|74	PanOCT_cluster_1470|261	4.58|OuterMembrane,4.72|CytoplasmicMembrane	None	None	1
N106P3H1_00275	13.354	16.257-2.904	Haemophilus_influenzae_N106P3H1_10001_74perV7_1_0_2001	N106P3H1_163_1359..1820	153	16.10/6.09	Outer_membrane_protein_P6_precursor	pal	1.6e-20|OmpA_family,1.1e-44|Pal_lipo:_peptidoglycan-associated_lipoprotein,	None	None	VKSLLVAGSVAALAACSS|1.186|3(47)|30.72	peptidoglycan-associated_lipoprotein|GO:0009279	None	2(50)|32.68	1(8)|2|5.23	1(152)|99.35	2(18)|3|13|11.76	None	None	SpII|29.3737	270	3(148)|48|48|96.73	2(144)|95|63|94.12	8(121)|20|12|79.08	orthomcl_cluster1115|150	PanOCT_cluster_12|270	10.00|OuterMembrane	MNKFVKSLLVAGSVAALAACSSSNNDA	None	None
N96P6H3_01712	13.354	16.257-2.904	Haemophilus_influenzae_N96P6H3_329_106perV15_1_0_2000	N96P6H3_97_11635..12096	153	16.10/6.09	Outer_membrane_protein_P6_precursor	pal	1.6e-20|OmpA_family,1.1e-44|Pal_lipo:_peptidoglycan-associated_lipoprotein,	None	None	VKSLLVAGSVAALAACSS|1.186|3(47)|30.72	peptidoglycan-associated_lipoprotein|GO:0009279	None	2(50)|32.68	1(8)|2|5.23	1(152)|99.35	2(18)|3|13|11.76	None	j_ortholog_11907824385_1|150	SpII|29.3737	270	3(148)|48|48|96.73	2(144)|95|63|94.12	8(121)|20|12|79.08	None	PanOCT_cluster_12|270	10.00|OuterMembrane	MNKFVKSLLVAGSVAALAACSSSNNDA	None	None
N19P173H1_00839	13.341	16.416-3.075	Haemophilus_influenzae_N19P173H1_203_14perV172_0_1_2007	N19P173H1_25_c(154424..154885)	153	16.10/6.09	Outer_membrane_protein_P6_precursor	pal	1.6e-20|OmpA_family,1.1e-44|Pal_lipo:_peptidoglycan-associated_lipoprotein,	None	None	VKSLLVAGSVAALAACSS|1.186|3(47)|30.72	peptidoglycan-associated_lipoprotein|GO:0009279	None	2(44)|28.76	1(8)|2|5.23	1(152)|99.35	3(27)|3|13|17.65	None	j_ortholog_11907824385_1|150	SpII|29.3737	270	3(148)|48|48|96.73	2(144)|95|63|94.12	8(121)|20|12|79.08	orthomcl_cluster1115|150	PanOCT_cluster_12|270	10.00|OuterMembrane	MNKFVKSLLVAGSVAALAACSSSNNDA	None	None
N56P76H1_00916	13.341	16.257-2.917	Haemophilus_influenzae_N56P76H1_12_clr_1_1_2001	N56P76H1_40_11780..12241	153	16.10/6.09	Outer_membrane_protein_P6_precursor	pal	1.6e-20|OmpA_family,1.1e-44|Pal_lipo:_peptidoglycan-associated_lipoprotein,	None	None	VKSLLVAGSVAALAACSS|1.186|3(47)|30.72	peptidoglycan-associated_lipoprotein|GO:0009279	None	2(51)|33.33	1(8)|2|5.23	1(152)|99.35	2(18)|3|13|11.76	None	j_ortholog_11907824385_1|150	SpII|29.3737	270	3(148)|48|48|96.73	2(144)|95|63|94.12	8(121)|20|12|79.08	None	PanOCT_cluster_12|270	10.00|OuterMembrane	MNKFVKSLLVAGSVAALAACSSSNNDA	None	None
N5P54H1_01545	13.338	13.740-0.402	Haemophilus_influenzae_N5P54H1_103_93perV28_0_0_1999	N5P54H1_7_284089..285549	486	56.51/9.54	TPR_repeat-containing_protein_precursor	None	None	None	None	AVQLLLPLYKQFP|1.209|11(170)|34.98	Protein_of_unknown_function_(DUF560)_family_protein	1(10)|2.06	3(27)|5.56	3(21)|3|4.32	1(20)|4.12	8(81)|12|33|16.67	None	j_ortholog_11908130887_1|249	SpI|10.5979	253	5(460)|174|77|94.65	2(485)|407|65|99.79	14(418)|106|12|86.01	orthomcl_cluster2563|74	PanOCT_cluster_1470|261	4.58|OuterMembrane,4.72|CytoplasmicMembrane	None	None	1
N84P12H1_00958	13.335	14.095-0.760	Haemophilus_influenzae_N84P12H1_630_56perV13_1_0_2000	N84P12H1_53_c(191694..193544)	616	69.21/9.58	Heme	hxuC_2	None	None	None	TGVYLIAHIPLFGEKLLVSPSVRYD|1.193|12(195)|31.66	TonB-dependent_heme/hemoglobin_receptor_family_protein_family_protein|GO:0006810,GO:0019867,GO:0022857	None	6(80)|12.99	9(90)|24|14.61	None	9(82)|10|32|13.31	None	j_ortholog_11907665566_1|5	SpI|13.5043	263	15(577)|169|73|93.67	4(609)|486|64|98.86	18(448)|96|12|72.73	orthomcl_cluster6413|5	PanOCT_cluster_733|270	10.00|OuterMembrane	MRFSKLSLAITTTLVTANALA	None	None
N84P13H1_01658	13.335	14.095-0.760	Haemophilus_influenzae_N84P13H1_630_56perV12_0_0_2000	N84P13H1_68_c(339276..341126)	616	69.21/9.58	Heme	hxuC_2	None	None	None	TGVYLIAHIPLFGEKLLVSPSVRYD|1.193|12(195)|31.66	TonB-dependent_heme/hemoglobin_receptor_family_protein_family_protein|GO:0006810,GO:0019867,GO:0022857	None	6(80)|12.99	9(90)|24|14.61	None	9(82)|10|32|13.31	None	j_ortholog_11907665566_1|5	SpI|13.5043	263	15(577)|169|73|93.67	4(609)|486|64|98.86	18(448)|96|12|72.73	orthomcl_cluster6413|5	PanOCT_cluster_733|270	10.00|OuterMembrane	MRFSKLSLAITTTLVTANALA	None	None
N84P15H1_00589	13.335	14.095-0.760	Haemophilus_influenzae_N84P15H1_630_clr_1_1_2000	N84P15H1_15_c(318368..320218)	616	69.21/9.58	Heme	hxuC_2	None	None	None	TGVYLIAHIPLFGEKLLVSPSVRYD|1.193|12(195)|31.66	TonB-dependent_heme/hemoglobin_receptor_family_protein_family_protein|GO:0006810,GO:0019867,GO:0022857	None	6(80)|12.99	9(90)|24|14.61	None	9(82)|10|32|13.31	None	j_ortholog_11907665566_1|5	SpI|13.5043	263	15(577)|169|73|93.67	4(609)|486|64|98.86	18(448)|96|12|72.73	orthomcl_cluster6413|5	PanOCT_cluster_733|270	10.00|OuterMembrane	MRFSKLSLAITTTLVTANALA	None	None
N27P10H2_00845	13.334	16.357-3.023	Haemophilus_influenzae_N27P10H2_46_18perV5_0_0_1995	N27P10H2_28_170257..170718	153	16.10/6.09	Outer_membrane_protein_P6_precursor	pal	1.6e-20|OmpA_family,1.1e-44|Pal_lipo:_peptidoglycan-associated_lipoprotein,	None	None	VKSLLVAGSVAALAACSS|1.186|3(47)|30.72	peptidoglycan-associated_lipoprotein|GO:0009279	None	2(40)|26.14	1(8)|2|5.23	1(152)|99.35	2(18)|3|13|11.76	None	j_ortholog_11907824385_1|150	SpII|29.3737	270	3(148)|48|48|96.73	2(144)|95|63|94.12	8(121)|20|12|79.08	orthomcl_cluster1115|150	PanOCT_cluster_12|270	10.00|OuterMembrane	MNKFVKSLLVAGSVAALAACSSSNNDA	None	None
N84P13H1_01527	13.334	16.357-3.023	Haemophilus_influenzae_N84P13H1_630_56perV12_0_0_2000	N84P13H1_68_223825..224286	153	16.10/6.09	Outer_membrane_protein_P6_precursor	pal	1.6e-20|OmpA_family,1.1e-44|Pal_lipo:_peptidoglycan-associated_lipoprotein,	None	None	VKSLLVAGSVAALAACSS|1.186|3(47)|30.72	peptidoglycan-associated_lipoprotein|GO:0009279	None	2(40)|26.14	1(8)|2|5.23	1(152)|99.35	2(18)|3|13|11.76	None	j_ortholog_11907824385_1|150	SpII|29.3737	270	3(148)|48|48|96.73	2(144)|95|63|94.12	8(121)|20|12|79.08	orthomcl_cluster1115|150	PanOCT_cluster_12|270	10.00|OuterMembrane	MNKFVKSLLVAGSVAALAACSSSNNDA	None	None
N124P40H1_01364	13.328	16.416-3.088	Haemophilus_influenzae_N124P40H1_425_83perV37_0_0_2006	N124P40H1_8_c(14677..15138)	153	16.10/6.09	Outer_membrane_protein_P6_precursor	pal	1.6e-20|OmpA_family,1.1e-44|Pal_lipo:_peptidoglycan-associated_lipoprotein,	None	None	VKSLLVAGSVAALAACSS|1.186|3(47)|30.72	peptidoglycan-associated_lipoprotein|GO:0009279	None	2(45)|29.41	1(8)|2|5.23	1(152)|99.35	3(27)|3|13|17.65	None	j_ortholog_11907824385_1|150	SpII|29.3737	270	3(148)|48|48|96.73	2(144)|95|63|94.12	8(121)|20|12|79.08	orthomcl_cluster1115|150	PanOCT_cluster_12|270	10.00|OuterMembrane	MNKFVKSLLVAGSVAALAACSSSNNDA	None	None
N67P10H5_00138	13.328	16.257-2.930	Haemophilus_influenzae_N67P10H5_411_49perV50_1_0_1997	N67P10H5_14_79713..80174	153	16.10/6.09	Outer_membrane_protein_P6_precursor	pal	1.6e-20|OmpA_family,1.1e-44|Pal_lipo:_peptidoglycan-associated_lipoprotein,	None	None	VKSLLVAGSVAALAACSS|1.186|3(47)|30.72	peptidoglycan-associated_lipoprotein|GO:0009279	None	2(52)|33.99	1(8)|2|5.23	1(152)|99.35	2(18)|3|13|11.76	None	None	SpII|29.3737	270	3(148)|48|48|96.73	2(144)|95|63|94.12	8(121)|20|12|79.08	orthomcl_cluster1115|150	PanOCT_cluster_12|270	10.00|OuterMembrane	MNKFVKSLLVAGSVAALAACSSSNNDA	None	None
N6P32H1_00961	13.328	16.257-2.930	Haemophilus_influenzae_N6P32H1_155_6perV24_0_0_1997	N6P32H1_2_194233..194694	153	16.10/6.09	Outer_membrane_protein_P6_precursor	pal	1.6e-20|OmpA_family,1.1e-44|Pal_lipo:_peptidoglycan-associated_lipoprotein,	None	None	VKSLLVAGSVAALAACSS|1.186|3(47)|30.72	peptidoglycan-associated_lipoprotein|GO:0009279	None	2(52)|33.99	1(8)|2|5.23	1(152)|99.35	2(18)|3|13|11.76	None	j_ortholog_11907824385_1|150	SpII|29.3737	270	3(148)|48|48|96.73	2(144)|95|63|94.12	8(121)|20|12|79.08	None	PanOCT_cluster_12|270	10.00|OuterMembrane	MNKFVKSLLVAGSVAALAACSSSNNDA	None	None
N126P12H2_01411	13.321	16.316-2.995	Haemophilus_influenzae_N126P12H2_98_clr_1_0_2005	N126P12H2_7_c(21950..22411)	153	16.10/6.09	Outer_membrane_protein_P6_precursor	pal	1.6e-20|OmpA_family,1.1e-44|Pal_lipo:_peptidoglycan-associated_lipoprotein,	None	None	VKSLLVAGSVAALAACSS|1.186|3(47)|30.72	peptidoglycan-associated_lipoprotein|GO:0009279	None	2(57)|37.25	1(8)|2|5.23	1(152)|99.35	3(27)|3|13|17.65	None	j_ortholog_11907824385_1|150	SpII|29.3737	270	3(148)|48|48|96.73	2(144)|95|63|94.12	8(121)|20|12|79.08	None	PanOCT_cluster_12|270	10.00|OuterMembrane	MNKFVKSLLVAGSVAALAACSSSNNDA	None	None
N59P1H1_00785	13.321	16.357-3.036	Haemophilus_influenzae_N59P1H1_365_clr_1_0_1997	N59P1H1_34_c(22734..23195)	153	16.10/6.09	Outer_membrane_protein_P6_precursor	pal	1.6e-20|OmpA_family,1.1e-44|Pal_lipo:_peptidoglycan-associated_lipoprotein,	None	None	VKSLLVAGSVAALAACSS|1.186|3(47)|30.72	peptidoglycan-associated_lipoprotein|GO:0009279	None	2(41)|26.80	1(8)|2|5.23	1(152)|99.35	2(18)|3|13|11.76	None	j_ortholog_11907824385_1|150	SpII|29.3737	270	3(148)|48|48|96.73	2(144)|95|63|94.12	8(121)|20|12|79.08	orthomcl_cluster1115|150	PanOCT_cluster_12|270	10.00|OuterMembrane	MNKFVKSLLVAGSVAALAACSSSNNDA	None	None
N107P75H1_00810	13.314	16.377-3.062	Haemophilus_influenzae_N107P75H1_215_76perV50_0_0_2006	N107P75H1_3_c(46254..46715)	153	16.12/6.09	Outer_membrane_protein_P6_precursor	pal	1.6e-20|OmpA_family,1.1e-44|Pal_lipo:_peptidoglycan-associated_lipoprotein,	None	None	VKSLLVAGSVAALAACSS|1.186|3(47)|30.72	peptidoglycan-associated_lipoprotein|GO:0009279	None	2(43)|28.10	1(8)|2|5.23	2(147)|96.08	3(27)|3|13|17.65	None	j_ortholog_11907925493_1|4	SpII|28.3962	270	3(148)|47|47|96.73	2(144)|95|63|94.12	8(121)|20|12|79.08	orthomcl_cluster6644|4	PanOCT_cluster_12|270	10.00|OuterMembrane	MNKFVKSLLVAGSVAALAACSSSNNDA	None	None
N87P37H1_01493	13.314	16.257-2.943	Haemophilus_influenzae_N87P37H1_159_clr_1_1_2002	N87P37H1_8_194736..195197	153	16.10/6.09	Outer_membrane_protein_P6_precursor	pal	1.6e-20|OmpA_family,1.1e-44|Pal_lipo:_peptidoglycan-associated_lipoprotein,	None	None	VKSLLVAGSVAALAACSS|1.186|3(47)|30.72	peptidoglycan-associated_lipoprotein|GO:0009279	None	2(53)|34.64	1(8)|2|5.23	1(152)|99.35	2(18)|3|13|11.76	None	None	SpII|29.3737	270	3(148)|48|48|96.73	2(144)|95|63|94.12	8(121)|20|12|79.08	orthomcl_cluster1115|150	PanOCT_cluster_12|270	10.00|OuterMembrane	MNKFVKSLLVAGSVAALAACSSSNNDA	None	None
N133P41H1_00994	13.313	13.716-0.402	Haemophilus_influenzae_N133P41H1_263_clr_1_0_2007	N133P41H1_33_29467..30927	486	56.48/9.51	TPR_repeat-containing_protein_precursor	None	None	None	None	AVQLLLPLYKQF|1.209|12(171)|35.19	Protein_of_unknown_function_(DUF560)_family_protein	1(10)|2.06	3(27)|5.56	2(14)|2|2.88	1(20)|4.12	9(89)|12|37|18.31	None	j_ortholog_11908130887_1|249	SpI|8.32865	253	6(456)|171|78|93.83	1(486)|409|65|100.00	13(409)|103|12|84.16	orthomcl_cluster0389|172	PanOCT_cluster_1470|261	9.52|OuterMembrane	None	None	1
N135P16H1_00149	13.313	13.716-0.402	Haemophilus_influenzae_N135P16H1_263_89perV30_1_0_2006	N135P16H1_12_c(20170..21630)	486	56.48/9.51	TPR_repeat-containing_protein_precursor	None	None	None	None	AVQLLLPLYKQF|1.209|12(171)|35.19	Protein_of_unknown_function_(DUF560)_family_protein	1(10)|2.06	3(27)|5.56	2(14)|2|2.88	1(20)|4.12	9(89)|12|37|18.31	None	j_ortholog_11908130887_1|249	SpI|8.32865	253	6(456)|171|78|93.83	1(486)|409|65|100.00	13(409)|103|12|84.16	orthomcl_cluster0389|172	PanOCT_cluster_1470|261	9.52|OuterMembrane	None	None	1
N135P30H1_01020	13.313	13.716-0.402	Haemophilus_influenzae_N135P30H1_263_89perV16_0_0_2007	N135P30H1_3_c(86777..88237)	486	56.48/9.51	TPR_repeat-containing_protein_precursor	None	None	None	None	AVQLLLPLYKQF|1.209|12(171)|35.19	Protein_of_unknown_function_(DUF560)_family_protein	1(10)|2.06	3(27)|5.56	2(14)|2|2.88	1(20)|4.12	9(89)|12|37|18.31	None	j_ortholog_11908130887_1|249	SpI|8.32865	253	6(456)|171|78|93.83	1(486)|409|65|100.00	13(409)|103|12|84.16	orthomcl_cluster0389|172	PanOCT_cluster_1470|261	9.52|OuterMembrane	None	None	1
N84P36H1_01992	13.313	13.716-0.402	Haemophilus_influenzae_N84P36H1_263_59perV37_1_0_2002	N84P36H1_9_19583..21043	486	56.48/9.51	TPR_repeat-containing_protein_precursor	None	None	None	None	AVQLLLPLYKQF|1.209|12(171)|35.19	Protein_of_unknown_function_(DUF560)_family_protein	1(10)|2.06	3(27)|5.56	2(14)|2|2.88	1(20)|4.12	9(89)|12|37|18.31	None	j_ortholog_11908130887_1|249	SpI|8.32865	253	6(456)|171|78|93.83	1(486)|409|65|100.00	13(409)|103|12|84.16	orthomcl_cluster0389|172	PanOCT_cluster_1470|261	9.52|OuterMembrane	None	None	1
N84P37H2_00842	13.313	13.716-0.402	Haemophilus_influenzae_N84P37H2_263_59perV36_0_1_2002	N84P37H2_31_c(6195..7655)	486	56.48/9.51	TPR_repeat-containing_protein_precursor	None	None	None	None	AVQLLLPLYKQF|1.209|12(171)|35.19	Protein_of_unknown_function_(DUF560)_family_protein	1(10)|2.06	3(27)|5.56	2(14)|2|2.88	1(20)|4.12	9(89)|12|37|18.31	None	j_ortholog_11908130887_1|249	SpI|8.32865	253	6(456)|171|78|93.83	1(486)|409|65|100.00	13(409)|103|12|84.16	orthomcl_cluster0389|172	PanOCT_cluster_1470|261	9.52|OuterMembrane	None	None	1
N126P11H1_01695	13.308	16.316-3.008	Haemophilus_influenzae_N126P11H1_66_84perV26_1_0_2005	N126P11H1_5_c(102177..102638)	153	16.10/6.09	Outer_membrane_protein_P6_precursor	pal	1.6e-20|OmpA_family,1.1e-44|Pal_lipo:_peptidoglycan-associated_lipoprotein,	None	None	VKSLLVAGSVAALAACSS|1.186|3(47)|30.72	peptidoglycan-associated_lipoprotein|GO:0009279	None	2(58)|37.91	1(8)|2|5.23	1(152)|99.35	3(27)|3|13|17.65	None	j_ortholog_11907824385_1|150	SpII|29.3737	270	3(148)|48|48|96.73	2(144)|95|63|94.12	8(121)|20|12|79.08	None	PanOCT_cluster_12|270	10.00|OuterMembrane	MNKFVKSLLVAGSVAALAACSSSNNDA	None	None
N133P50H1_01712	13.308	16.316-3.008	Haemophilus_influenzae_N133P50H1_57_88perV17_0_0_2007	N133P50H1_6_48034..48495	153	16.10/6.09	Outer_membrane_protein_P6_precursor	pal	1.6e-20|OmpA_family,1.1e-44|Pal_lipo:_peptidoglycan-associated_lipoprotein,	None	None	VKSLLVAGSVAALAACSS|1.186|3(47)|30.72	peptidoglycan-associated_lipoprotein|GO:0009279	None	2(58)|37.91	1(8)|2|5.23	1(152)|99.35	3(27)|3|13|17.65	None	j_ortholog_11907824385_1|150	SpII|29.3737	270	3(148)|48|48|96.73	2(144)|95|63|94.12	8(121)|20|12|79.08	None	PanOCT_cluster_12|270	10.00|OuterMembrane	MNKFVKSLLVAGSVAALAACSSSNNDA	None	None
N14P13H9_01479	13.305	13.707-0.402	Haemophilus_influenzae_N14P13H9_147_94perV23_1_0_1995	N14P13H9_6_274982..276442	486	56.60/9.54	TPR_repeat-containing_protein_precursor	None	None	None	None	AVQLLLPLYKQF|1.209|11(159)|32.72	Protein_of_unknown_function_(DUF560)_family_protein	1(10)|2.06	3(27)|5.56	2(14)|2|2.88	1(20)|4.12	8(80)|11|33|16.46	None	j_ortholog_11908130887_1|249	SpI|10.032	253	5(461)|174|78|94.86	2(485)|399|65|99.79	14(430)|107|12|88.48	orthomcl_cluster0389|172	PanOCT_cluster_1470|261	4.55|OuterMembrane,4.69|CytoplasmicMembrane	None	None	1
N14P23H1_00298	13.305	13.707-0.402	Haemophilus_influenzae_N14P23H1_147_94perV13_0_0_1996	N14P23H1_29_275283..276743	486	56.60/9.54	TPR_repeat-containing_protein_precursor	None	None	None	None	AVQLLLPLYKQF|1.209|11(159)|32.72	Protein_of_unknown_function_(DUF560)_family_protein	1(10)|2.06	3(27)|5.56	2(14)|2|2.88	1(20)|4.12	8(80)|11|33|16.46	None	j_ortholog_11908130887_1|249	SpI|10.032	253	5(461)|174|78|94.86	2(485)|399|65|99.79	14(430)|107|12|88.48	orthomcl_cluster0389|172	PanOCT_cluster_1470|261	4.55|OuterMembrane,4.69|CytoplasmicMembrane	None	None	1
N34P10H2_01223	13.305	13.707-0.402	Haemophilus_influenzae_N34P10H2_147_clr_1_0_1995	N34P10H2_3_c(259350..260810)	486	56.60/9.54	TPR_repeat-containing_protein_precursor	None	None	None	None	AVQLLLPLYKQF|1.209|11(159)|32.72	Protein_of_unknown_function_(DUF560)_family_protein	1(10)|2.06	3(27)|5.56	2(14)|2|2.88	1(20)|4.12	8(80)|11|33|16.46	None	j_ortholog_11908130887_1|249	SpI|10.032	253	5(461)|174|78|94.86	2(485)|399|65|99.79	14(430)|107|12|88.48	orthomcl_cluster0389|172	PanOCT_cluster_1470|261	4.55|OuterMembrane,4.69|CytoplasmicMembrane	None	None	1
N50P5H1_00887	13.305	13.707-0.402	Haemophilus_influenzae_N50P5H1_1337_50perV6_1_0_1995	N50P5H1_21_c(74558..76018)	486	56.60/9.54	TPR_repeat-containing_protein_precursor	None	None	None	None	AVQLLLPLYKQF|1.209|11(159)|32.72	Protein_of_unknown_function_(DUF560)_family_protein	1(10)|2.06	3(27)|5.56	2(14)|2|2.88	1(20)|4.12	8(80)|11|33|16.46	None	j_ortholog_11908130887_1|249	SpI|10.032	253	5(461)|174|78|94.86	2(485)|399|65|99.79	14(430)|107|12|88.48	orthomcl_cluster0389|172	PanOCT_cluster_1470|261	4.55|OuterMembrane,4.69|CytoplasmicMembrane	None	None	1
N50P6H1_01085	13.305	13.707-0.402	Haemophilus_influenzae_N50P6H1_1337_50perV5_0_0_1995	N50P6H1_3_c(115594..117054)	486	56.60/9.54	TPR_repeat-containing_protein_precursor	None	None	None	None	AVQLLLPLYKQF|1.209|11(159)|32.72	Protein_of_unknown_function_(DUF560)_family_protein	1(10)|2.06	3(27)|5.56	2(14)|2|2.88	1(20)|4.12	8(80)|11|33|16.46	None	j_ortholog_11908130887_1|249	SpI|10.032	253	5(461)|174|78|94.86	2(485)|399|65|99.79	14(430)|107|12|88.48	orthomcl_cluster0389|172	PanOCT_cluster_1470|261	4.55|OuterMembrane,4.69|CytoplasmicMembrane	None	None	1
N70P11H1_01018	13.305	13.707-0.402	Haemophilus_influenzae_N70P11H1_147_52perV13_1_1_1998	N70P11H1_2_275025..276485	486	56.60/9.54	TPR_repeat-containing_protein_precursor	None	None	None	None	AVQLLLPLYKQF|1.209|11(159)|32.72	Protein_of_unknown_function_(DUF560)_family_protein	1(10)|2.06	3(27)|5.56	2(14)|2|2.88	1(20)|4.12	8(80)|11|33|16.46	None	j_ortholog_11908130887_1|249	SpI|10.032	253	5(461)|174|78|94.86	2(485)|399|65|99.79	14(430)|107|12|88.48	orthomcl_cluster0389|172	PanOCT_cluster_1470|261	4.55|OuterMembrane,4.69|CytoplasmicMembrane	None	None	1
N70P13H1_01257	13.305	13.707-0.402	Haemophilus_influenzae_N70P13H1_147_52perV11_0_1_1998	N70P13H1_6_275021..276481	486	56.60/9.54	TPR_repeat-containing_protein_precursor	None	None	None	None	AVQLLLPLYKQF|1.209|11(159)|32.72	Protein_of_unknown_function_(DUF560)_family_protein	1(10)|2.06	3(27)|5.56	2(14)|2|2.88	1(20)|4.12	8(80)|11|33|16.46	None	j_ortholog_11908130887_1|249	SpI|10.032	253	5(461)|174|78|94.86	2(485)|399|65|99.79	14(430)|107|12|88.48	orthomcl_cluster0389|172	PanOCT_cluster_1470|261	4.55|OuterMembrane,4.69|CytoplasmicMembrane	None	None	1
N106P7H1_01522	13.301	16.257-2.956	Haemophilus_influenzae_N106P7H1_10001_74perV3_0_1_2001	N106P7H1_3_c(45770..46231)	153	16.10/6.09	Outer_membrane_protein_P6_precursor	pal	1.6e-20|OmpA_family,1.1e-44|Pal_lipo:_peptidoglycan-associated_lipoprotein,	None	None	VKSLLVAGSVAALAACSS|1.186|3(47)|30.72	peptidoglycan-associated_lipoprotein|GO:0009279	None	2(54)|35.29	1(8)|2|5.23	1(152)|99.35	2(18)|3|13|11.76	None	None	SpII|29.3737	270	3(148)|48|48|96.73	2(144)|95|63|94.12	8(121)|20|12|79.08	orthomcl_cluster1115|150	PanOCT_cluster_12|270	10.00|OuterMembrane	MNKFVKSLLVAGSVAALAACSSSNNDA	None	None
N84P48H1_00208	13.301	16.257-2.956	Haemophilus_influenzae_N84P48H1_14_105perV56_1_1_2004	N84P48H1_10_203709..204170	153	16.10/6.09	Outer_membrane_protein_P6_precursor	pal	1.6e-20|OmpA_family,1.1e-44|Pal_lipo:_peptidoglycan-associated_lipoprotein,	None	None	VKSLLVAGSVAALAACSS|1.186|3(47)|30.72	peptidoglycan-associated_lipoprotein|GO:0009279	None	2(54)|35.29	1(8)|2|5.23	1(152)|99.35	2(18)|3|13|11.76	None	j_ortholog_11907824385_1|150	SpII|29.3737	270	3(148)|48|48|96.73	2(144)|95|63|94.12	8(121)|20|12|79.08	None	PanOCT_cluster_12|270	10.00|OuterMembrane	MNKFVKSLLVAGSVAALAACSSSNNDA	None	None
N5P28H1_01573	13.3	13.702-0.402	Haemophilus_influenzae_N5P28H1_103_93perV54_1_0_1997	N5P28H1_9_250318..251778	486	56.51/9.54	TPR_repeat-containing_protein_precursor	None	None	None	None	AVQLLLPLYKQFP|1.209|11(170)|34.98	Protein_of_unknown_function_(DUF560)_family_protein	1(10)|2.06	3(27)|5.56	3(21)|3|4.32	1(20)|4.12	8(81)|12|33|16.67	None	j_ortholog_11908130887_1|249	SpI|10.5979	253	5(460)|174|77|94.65	3(481)|389|39|98.97	14(418)|106|12|86.01	orthomcl_cluster2563|74	PanOCT_cluster_1470|261	4.58|OuterMembrane,4.72|CytoplasmicMembrane	None	None	1
N56P68H1_01486	13.297	13.699-0.402	Haemophilus_influenzae_N56P68H1_155_clr_1_1_2001	N56P68H1_77_256823..258283	486	56.47/9.47	TPR_repeat-containing_protein_precursor	None	None	None	None	AVQLLLPLYKQFP|1.209|11(171)|35.19	Protein_of_unknown_function_(DUF560)_family_protein	1(10)|2.06	3(27)|5.56	3(21)|3|4.32	1(20)|4.12	8(80)|11|32|16.46	None	j_ortholog_11908130887_1|249	SpI|10.5637	253	6(456)|167|77|93.83	2(486)|408|64|100.00	14(409)|102|12|84.16	orthomcl_cluster2563|74	PanOCT_cluster_1470|261	4.58|OuterMembrane,4.72|CytoplasmicMembrane	None	None	1
N67P10H4_01350	13.297	13.699-0.402	Haemophilus_influenzae_N67P10H4_155_48perV23_1_0_1997	N67P10H4_5_c(21275..22735)	486	56.47/9.47	TPR_repeat-containing_protein_precursor	None	None	None	None	AVQLLLPLYKQFP|1.209|11(171)|35.19	Protein_of_unknown_function_(DUF560)_family_protein	1(10)|2.06	3(27)|5.56	3(21)|3|4.32	1(20)|4.12	8(80)|11|32|16.46	None	j_ortholog_11908130887_1|249	SpI|10.5637	253	6(456)|167|77|93.83	2(486)|408|64|100.00	14(409)|102|12|84.16	orthomcl_cluster2563|74	PanOCT_cluster_1470|261	4.58|OuterMembrane,4.72|CytoplasmicMembrane	None	None	1
N67P23H1_00260	13.297	13.699-0.402	Haemophilus_influenzae_N67P23H1_155_48perV10_0_0_1998	N67P23H1_1_c(108634..110094)	486	56.47/9.47	TPR_repeat-containing_protein_precursor	None	None	None	None	AVQLLLPLYKQFP|1.209|11(171)|35.19	Protein_of_unknown_function_(DUF560)_family_protein	1(10)|2.06	3(27)|5.56	3(21)|3|4.32	1(20)|4.12	8(80)|11|32|16.46	None	j_ortholog_11908130887_1|249	SpI|10.5637	253	6(456)|167|77|93.83	2(486)|408|64|100.00	14(409)|102|12|84.16	orthomcl_cluster2563|74	PanOCT_cluster_1470|261	4.58|OuterMembrane,4.72|CytoplasmicMembrane	None	None	1
N6P24H2_00717	13.295	16.357-3.062	Haemophilus_influenzae_N6P24H2_155_6perV32_1_0_1996_F	N6P24H2_1_c(751150..751611)	153	16.10/6.09	Outer_membrane_protein_P6_precursor	pal	1.6e-20|OmpA_family,1.1e-44|Pal_lipo:_peptidoglycan-associated_lipoprotein,	None	None	VKSLLVAGSVAALAACSS|1.186|3(47)|30.72	peptidoglycan-associated_lipoprotein|GO:0009279	None	2(43)|28.10	1(8)|2|5.23	1(152)|99.35	2(18)|3|13|11.76	None	j_ortholog_11907824385_1|150	SpII|29.3737	270	3(148)|48|48|96.73	2(144)|95|63|94.12	8(121)|20|12|79.08	orthomcl_cluster1115|150	PanOCT_cluster_12|270	10.00|OuterMembrane	MNKFVKSLLVAGSVAALAACSSSNNDA	None	None
N99P50H1_00921	13.295	16.357-3.062	Haemophilus_influenzae_N99P50H1_3_68perV41_0_0_2003	N99P50H1_26_192303..192764	153	16.10/6.09	Outer_membrane_protein_P6_precursor	pal	1.6e-20|OmpA_family,1.1e-44|Pal_lipo:_peptidoglycan-associated_lipoprotein,	None	None	VKSLLVAGSVAALAACSS|1.186|3(47)|30.72	peptidoglycan-associated_lipoprotein|GO:0009279	None	2(43)|28.10	1(8)|2|5.23	1(152)|99.35	2(18)|3|13|11.76	None	j_ortholog_11907824385_1|150	SpII|29.3737	270	3(148)|48|48|96.73	2(144)|95|63|94.12	8(121)|20|12|79.08	orthomcl_cluster1115|150	PanOCT_cluster_12|270	10.00|OuterMembrane	MNKFVKSLLVAGSVAALAACSSSNNDA	None	None
N27P38H1_00989	13.291	13.693-0.402	Haemophilus_influenzae_N27P38H1_145_19perV39_1_0_1998	N27P38H1_2_c(259345..260805)	486	56.48/9.51	TPR_repeat-containing_protein_precursor	None	None	None	None	AVQLLLPLYKQF|1.209|10(149)|30.66	Protein_of_unknown_function_(DUF560)_family_protein	1(10)|2.06	3(27)|5.56	3(21)|3|4.32	1(20)|4.12	9(89)|12|35|18.31	None	j_ortholog_11908130887_1|249	SpI|9.3976	253	6(449)|169|77|92.39	1(486)|407|65|100.00	15(413)|106|12|84.98	orthomcl_cluster2563|74	PanOCT_cluster_1470|261	4.58|OuterMembrane,4.72|CytoplasmicMembrane	None	None	1
N27P39H1_00369	13.291	13.693-0.402	Haemophilus_influenzae_N27P39H1_145_19perV38_0_0_1998	N27P39H1_21_20041..21501	486	56.48/9.51	TPR_repeat-containing_protein_precursor	None	None	None	None	AVQLLLPLYKQF|1.209|10(149)|30.66	Protein_of_unknown_function_(DUF560)_family_protein	1(10)|2.06	3(27)|5.56	3(21)|3|4.32	1(20)|4.12	9(89)|12|35|18.31	None	j_ortholog_11908130887_1|249	SpI|9.3976	253	6(449)|169|77|92.39	1(486)|407|65|100.00	15(413)|106|12|84.98	orthomcl_cluster2563|74	PanOCT_cluster_1470|261	4.58|OuterMembrane,4.72|CytoplasmicMembrane	None	None	1
N10P129H1_01409	13.289	14.534-1.244	Haemophilus_influenzae_N10P129H1_1327_clr_1_1_2005	N10P129H1_51_c(53262..53804)	180	19.53/6.23	Opacity_family_porin_protein	None	7.2e-47|Opacity_family_porin_protein,8.6e-07|autotrans_barl:_outer_membrane_autotransporter_bar,	None	None	DFDLADFKPYVGVRVS|1.160|5(86)|47.78	Opacity_family_porin_protein_family_protein|GO:0015288,GO:0016020	None	2(22)|12.22	3(25)|7|13.89	None	2(20)|3|22|11.11	None	j_ortholog_11907642336_1|52	SpI|18.5999	52	2(176)|59|61|97.78	1(180)|149|61|100.00	5(150)|30|12|83.33	orthomcl_cluster3097|52	PanOCT_cluster_2615|52	10.00|OuterMembrane	MKKLLIVTMLSTLALSAQA	None	None
N121P25H1_00787	13.289	14.534-1.244	Haemophilus_influenzae_N121P25H1_1374_clr_1_1_2004	N121P25H1_1_94422..94964	180	19.53/6.23	Opacity_family_porin_protein	None	7.2e-47|Opacity_family_porin_protein,8.6e-07|autotrans_barl:_outer_membrane_autotransporter_bar,	None	None	DFDLADFKPYVGVRVS|1.160|5(86)|47.78	Opacity_family_porin_protein_family_protein|GO:0015288,GO:0016020	None	2(22)|12.22	3(25)|7|13.89	None	2(20)|3|22|11.11	None	j_ortholog_11907642336_1|52	SpI|18.5999	52	2(176)|59|61|97.78	1(180)|149|61|100.00	5(150)|30|12|83.33	orthomcl_cluster3097|52	PanOCT_cluster_2615|52	10.00|OuterMembrane	MKKLLIVTMLSTLALSAQA	None	None
N124P1H1_01829	13.289	14.534-1.244	Haemophilus_influenzae_N124P1H1_1335_80perV2_1_0_2003	N124P1H1_95_c(9557..10099)	180	19.53/6.23	Opacity_family_porin_protein	None	7.2e-47|Opacity_family_porin_protein,8.6e-07|autotrans_barl:_outer_membrane_autotransporter_bar,	None	None	DFDLADFKPYVGVRVS|1.160|5(86)|47.78	Opacity_family_porin_protein_family_protein|GO:0015288,GO:0016020	None	2(22)|12.22	3(25)|7|13.89	None	2(20)|3|22|11.11	None	j_ortholog_11907642336_1|52	SpI|18.5999	52	2(176)|59|61|97.78	1(180)|149|61|100.00	5(150)|30|12|83.33	orthomcl_cluster3097|52	PanOCT_cluster_2615|52	10.00|OuterMembrane	MKKLLIVTMLSTLALSAQA	None	None
N124P2H1_00013	13.289	14.534-1.244	Haemophilus_influenzae_N124P2H1_1335_80perV1_0_0_2003	N124P2H1_101_c(9567..10109)	180	19.53/6.23	Opacity_family_porin_protein	None	7.2e-47|Opacity_family_porin_protein,8.6e-07|autotrans_barl:_outer_membrane_autotransporter_bar,	None	None	DFDLADFKPYVGVRVS|1.160|5(86)|47.78	Opacity_family_porin_protein_family_protein|GO:0015288,GO:0016020	None	2(22)|12.22	3(25)|7|13.89	None	2(20)|3|22|11.11	None	j_ortholog_11907642336_1|52	SpI|18.5999	52	2(176)|59|61|97.78	1(180)|149|61|100.00	5(150)|30|12|83.33	orthomcl_cluster3097|52	PanOCT_cluster_2615|52	10.00|OuterMembrane	MKKLLIVTMLSTLALSAQA	None	None
N14P26H2_00482	13.289	14.534-1.244	Haemophilus_influenzae_N14P26H2_1328_clr_1_0_1997	N14P26H2_139_c(136436..136978)	180	19.53/6.23	Opacity_family_porin_protein	None	7.2e-47|Opacity_family_porin_protein,8.6e-07|autotrans_barl:_outer_membrane_autotransporter_bar,	None	None	DFDLADFKPYVGVRVS|1.160|5(86)|47.78	Opacity_family_porin_protein_family_protein|GO:0015288,GO:0016020	None	2(22)|12.22	3(25)|7|13.89	None	2(20)|3|22|11.11	None	j_ortholog_11907642336_1|52	SpI|18.5999	52	2(176)|59|61|97.78	1(180)|149|61|100.00	5(150)|30|12|83.33	orthomcl_cluster3097|52	PanOCT_cluster_2615|52	10.00|OuterMembrane	MKKLLIVTMLSTLALSAQA	None	None
N14P6H_00535	13.289	14.534-1.244	Haemophilus_influenzae_N14P6H_364_clr_1_0_1994	N14P6H_217_429..971	180	19.53/6.23	Opacity_family_porin_protein	None	7.2e-47|Opacity_family_porin_protein,8.6e-07|autotrans_barl:_outer_membrane_autotransporter_bar,	None	None	DFDLADFKPYVGVRVS|1.160|5(86)|47.78	Opacity_family_porin_protein_family_protein|GO:0015288,GO:0016020	None	2(22)|12.22	3(25)|7|13.89	None	2(20)|3|22|11.11	None	j_ortholog_11907642336_1|52	SpI|18.5999	52	2(176)|59|61|97.78	1(180)|149|61|100.00	5(150)|30|12|83.33	orthomcl_cluster3097|52	PanOCT_cluster_2615|52	10.00|OuterMembrane	MKKLLIVTMLSTLALSAQA	None	None
N19P68H7_00865	13.289	14.534-1.244	Haemophilus_influenzae_N19P68H7_1331_13perV81_1_0_2000	N19P68H7_236_96528..97070	180	19.53/6.23	Opacity_family_porin_protein	None	7.2e-47|Opacity_family_porin_protein,8.6e-07|autotrans_barl:_outer_membrane_autotransporter_bar,	None	None	DFDLADFKPYVGVRVS|1.160|5(86)|47.78	Opacity_family_porin_protein_family_protein|GO:0015288,GO:0016020	None	2(22)|12.22	3(25)|7|13.89	None	2(20)|3|22|11.11	None	j_ortholog_11907642336_1|52	SpI|18.5999	52	2(176)|59|61|97.78	1(180)|149|61|100.00	5(150)|30|12|83.33	orthomcl_cluster3097|52	PanOCT_cluster_2615|52	10.00|OuterMembrane	MKKLLIVTMLSTLALSAQA	None	None
N19P81H1_00873	13.289	14.534-1.244	Haemophilus_influenzae_N19P81H1_1331_13perV68_0_0_2001	N19P81H1_267_c(20546..21088)	180	19.53/6.23	Opacity_family_porin_protein	None	7.2e-47|Opacity_family_porin_protein,8.6e-07|autotrans_barl:_outer_membrane_autotransporter_bar,	None	None	DFDLADFKPYVGVRVS|1.160|5(86)|47.78	Opacity_family_porin_protein_family_protein|GO:0015288,GO:0016020	None	2(22)|12.22	3(25)|7|13.89	None	2(20)|3|22|11.11	None	j_ortholog_11907642336_1|52	SpI|18.5999	52	2(176)|59|61|97.78	1(180)|149|61|100.00	5(150)|30|12|83.33	orthomcl_cluster3097|52	PanOCT_cluster_2615|52	10.00|OuterMembrane	MKKLLIVTMLSTLALSAQA	None	None
N51P10H1_01973	13.289	14.534-1.244	Haemophilus_influenzae_N51P10H1_1339_42perV5_0_0_1996	N51P10H1_9_c(77610..78152)	180	19.53/6.23	Opacity_family_porin_protein	None	7.2e-47|Opacity_family_porin_protein,8.6e-07|autotrans_barl:_outer_membrane_autotransporter_bar,	None	None	DFDLADFKPYVGVRVS|1.160|5(86)|47.78	Opacity_family_porin_protein_family_protein|GO:0015288,GO:0016020	None	2(22)|12.22	3(25)|7|13.89	None	2(20)|3|22|11.11	None	j_ortholog_11907642336_1|52	SpI|18.5999	52	2(176)|59|61|97.78	1(180)|149|61|100.00	5(150)|30|12|83.33	orthomcl_cluster3097|52	PanOCT_cluster_2615|52	10.00|OuterMembrane	MKKLLIVTMLSTLALSAQA	None	None
N51P5H1_00255	13.289	14.534-1.244	Haemophilus_influenzae_N51P5H1_1339_42perV10_1_0_1995	N51P5H1_13_96682..97224	180	19.53/6.23	Opacity_family_porin_protein	None	7.2e-47|Opacity_family_porin_protein,8.6e-07|autotrans_barl:_outer_membrane_autotransporter_bar,	None	None	DFDLADFKPYVGVRVS|1.160|5(86)|47.78	Opacity_family_porin_protein_family_protein|GO:0015288,GO:0016020	None	2(22)|12.22	3(25)|7|13.89	None	2(20)|3|22|11.11	None	j_ortholog_11907642336_1|52	SpI|18.5999	52	2(176)|59|61|97.78	1(180)|149|61|100.00	5(150)|30|12|83.33	orthomcl_cluster3097|52	PanOCT_cluster_2615|52	10.00|OuterMembrane	MKKLLIVTMLSTLALSAQA	None	None
N56P127H1_01050	13.289	14.534-1.244	Haemophilus_influenzae_N56P127H1_1329_clr_1_0_2005	N56P127H1_314_c(563..1105)	180	19.53/6.23	Opacity_family_porin_protein	None	7.2e-47|Opacity_family_porin_protein,8.6e-07|autotrans_barl:_outer_membrane_autotransporter_bar,	None	None	DFDLADFKPYVGVRVS|1.160|5(86)|47.78	Opacity_family_porin_protein_family_protein|GO:0015288,GO:0016020	None	2(22)|12.22	3(25)|7|13.89	None	2(20)|3|22|11.11	None	j_ortholog_11907642336_1|52	SpI|18.5999	52	2(176)|59|61|97.78	1(180)|149|61|100.00	5(150)|30|12|83.33	orthomcl_cluster3097|52	PanOCT_cluster_2615|52	10.00|OuterMembrane	MKKLLIVTMLSTLALSAQA	None	None
N74P49H2_00942	13.289	14.534-1.244	Haemophilus_influenzae_N74P49H2_1331_clr_1_0_2001	N74P49H2_39_431..973	180	19.53/6.23	Opacity_family_porin_protein	None	7.2e-47|Opacity_family_porin_protein,8.6e-07|autotrans_barl:_outer_membrane_autotransporter_bar,	None	None	DFDLADFKPYVGVRVS|1.160|5(86)|47.78	Opacity_family_porin_protein_family_protein|GO:0015288,GO:0016020	None	2(22)|12.22	3(25)|7|13.89	None	2(20)|3|22|11.11	None	j_ortholog_11907642336_1|52	SpI|18.5999	52	2(176)|59|61|97.78	1(180)|149|61|100.00	5(150)|30|12|83.33	orthomcl_cluster3097|52	PanOCT_cluster_2615|52	10.00|OuterMembrane	MKKLLIVTMLSTLALSAQA	None	None
N84P21H1_01895	13.289	14.534-1.244	Haemophilus_influenzae_N84P21H1_1333_57perV23_1_0_2001	N84P21H1_94_c(9485..10027)	180	19.53/6.23	Opacity_family_porin_protein	None	7.2e-47|Opacity_family_porin_protein,8.6e-07|autotrans_barl:_outer_membrane_autotransporter_bar,	None	None	DFDLADFKPYVGVRVS|1.160|5(86)|47.78	Opacity_family_porin_protein_family_protein|GO:0015288,GO:0016020	None	2(22)|12.22	3(25)|7|13.89	None	2(20)|3|22|11.11	None	j_ortholog_11907642336_1|52	SpI|18.5999	52	2(176)|59|61|97.78	1(180)|149|61|100.00	5(150)|30|12|83.33	orthomcl_cluster3097|52	PanOCT_cluster_2615|52	10.00|OuterMembrane	MKKLLIVTMLSTLALSAQA	None	None
[truncated: 477,093+ more rows]

## Sheet: NTHi low penalty ortholog(LPO)
#LocusTag	ScoreBreakdown	OrthologID|AllCount|<10perCt	AllAvg	AllMin	AllMax	Annotation	SSR
N84P21H1_01825	10.283-1.000	Ortholog_66|14|3	6.9535	4.625	9.283	hypothetical_protein_domain_protein	None
N14P26H2_00849	10.283-1.000	Ortholog_66|14|3	6.9535	4.625	9.283	hypothetical_protein_domain_protein	None
N84P23H1_00224	10.283-1.000	Ortholog_66|14|3	6.9535	4.625	9.283	hypothetical_protein_domain_protein	None
[truncated: 3,961 more rows]

## Sheet: NTHi 80% conserved LPO
#LocusTag	ScoreBreakdown	OrthologID|AllCount|<10perCt	AllAvg	AllMin	AllMax	Annotation	SSR
[truncated: 29 more rows]
