# Supplementary material for: ReVac: a reverse vaccinology computational pipeline for prioritization of prokaryotic protein vaccine candidates
Source: BMC Genomics. 2019 Dec 16;20:981. doi: 10.1186/s12864-019-6195-y (PMC6916091; doi:10.1186/s12864-019-6195-y)
Supplement: Supplementary file 3 — Additional file 3. Moraxella catarrhalis dataset. [file 12864_2019_6195_MOESM3_ESM.xlsx]

## Sheet: M.catarrhalis summary
Locus_tag	Revac_Score	Score_Breakdown	Strain	Contig_coordinates	Length	Mw/pI	Annotation	Gene	HMM	SSR_Finder	SSR_protein	Antigenicity	Attributor	Autoimmunity	Autoimmunity_commensals	Bcell_pred	BLAT	Immunogenicity	IslandPath	Jaccard_orthologs	LipoP	LSBSR	MHC_I	MHC_II	Netctlpan	Orthomcl	PanOCT	PSORTB	SignalP	SPAAN	TMHMM
xxxx	xxxx	Positive-Negative Score	xxxx	ContigID_Start_End	AA	KDa/pH	xxxx	xxxx	Score|Annotation	/Gene_region|Contig_start|Repeat_sequence_&_copy_number/	|Repeat_sequence_&_copy_number|	(Largest Peptide|Score|No_of_peptides(Protein_coverage)|Percent_coverage)	Annotation|Gene_Ontology_Terms	No_of_regions(Protein_coverage)|Percent_Coverage	No_of_regions(Protein_coverage)|Percent_Coverage	No_of_regions(Protein_coverage)|No_of_peptides_7AA|Percent_coverage	No_of_regions(Protein_coverage)|Percent_Coverage	No_of_regions(Protein_coverage)|No_of_peptides_9AA|No_of_alleles|Percent_coverage	Annotation|Contig_coordinates|Genomic_Island_coordinates	ClusterID|Count	(Prediction|Score)	Count	No_of_regions(Protein_coverage)|No_of_peptides_9AA|No_of_alleles|Percent_coverage	No_of_regions(Protein_coverage)|No_of_peptides_15AA|No_of_alleles|Percent_coverage	No_of_regions(Protein_coverage)|No_of_peptides_9AA|No_of_alleles|Percent_coverage	ClusterID|Count	ClusterID|Count	(Score|Localization)	Signal_sequence	(Adhesion protein score >0.7)	(No. of helices)
NAO366_1291	16.147	16.340-0.193	Moraxella_catarrhalis_C10	LXHU01000018_180058..181275	405	44.01/9.47	hypothetical_protein	None	None	None	None	QLGLLAVSVSLIMASLPAHAVYLDR|1.193|10(169)|41.73	hypothetical_protein_domain_protein	None	3(39)|9.63	6(59)|14|14.57	None	7(76)|14|36|18.77	None	j_ortholog_cluster_3254|63	SpI|18.809	63	6(378)|124|73|93.33	2(404)|315|61|99.75	12(334)|70|12|82.47	orthomcl_cluster1407|63	PanOCT_cluster_108|63	9.52|OuterMembrane	MNKTSTQLGLLAVSVSLIMASLPAHA	0.907057	1
NAO367_1795	16.14	16.332-0.193	Moraxella_catarrhalis_F18_2000	LXHT01000022_c(98901..100118)	405	44.02/9.45	hypothetical_protein	None	None	None	None	QLGLLAVSVSLIMASLPAHAVYLDR|1.193|10(171)|42.22	hypothetical_protein_domain_protein	None	3(39)|9.63	6(58)|14|14.32	None	7(71)|12|29|17.53	None	j_ortholog_cluster_3254|63	SpI|18.809	63	6(378)|123|73|93.33	2(404)|315|62|99.75	12(337)|71|12|83.21	orthomcl_cluster1407|63	PanOCT_cluster_108|63	9.52|OuterMembrane	MNKTSTQLGLLAVSVSLIMASLPAHA	0.907282	1
NAO370_1709	16.14	16.332-0.193	Moraxella_catarrhalis_F23_2000	LXHQ01000046_25346..26563	405	44.02/9.45	hypothetical_protein	None	None	None	None	QLGLLAVSVSLIMASLPAHAVYLDR|1.193|10(171)|42.22	hypothetical_protein_domain_protein	None	3(39)|9.63	6(58)|14|14.32	None	7(71)|12|29|17.53	None	j_ortholog_cluster_3254|63	SpI|18.809	63	6(378)|123|73|93.33	2(404)|315|62|99.75	12(337)|71|12|83.21	orthomcl_cluster1407|63	PanOCT_cluster_108|63	9.52|OuterMembrane	MNKTSTQLGLLAVSVSLIMASLPAHA	0.907282	1
NAO378_0823	16.14	16.332-0.193	Moraxella_catarrhalis_R4_2000	LXHI01000028_c(156732..157949)	405	44.02/9.45	hypothetical_protein	None	None	None	None	QLGLLAVSVSLIMASLPAHAVYLDR|1.193|10(171)|42.22	hypothetical_protein_domain_protein	None	3(39)|9.63	6(58)|14|14.32	None	7(71)|12|29|17.53	None	j_ortholog_cluster_3254|63	SpI|18.809	63	6(378)|123|73|93.33	2(404)|315|62|99.75	12(337)|71|12|83.21	orthomcl_cluster1407|63	PanOCT_cluster_108|63	9.52|OuterMembrane	MNKTSTQLGLLAVSVSLIMASLPAHA	0.907282	1
NAO380_1492	16.14	16.332-0.193	Moraxella_catarrhalis_MX1	LXHG01000131_c(3680..4897)	405	44.02/9.45	hypothetical_protein	None	None	None	None	QLGLLAVSVSLIMASLPAHAVYLDR|1.193|10(171)|42.22	hypothetical_protein_domain_protein	None	3(39)|9.63	6(58)|14|14.32	None	7(71)|12|29|17.53	None	j_ortholog_cluster_3254|63	SpI|18.809	63	6(378)|123|73|93.33	2(404)|315|62|99.75	12(337)|71|12|83.21	orthomcl_cluster1407|63	PanOCT_cluster_108|63	9.52|OuterMembrane	MNKTSTQLGLLAVSVSLIMASLPAHA	0.907282	1
NAO364_1392	16.138	16.330-0.193	Moraxella_catarrhalis_A9_2000	LXHW01000015_c(156342..157559)	405	43.98/9.47	hypothetical_protein	None	None	None	None	QLGLLAVSVSLIMASLPAHAVYLDR|1.193|10(171)|42.22	hypothetical_protein_domain_protein	None	3(39)|9.63	6(59)|14|14.57	None	7(69)|12|30|17.04	None	j_ortholog_cluster_3254|63	SpI|18.809	63	6(378)|125|73|93.33	2(404)|319|61|99.75	13(333)|69|12|82.22	orthomcl_cluster1407|63	PanOCT_cluster_108|63	9.52|OuterMembrane	MNKTSTQLGLLAVSVSLIMASLPAHA	0.906474	1
NA9Z57_06955	16.135	16.328-0.193	Moraxella_catarrhalis_CCUG_58286_11	LZDK01000010_120562..121779	405	43.99/9.47	hypothetical_protein	None	None	None	None	QLGLLAVSVSLIMASLPAHAVYLDR|1.193|10(171)|42.22	hypothetical_protein_domain_protein	None	3(39)|9.63	6(59)|14|14.57	None	7(71)|12|29|17.53	None	j_ortholog_cluster_3254|63	SpI|18.809	63	6(378)|124|73|93.33	2(404)|315|61|99.75	12(334)|70|12|82.47	orthomcl_cluster1407|63	PanOCT_cluster_108|63	9.52|OuterMembrane	MNKTSTQLGLLAVSVSLIMASLPAHA	0.907143	1
NAO365_0022	16.135	16.328-0.193	Moraxella_catarrhalis_C031_2012	LXHV01000001_24717..25934	405	43.99/9.47	hypothetical_protein	None	None	None	None	QLGLLAVSVSLIMASLPAHAVYLDR|1.193|10(171)|42.22	hypothetical_protein_domain_protein	None	3(39)|9.63	6(59)|14|14.57	None	7(71)|12|29|17.53	None	j_ortholog_cluster_3254|63	SpI|18.809	63	6(378)|124|73|93.33	2(404)|315|61|99.75	12(334)|70|12|82.47	orthomcl_cluster1407|63	PanOCT_cluster_108|63	9.52|OuterMembrane	MNKTSTQLGLLAVSVSLIMASLPAHA	0.907143	1
NAO368_0004	16.135	16.328-0.193	Moraxella_catarrhalis_F20_2000	LXHS01000001_c(4313..5530)	405	43.99/9.47	hypothetical_protein	None	None	None	None	QLGLLAVSVSLIMASLPAHAVYLDR|1.193|10(171)|42.22	hypothetical_protein_domain_protein	None	3(39)|9.63	6(59)|14|14.57	None	7(71)|12|29|17.53	None	j_ortholog_cluster_3254|63	SpI|18.809	63	6(378)|124|73|93.33	2(404)|315|61|99.75	12(334)|70|12|82.47	orthomcl_cluster1407|63	PanOCT_cluster_108|63	9.52|OuterMembrane	MNKTSTQLGLLAVSVSLIMASLPAHA	0.907143	1
NAO369_0175	16.135	16.328-0.193	Moraxella_catarrhalis_F21_2000	LXHR01000007_c(4306..5523)	405	43.99/9.47	hypothetical_protein	None	None	None	None	QLGLLAVSVSLIMASLPAHAVYLDR|1.193|10(171)|42.22	hypothetical_protein_domain_protein	None	3(39)|9.63	6(59)|14|14.57	None	7(71)|12|29|17.53	None	j_ortholog_cluster_3254|63	SpI|18.809	63	6(378)|124|73|93.33	2(404)|315|61|99.75	12(334)|70|12|82.47	orthomcl_cluster1407|63	PanOCT_cluster_108|63	9.52|OuterMembrane	MNKTSTQLGLLAVSVSLIMASLPAHA	0.907143	1
NAO372_0066	16.135	16.328-0.193	Moraxella_catarrhalis_N1_2000	LXHO01000004_c(4296..5513)	405	43.99/9.47	hypothetical_protein	None	None	None	None	QLGLLAVSVSLIMASLPAHAVYLDR|1.193|10(171)|42.22	hypothetical_protein_domain_protein	None	3(39)|9.63	6(59)|14|14.57	None	7(71)|12|29|17.53	None	j_ortholog_cluster_3254|63	SpI|18.809	63	6(378)|124|73|93.33	2(404)|315|61|99.75	12(334)|70|12|82.47	orthomcl_cluster1407|63	PanOCT_cluster_108|63	9.52|OuterMembrane	MNKTSTQLGLLAVSVSLIMASLPAHA	0.907143	1
NAO373_1728	16.135	16.328-0.193	Moraxella_catarrhalis_N12_2000	LXHN01000022_24789..26006	405	43.99/9.47	hypothetical_protein	None	None	None	None	QLGLLAVSVSLIMASLPAHAVYLDR|1.193|10(171)|42.22	hypothetical_protein_domain_protein	None	3(39)|9.63	6(59)|14|14.57	None	7(71)|12|29|17.53	None	j_ortholog_cluster_3254|63	SpI|18.809	63	6(378)|124|73|93.33	2(404)|315|61|99.75	12(334)|70|12|82.47	orthomcl_cluster1407|63	PanOCT_cluster_108|63	9.52|OuterMembrane	MNKTSTQLGLLAVSVSLIMASLPAHA	0.907143	1
NAO374_1229	16.135	16.328-0.193	Moraxella_catarrhalis_N15_2000	LXHM01000032_c(160711..161928)	405	43.99/9.47	hypothetical_protein	None	None	None	None	QLGLLAVSVSLIMASLPAHAVYLDR|1.193|10(171)|42.22	hypothetical_protein_domain_protein	None	3(39)|9.63	6(59)|14|14.57	None	7(71)|12|29|17.53	None	j_ortholog_cluster_3254|63	SpI|18.809	63	6(378)|124|73|93.33	2(404)|315|61|99.75	12(334)|70|12|82.47	orthomcl_cluster1407|63	PanOCT_cluster_108|63	9.52|OuterMembrane	MNKTSTQLGLLAVSVSLIMASLPAHA	0.907143	1
NAO375_1829	16.135	16.328-0.193	Moraxella_catarrhalis_N19_2000	LXHL01000065_c(156360..157577)	405	43.99/9.47	hypothetical_protein	None	None	None	None	QLGLLAVSVSLIMASLPAHAVYLDR|1.193|10(171)|42.22	hypothetical_protein_domain_protein	None	3(39)|9.63	6(59)|14|14.57	None	7(71)|12|29|17.53	None	j_ortholog_cluster_3254|63	SpI|18.809	63	6(378)|124|73|93.33	2(404)|315|61|99.75	12(334)|70|12|82.47	orthomcl_cluster1407|63	PanOCT_cluster_108|63	9.52|OuterMembrane	MNKTSTQLGLLAVSVSLIMASLPAHA	0.907143	1
NAO376_0855	16.135	16.328-0.193	Moraxella_catarrhalis_N4_2000	LXHK01000014_c(160709..161926)	405	43.99/9.47	hypothetical_protein	None	None	None	None	QLGLLAVSVSLIMASLPAHAVYLDR|1.193|10(171)|42.22	hypothetical_protein_domain_protein	None	3(39)|9.63	6(59)|14|14.57	None	7(71)|12|29|17.53	None	j_ortholog_cluster_3254|63	SpI|18.809	63	6(378)|124|73|93.33	2(404)|315|61|99.75	12(334)|70|12|82.47	orthomcl_cluster1407|63	PanOCT_cluster_108|63	9.52|OuterMembrane	MNKTSTQLGLLAVSVSLIMASLPAHA	0.907143	1
NAO377_1619	16.135	16.328-0.193	Moraxella_catarrhalis_N6_2000	LXHJ01000033_c(159466..160683)	405	43.99/9.47	hypothetical_protein	None	None	None	None	QLGLLAVSVSLIMASLPAHAVYLDR|1.193|10(171)|42.22	hypothetical_protein_domain_protein	None	3(39)|9.63	6(59)|14|14.57	None	7(71)|12|29|17.53	None	j_ortholog_cluster_3254|63	SpI|18.809	63	6(378)|124|73|93.33	2(404)|315|61|99.75	12(334)|70|12|82.47	orthomcl_cluster1407|63	PanOCT_cluster_108|63	9.52|OuterMembrane	MNKTSTQLGLLAVSVSLIMASLPAHA	0.907143	1
NAO379_1495	16.135	16.328-0.193	Moraxella_catarrhalis_Z18_2000	LXHH01000022_24785..26002	405	43.99/9.47	hypothetical_protein	None	None	None	None	QLGLLAVSVSLIMASLPAHAVYLDR|1.193|10(171)|42.22	hypothetical_protein_domain_protein	None	3(39)|9.63	6(59)|14|14.57	None	7(71)|12|29|17.53	None	j_ortholog_cluster_3254|63	SpI|18.809	63	6(378)|124|73|93.33	2(404)|315|61|99.75	12(334)|70|12|82.47	orthomcl_cluster1407|63	PanOCT_cluster_108|63	9.52|OuterMembrane	MNKTSTQLGLLAVSVSLIMASLPAHA	0.907143	1
NAO381_1162	16.135	16.328-0.193	Moraxella_catarrhalis_S11	LXHF01000075_c(8298..9515)	405	43.99/9.47	hypothetical_protein	None	None	None	None	QLGLLAVSVSLIMASLPAHAVYLDR|1.193|10(171)|42.22	hypothetical_protein_domain_protein	None	3(39)|9.63	6(59)|14|14.57	None	7(71)|12|29|17.53	None	j_ortholog_cluster_3254|63	SpI|18.809	63	6(378)|124|73|93.33	2(404)|315|61|99.75	12(334)|70|12|82.47	orthomcl_cluster1407|63	PanOCT_cluster_108|63	9.52|OuterMembrane	MNKTSTQLGLLAVSVSLIMASLPAHA	0.907143	1
NAO371_0292	16.13	16.323-0.193	Moraxella_catarrhalis_F24_2000	LXHP01000006_c(156753..157970)	405	44.02/9.47	hypothetical_protein	None	None	None	None	QLGLLAVSVSLIMASLPAHAVYLDR|1.193|10(171)|42.22	hypothetical_protein_domain_protein	None	3(39)|9.63	6(59)|14|14.57	None	7(71)|12|28|17.53	None	j_ortholog_cluster_3254|63	SpI|18.809	63	6(378)|124|73|93.33	2(404)|315|61|99.75	13(333)|69|12|82.22	orthomcl_cluster1407|63	PanOCT_cluster_108|63	9.52|OuterMembrane	MNKTSTQLGLLAVSVSLIMASLPAHA	0.906728	1
NM51P9B1_506	16.122	16.364-0.242	Moraxella_catarrhalis_51P9B1	M51P9B1_2_121963..123180	405	43.93/9.48	conserved_hypothetical_protein	None	None	None	None	QLGLLAVSVSLIMASLPAHAVYLDR|1.193|11(180)|44.44	hypothetical_protein_domain_protein	None	4(49)|12.10	6(57)|13|14.07	None	7(71)|12|29|17.53	None	j_ortholog_cluster_3254|63	SpI|19.6574	63	7(376)|117|73|92.84	2(404)|316|61|99.75	12(347)|72|12|85.68	orthomcl_cluster1407|63	PanOCT_cluster_108|63	9.52|OuterMembrane	MKKTSTQLGLLAVSVSLIMASLPAHA	0.88896	1
NEA1_00370	16.108	16.350-0.242	Moraxella_catarrhalis_O35E	AERL01000003_52971..54188	405	43.96/9.53	hypothetical_protein	None	None	None	None	QLGLLAVSVSLIMASLPAHAVYLDR|1.193|11(174)|42.96	hypothetical_protein_domain_protein	None	4(49)|12.10	6(57)|13|14.07	None	7(71)|12|29|17.53	None	j_ortholog_cluster_3254|63	SpI|19.6574	63	7(376)|117|73|92.84	2(404)|316|61|99.75	12(347)|72|12|85.68	orthomcl_cluster1407|63	PanOCT_cluster_108|63	9.52|OuterMembrane	MKKTSTQLGLLAVSVSLIMASLPAHA	0.898015	1
NM173P27B1_623	16.108	16.350-0.242	Moraxella_catarrhalis_173P27B1	M173P27B1_2_c(225755..226972)	405	43.97/9.53	conserved_hypothetical_protein	None	None	None	None	QLGLLAVSVSLIMASLPAHAVYLDR|1.193|11(174)|42.96	hypothetical_protein_domain_protein	None	4(49)|12.10	6(57)|13|14.07	None	7(71)|12|29|17.53	None	j_ortholog_cluster_3254|63	SpI|19.6574	63	7(376)|117|73|92.84	2(404)|316|61|99.75	12(347)|72|12|85.68	orthomcl_cluster1407|63	PanOCT_cluster_108|63	9.52|OuterMembrane	MKKTSTQLGLLAVSVSLIMASLPAHA	0.897972	1
NM173P31B1_547	16.108	16.350-0.242	Moraxella_catarrhalis_173P31B1	M173P31B1_2_58337..59554	405	43.97/9.53	conserved_hypothetical_protein	None	None	None	None	QLGLLAVSVSLIMASLPAHAVYLDR|1.193|11(174)|42.96	hypothetical_protein_domain_protein	None	4(49)|12.10	6(57)|13|14.07	None	7(71)|12|29|17.53	None	j_ortholog_cluster_3254|63	SpI|19.6574	63	7(376)|117|73|92.84	2(404)|316|61|99.75	12(347)|72|12|85.68	orthomcl_cluster1407|63	PanOCT_cluster_108|63	9.52|OuterMembrane	MKKTSTQLGLLAVSVSLIMASLPAHA	0.897972	1
NM75P61B1_586	16.108	16.350-0.242	Moraxella_catarrhalis_75P61B1	M75P61B1_2_122131..123348	405	43.96/9.53	conserved_hypothetical_protein	None	None	None	None	QLGLLAVSVSLIMASLPAHAVYLDR|1.193|11(174)|42.96	hypothetical_protein_domain_protein	None	4(49)|12.10	6(57)|13|14.07	None	7(71)|12|29|17.53	None	j_ortholog_cluster_3254|63	SpI|19.6574	63	7(376)|117|73|92.84	2(404)|316|61|99.75	12(347)|72|12|85.68	orthomcl_cluster1407|63	PanOCT_cluster_108|63	9.52|OuterMembrane	MKKTSTQLGLLAVSVSLIMASLPAHA	0.898015	1
NM76P18B1_1257	16.108	16.350-0.242	Moraxella_catarrhalis_76P18B1	M76P18B1_3_94932..96149	405	43.96/9.53	conserved_hypothetical_protein	None	None	None	None	QLGLLAVSVSLIMASLPAHAVYLDR|1.193|11(174)|42.96	hypothetical_protein_domain_protein	None	4(49)|12.10	6(57)|13|14.07	None	7(71)|12|29|17.53	None	j_ortholog_cluster_3254|63	SpI|19.6574	63	7(376)|117|73|92.84	2(404)|316|61|99.75	12(347)|72|12|85.68	orthomcl_cluster1407|63	PanOCT_cluster_108|63	9.52|OuterMembrane	MKKTSTQLGLLAVSVSLIMASLPAHA	0.898015	1
NE9K_02221	16.107	16.349-0.242	Moraxella_catarrhalis_103P14B1	AERE01000011_16384..17601	405	43.98/9.47	hypothetical_protein	None	None	None	None	QLGLLAVSVSLIMASLPAHAVYLDR|1.193|11(174)|42.96	hypothetical_protein_domain_protein	None	4(49)|12.10	6(56)|13|13.83	None	7(71)|12|29|17.53	None	j_ortholog_cluster_3254|63	SpI|19.6574	63	7(376)|114|73|92.84	2(404)|316|62|99.75	12(350)|73|12|86.42	orthomcl_cluster1407|63	PanOCT_cluster_108|63	9.52|OuterMembrane	MKKTSTQLGLLAVSVSLIMASLPAHA	0.893251	1
NE9S_07120	16.107	16.349-0.242	Moraxella_catarrhalis_BC7	AERI01000023_c(94913..96130)	405	43.98/9.47	hypothetical_protein	None	None	None	None	QLGLLAVSVSLIMASLPAHAVYLDR|1.193|11(174)|42.96	hypothetical_protein_domain_protein	None	4(49)|12.10	6(56)|13|13.83	None	7(71)|12|29|17.53	None	j_ortholog_cluster_3254|63	SpI|19.6574	63	7(376)|114|73|92.84	2(404)|316|62|99.75	12(350)|73|12|86.42	orthomcl_cluster1407|63	PanOCT_cluster_108|63	9.52|OuterMembrane	MKKTSTQLGLLAVSVSLIMASLPAHA	0.893251	1
NE9Y_03256	16.107	16.349-0.242	Moraxella_catarrhalis_101P30B1	AEPC01000014_c(94925..96142)	405	43.98/9.47	hypothetical_protein	None	None	None	None	QLGLLAVSVSLIMASLPAHAVYLDR|1.193|11(174)|42.96	hypothetical_protein_domain_protein	None	4(49)|12.10	6(56)|13|13.83	None	7(71)|12|29|17.53	None	j_ortholog_cluster_3254|63	SpI|19.6574	63	7(376)|114|73|92.84	2(404)|316|62|99.75	12(350)|73|12|86.42	orthomcl_cluster1407|63	PanOCT_cluster_108|63	9.52|OuterMembrane	MKKTSTQLGLLAVSVSLIMASLPAHA	0.893251	1
NA4U55_00550	16.103	16.344-0.242	Moraxella_catarrhalis_CCUG_353	LWAH01000001_130755..131972	405	43.96/9.48	hypothetical_protein	None	None	None	None	QLGLLAVSVSLIMASLPAHAVYLDR|1.193|11(174)|42.96	hypothetical_protein_domain_protein	None	4(49)|12.10	6(57)|13|14.07	None	7(71)|12|29|17.53	None	j_ortholog_cluster_3254|63	SpI|19.6574	63	7(376)|115|73|92.84	2(404)|316|61|99.75	12(347)|72|12|85.68	orthomcl_cluster1407|63	PanOCT_cluster_108|63	9.52|OuterMembrane	MKKTSTQLGLLAVSVSLIMASLPAHA	0.89318	1
NA9Z59_02525	16.103	16.344-0.242	Moraxella_catarrhalis_CCUG_18283_1978	LZDJ01000018_c(155849..157066)	405	43.96/9.48	hypothetical_protein	None	None	None	None	QLGLLAVSVSLIMASLPAHAVYLDR|1.193|11(174)|42.96	hypothetical_protein_domain_protein	None	4(49)|12.10	6(57)|13|14.07	None	7(71)|12|29|17.53	None	j_ortholog_cluster_3254|63	SpI|19.6574	63	7(376)|115|73|92.84	2(404)|316|61|99.75	12(347)|72|12|85.68	orthomcl_cluster1407|63	PanOCT_cluster_108|63	9.52|OuterMembrane	MKKTSTQLGLLAVSVSLIMASLPAHA	0.89318	1
NADC71_RS07395	16.103	16.344-0.242	Moraxella_catarrhalis_157.rep2_MCAT	NZ_JVRY01000039_c(157062..158279)	405	43.96/9.48	hypothetical_protein	None	None	None	None	QLGLLAVSVSLIMASLPAHAVYLDR|1.193|11(174)|42.96	hypothetical_protein_domain_protein	None	4(49)|12.10	6(57)|13|14.07	None	7(71)|12|29|17.53	None	j_ortholog_cluster_3254|63	SpI|19.6574	63	7(376)|115|73|92.84	2(404)|316|61|99.75	12(347)|72|12|85.68	orthomcl_cluster1407|63	PanOCT_cluster_108|63	9.52|OuterMembrane	MKKTSTQLGLLAVSVSLIMASLPAHA	0.89318	1
NADC99_RS07505	16.103	16.344-0.242	Moraxella_catarrhalis_157.rep1_MCAT	NZ_JVRZ01000043_16869..18086	405	43.96/9.48	hypothetical_protein	None	None	None	None	QLGLLAVSVSLIMASLPAHAVYLDR|1.193|11(174)|42.96	hypothetical_protein_domain_protein	None	4(49)|12.10	6(57)|13|14.07	None	7(71)|12|29|17.53	None	j_ortholog_cluster_3254|63	SpI|19.6574	63	7(376)|115|73|92.84	2(404)|316|61|99.75	12(347)|72|12|85.68	orthomcl_cluster1407|63	PanOCT_cluster_108|63	9.52|OuterMembrane	MKKTSTQLGLLAVSVSLIMASLPAHA	0.89318	1
NADD41_RS06940	16.103	16.344-0.242	Moraxella_catarrhalis_340_MCAT	NZ_JVKW01000044_c(107067..108284)	405	43.96/9.48	hypothetical_protein	None	None	None	None	QLGLLAVSVSLIMASLPAHAVYLDR|1.193|11(174)|42.96	hypothetical_protein_domain_protein	None	4(49)|12.10	6(57)|13|14.07	None	7(71)|12|29|17.53	None	j_ortholog_cluster_3254|63	SpI|19.6574	63	7(376)|115|73|92.84	2(404)|316|61|99.75	12(347)|72|12|85.68	orthomcl_cluster1407|63	PanOCT_cluster_108|63	9.52|OuterMembrane	MKKTSTQLGLLAVSVSLIMASLPAHA	0.89318	1
NADD58_RS07300	16.103	16.344-0.242	Moraxella_catarrhalis_339_MCAT	NZ_JVKY01000043_c(157085..158302)	405	43.96/9.48	hypothetical_protein	None	None	None	None	QLGLLAVSVSLIMASLPAHAVYLDR|1.193|11(174)|42.96	hypothetical_protein_domain_protein	None	4(49)|12.10	6(57)|13|14.07	None	7(71)|12|29|17.53	None	j_ortholog_cluster_3254|63	SpI|19.6574	63	7(376)|115|73|92.84	2(404)|316|61|99.75	12(347)|72|12|85.68	orthomcl_cluster1407|63	PanOCT_cluster_108|63	9.52|OuterMembrane	MKKTSTQLGLLAVSVSLIMASLPAHA	0.89318	1
NADD97_RS07120	16.103	16.344-0.242	Moraxella_catarrhalis_611_MCAT	NZ_JVAC01000041_c(155853..157070)	405	43.96/9.48	hypothetical_protein	None	None	None	None	QLGLLAVSVSLIMASLPAHAVYLDR|1.193|11(174)|42.96	hypothetical_protein_domain_protein	None	4(49)|12.10	6(57)|13|14.07	None	7(71)|12|29|17.53	None	j_ortholog_cluster_3254|63	SpI|19.6574	63	7(376)|115|73|92.84	2(404)|316|61|99.75	12(347)|72|12|85.68	orthomcl_cluster1407|63	PanOCT_cluster_108|63	9.52|OuterMembrane	MKKTSTQLGLLAVSVSLIMASLPAHA	0.89318	1
NADD99_RS05845	16.103	16.344-0.242	Moraxella_catarrhalis_613_MCAT	NZ_JVAA01000044_59235..60452	405	43.96/9.48	hypothetical_protein	None	None	None	None	QLGLLAVSVSLIMASLPAHAVYLDR|1.193|11(174)|42.96	hypothetical_protein_domain_protein	None	4(49)|12.10	6(57)|13|14.07	None	7(71)|12|29|17.53	None	j_ortholog_cluster_3254|63	SpI|19.6574	63	7(376)|115|73|92.84	2(404)|316|61|99.75	12(347)|72|12|85.68	orthomcl_cluster1407|63	PanOCT_cluster_108|63	9.52|OuterMembrane	MKKTSTQLGLLAVSVSLIMASLPAHA	0.89318	1
NDR90_RS00035	16.103	16.344-0.242	Moraxella_catarrhalis_25240	NZ_CP008804_c(8416..9633)	405	43.96/9.48	hypothetical_protein	None	None	None	None	QLGLLAVSVSLIMASLPAHAVYLDR|1.193|11(174)|42.96	hypothetical_protein_domain_protein	None	4(49)|12.10	6(57)|13|14.07	None	7(71)|12|29|17.53	None	j_ortholog_cluster_3254|63	SpI|19.6574	63	7(376)|115|73|92.84	2(404)|316|61|99.75	12(347)|72|12|85.68	orthomcl_cluster1407|63	PanOCT_cluster_108|63	9.52|OuterMembrane	MKKTSTQLGLLAVSVSLIMASLPAHA	0.89318	1
NE9G_01888	16.103	16.344-0.242	Moraxella_catarrhalis_7169	AERC01000011_118744..119961	405	43.96/9.48	hypothetical_protein	None	None	None	None	QLGLLAVSVSLIMASLPAHAVYLDR|1.193|11(174)|42.96	hypothetical_protein_domain_protein	None	4(49)|12.10	6(57)|13|14.07	None	7(71)|12|29|17.53	None	j_ortholog_cluster_3254|63	SpI|19.6574	63	7(376)|115|73|92.84	2(404)|316|61|99.75	12(347)|72|12|85.68	orthomcl_cluster1407|63	PanOCT_cluster_108|63	9.52|OuterMembrane	MKKTSTQLGLLAVSVSLIMASLPAHA	0.89318	1
NE9M_03404	16.103	16.344-0.242	Moraxella_catarrhalis_46P47B1	AERF01000022_27959..29176	405	43.97/9.48	hypothetical_protein	None	None	None	None	QLGLLAVSVSLIMASLPAHAVYLDR|1.193|11(174)|42.96	hypothetical_protein_domain_protein	None	4(49)|12.10	6(57)|13|14.07	None	7(71)|12|29|17.53	None	j_ortholog_cluster_3254|63	SpI|19.6574	63	7(376)|115|73|92.84	2(404)|316|61|99.75	12(347)|72|12|85.68	orthomcl_cluster1407|63	PanOCT_cluster_108|63	9.52|OuterMembrane	MKKTSTQLGLLAVSVSLIMASLPAHA	0.893132	1
NE9O_08509	16.103	16.344-0.242	Moraxella_catarrhalis_12P80B1	AERG01000048_16832..18049	405	43.96/9.48	hypothetical_protein	None	None	None	None	QLGLLAVSVSLIMASLPAHAVYLDR|1.193|11(174)|42.96	hypothetical_protein_domain_protein	None	4(49)|12.10	6(57)|13|14.07	None	7(71)|12|29|17.53	None	j_ortholog_cluster_3254|63	SpI|19.6574	63	7(376)|115|73|92.84	2(404)|316|61|99.75	12(347)|72|12|85.68	orthomcl_cluster1407|63	PanOCT_cluster_108|63	9.52|OuterMembrane	MKKTSTQLGLLAVSVSLIMASLPAHA	0.89318	1
NE9Q_02998	16.103	16.344-0.242	Moraxella_catarrhalis_BC1	AERH01000017_c(94903..96120)	405	43.96/9.48	hypothetical_protein	None	None	None	None	QLGLLAVSVSLIMASLPAHAVYLDR|1.193|11(174)|42.96	hypothetical_protein_domain_protein	None	4(49)|12.10	6(57)|13|14.07	None	7(71)|12|29|17.53	None	j_ortholog_cluster_3254|63	SpI|19.6574	63	7(376)|115|73|92.84	2(404)|316|61|99.75	12(347)|72|12|85.68	orthomcl_cluster1407|63	PanOCT_cluster_108|63	9.52|OuterMembrane	MKKTSTQLGLLAVSVSLIMASLPAHA	0.89318	1
NE9U_01831	16.103	16.344-0.242	Moraxella_catarrhalis_BC8	AERJ01000006_c(94872..96089)	405	43.96/9.48	hypothetical_protein	None	None	None	None	QLGLLAVSVSLIMASLPAHAVYLDR|1.193|11(174)|42.96	hypothetical_protein_domain_protein	None	4(49)|12.10	6(57)|13|14.07	None	7(71)|12|29|17.53	None	j_ortholog_cluster_3254|63	SpI|19.6574	63	7(376)|115|73|92.84	2(404)|316|61|99.75	12(347)|72|12|85.68	orthomcl_cluster1407|63	PanOCT_cluster_108|63	9.52|OuterMembrane	MKKTSTQLGLLAVSVSLIMASLPAHA	0.89318	1
NM115P119B1_1180	16.103	16.344-0.242	Moraxella_catarrhalis_115P119B1	M115P119B1_3_c(225809..227026)	405	43.96/9.48	conserved_hypothetical_protein	None	None	None	None	QLGLLAVSVSLIMASLPAHAVYLDR|1.193|11(174)|42.96	hypothetical_protein_domain_protein	None	4(49)|12.10	6(57)|13|14.07	None	7(71)|12|29|17.53	None	j_ortholog_cluster_3254|63	SpI|19.6574	63	7(376)|115|73|92.84	2(404)|316|61|99.75	12(347)|72|12|85.68	orthomcl_cluster1407|63	PanOCT_cluster_108|63	9.52|OuterMembrane	MKKTSTQLGLLAVSVSLIMASLPAHA	0.89318	1
NM119P82B1_597	16.103	16.344-0.242	Moraxella_catarrhalis_119P82B1	M119P82B1_2_130479..131696	405	43.98/9.48	conserved_hypothetical_protein	None	None	None	None	QLGLLAVSVSLIMASLPVHAVYLDR|1.201|11(174)|42.96	hypothetical_protein_domain_protein	None	4(49)|12.10	6(57)|13|14.07	None	7(71)|12|29|17.53	None	j_ortholog_cluster_3254|63	SpI|17.905	63	7(376)|115|72|92.84	2(404)|316|61|99.75	12(347)|72|12|85.68	orthomcl_cluster1407|63	PanOCT_cluster_108|63	9.52|OuterMembrane	MKKTSTQLGLLAVSVSLIMASLPVHA	0.893913	1
NM123P13B1_945	16.103	16.344-0.242	Moraxella_catarrhalis_123P13B1	M123P13B1_3_96245..97462	405	43.96/9.48	conserved_hypothetical_protein	None	None	None	None	QLGLLAVSVSLIMASLPAHAVYLDR|1.193|11(174)|42.96	hypothetical_protein_domain_protein	None	4(49)|12.10	6(57)|13|14.07	None	7(71)|12|29|17.53	None	j_ortholog_cluster_3254|63	SpI|19.6574	63	7(376)|115|73|92.84	2(404)|316|61|99.75	12(347)|72|12|85.68	orthomcl_cluster1407|63	PanOCT_cluster_108|63	9.52|OuterMembrane	MKKTSTQLGLLAVSVSLIMASLPAHA	0.89318	1
NM137P16B1_1083	16.103	16.344-0.242	Moraxella_catarrhalis_137P16B1	M137P16B1_3_c(225607..226824)	405	43.96/9.48	conserved_hypothetical_protein	None	None	None	None	QLGLLAVSVSLIMASLPAHAVYLDR|1.193|11(174)|42.96	hypothetical_protein_domain_protein	None	4(49)|12.10	6(57)|13|14.07	None	7(71)|12|29|17.53	None	j_ortholog_cluster_3254|63	SpI|19.6574	63	7(376)|115|73|92.84	2(404)|316|61|99.75	12(347)|72|12|85.68	orthomcl_cluster1407|63	PanOCT_cluster_108|63	9.52|OuterMembrane	MKKTSTQLGLLAVSVSLIMASLPAHA	0.89318	1
NM137P24B1_915	16.103	16.344-0.242	Moraxella_catarrhalis_137P24B1	M137P24B1_3_103340..104557	405	43.96/9.48	conserved_hypothetical_protein	None	None	None	None	QLGLLAVSVSLIMASLPAHAVYLDR|1.193|11(174)|42.96	hypothetical_protein_domain_protein	None	4(49)|12.10	6(57)|13|14.07	None	7(71)|12|29|17.53	None	j_ortholog_cluster_3254|63	SpI|19.6574	63	7(376)|115|73|92.84	2(404)|316|61|99.75	12(347)|72|12|85.68	orthomcl_cluster1407|63	PanOCT_cluster_108|63	9.52|OuterMembrane	MKKTSTQLGLLAVSVSLIMASLPAHA	0.89318	1
NM148P19B1_588	16.103	16.344-0.242	Moraxella_catarrhalis_148P19B1	M148P19B1_2_121146..122363	405	43.96/9.48	conserved_hypothetical_protein	None	None	None	None	QLGLLAVSVSLIMASLPAHAVYLDR|1.193|11(174)|42.96	hypothetical_protein_domain_protein	None	4(49)|12.10	6(57)|13|14.07	None	7(71)|12|29|17.53	None	j_ortholog_cluster_3254|63	SpI|19.6574	63	7(376)|115|73|92.84	2(404)|316|61|99.75	12(347)|72|12|85.68	orthomcl_cluster1407|63	PanOCT_cluster_108|63	9.52|OuterMembrane	MKKTSTQLGLLAVSVSLIMASLPAHA	0.89318	1
NM166P11B1_1014	16.103	16.344-0.242	Moraxella_catarrhalis_166P11B1	M166P11B1_3_58324..59541	405	43.96/9.48	conserved_hypothetical_protein	None	None	None	None	QLGLLAVSVSLIMASLPAHAVYLDR|1.193|11(174)|42.96	hypothetical_protein_domain_protein	None	4(49)|12.10	6(57)|13|14.07	None	7(71)|12|29|17.53	None	j_ortholog_cluster_3254|63	SpI|19.6574	63	7(376)|115|73|92.84	2(404)|316|61|99.75	12(347)|72|12|85.68	orthomcl_cluster1407|63	PanOCT_cluster_108|63	9.52|OuterMembrane	MKKTSTQLGLLAVSVSLIMASLPAHA	0.89318	1
NM63P48B1_839	16.103	16.344-0.242	Moraxella_catarrhalis_63P48B1	M63P48B1_3_95046..96263	405	43.96/9.48	conserved_hypothetical_protein	None	None	None	None	QLGLLAVSVSLIMASLPAHAVYLDR|1.193|11(174)|42.96	hypothetical_protein_domain_protein	None	4(49)|12.10	6(57)|13|14.07	None	7(71)|12|29|17.53	None	j_ortholog_cluster_3254|63	SpI|19.6574	63	7(376)|115|73|92.84	2(404)|316|61|99.75	12(347)|72|12|85.68	orthomcl_cluster1407|63	PanOCT_cluster_108|63	9.52|OuterMembrane	MKKTSTQLGLLAVSVSLIMASLPAHA	0.89318	1
NM76P10B1_942	16.103	16.344-0.242	Moraxella_catarrhalis_76P10B1	M76P10B1_3_94005..95222	405	43.96/9.48	conserved_hypothetical_protein	None	None	None	None	QLGLLAVSVSLIMASLPAHAVYLDR|1.193|11(174)|42.96	hypothetical_protein_domain_protein	None	4(49)|12.10	6(57)|13|14.07	None	7(71)|12|29|17.53	None	j_ortholog_cluster_3254|63	SpI|19.6574	63	7(376)|115|73|92.84	2(404)|316|61|99.75	12(347)|72|12|85.68	orthomcl_cluster1407|63	PanOCT_cluster_108|63	9.52|OuterMembrane	MKKTSTQLGLLAVSVSLIMASLPAHA	0.89318	1
NM80P43B1_501	16.103	16.344-0.242	Moraxella_catarrhalis_80P43B1	M80P43B1_2_103521..104738	405	43.96/9.48	conserved_hypothetical_protein	None	None	None	None	QLGLLAVSVSLIMASLPAHAVYLDR|1.193|11(174)|42.96	hypothetical_protein_domain_protein	None	4(49)|12.10	6(57)|13|14.07	None	7(71)|12|29|17.53	None	j_ortholog_cluster_3254|63	SpI|19.6574	63	7(376)|115|73|92.84	2(404)|316|61|99.75	12(347)|72|12|85.68	orthomcl_cluster1407|63	PanOCT_cluster_108|63	9.52|OuterMembrane	MKKTSTQLGLLAVSVSLIMASLPAHA	0.89318	1
NM81P26B1_1285	16.103	16.344-0.242	Moraxella_catarrhalis_81P26B1	M81P26B1_3_95965..97182	405	43.96/9.48	conserved_hypothetical_protein	None	None	None	None	QLGLLAVSVSLIMASLPAHAVYLDR|1.193|11(174)|42.96	hypothetical_protein_domain_protein	None	4(49)|12.10	6(57)|13|14.07	None	7(71)|12|29|17.53	None	j_ortholog_cluster_3254|63	SpI|19.6574	63	7(376)|115|73|92.84	2(404)|316|61|99.75	12(347)|72|12|85.68	orthomcl_cluster1407|63	PanOCT_cluster_108|63	9.52|OuterMembrane	MKKTSTQLGLLAVSVSLIMASLPAHA	0.89318	1
NM87P15B2_1075	16.103	16.344-0.242	Moraxella_catarrhalis_87P15B2	M87P15B2_3_121134..122351	405	43.96/9.48	conserved_hypothetical_protein	None	None	None	None	QLGLLAVSVSLIMASLPAHAVYLDR|1.193|11(174)|42.96	hypothetical_protein_domain_protein	None	4(49)|12.10	6(57)|13|14.07	None	7(71)|12|29|17.53	None	j_ortholog_cluster_3254|63	SpI|19.6574	63	7(376)|115|73|92.84	2(404)|316|61|99.75	12(347)|72|12|85.68	orthomcl_cluster1407|63	PanOCT_cluster_108|63	9.52|OuterMembrane	MKKTSTQLGLLAVSVSLIMASLPAHA	0.89318	1
NM87P67B1_545	16.103	16.344-0.242	Moraxella_catarrhalis_87P67B1	M87P67B1_2_93173..94390	405	43.96/9.48	conserved_hypothetical_protein	None	None	None	None	QLGLLAVSVSLIMASLPAHAVYLDR|1.193|11(174)|42.96	hypothetical_protein_domain_protein	None	4(49)|12.10	6(57)|13|14.07	None	7(71)|12|29|17.53	None	j_ortholog_cluster_3254|63	SpI|19.6574	63	7(376)|115|73|92.84	2(404)|316|61|99.75	12(347)|72|12|85.68	orthomcl_cluster1407|63	PanOCT_cluster_108|63	9.52|OuterMembrane	MKKTSTQLGLLAVSVSLIMASLPAHA	0.89318	1
NMC25239_RS00585	16.103	16.344-0.242	Moraxella_catarrhalis_ATCC_25239	NZ_CP007669_141314..142531	405	43.96/9.48	hypothetical_protein	None	None	None	None	QLGLLAVSVSLIMASLPAHAVYLDR|1.193|11(174)|42.96	hypothetical_protein_domain_protein	None	4(49)|12.10	6(57)|13|14.07	None	7(71)|12|29|17.53	None	j_ortholog_cluster_3254|63	SpI|19.6574	63	7(376)|115|73|92.84	2(404)|316|61|99.75	12(347)|72|12|85.68	orthomcl_cluster1407|63	PanOCT_cluster_108|63	9.52|OuterMembrane	MKKTSTQLGLLAVSVSLIMASLPAHA	0.89318	1
NMCRH_0114	16.103	16.344-0.242	Moraxella_catarrhalis_RH4_1994	AMSO01000002_57713..58930	405	43.96/9.48	hypothetical_protein	None	None	None	None	QLGLLAVSVSLIMASLPAHAVYLDR|1.193|11(174)|42.96	hypothetical_protein_domain_protein	None	4(49)|12.10	6(57)|13|14.07	None	7(71)|12|29|17.53	None	j_ortholog_cluster_3254|63	SpI|19.6574	63	7(376)|115|73|92.84	2(404)|316|61|99.75	12(347)|72|12|85.68	orthomcl_cluster1407|63	PanOCT_cluster_108|63	9.52|OuterMembrane	MKKTSTQLGLLAVSVSLIMASLPAHA	0.89318	1
NM124P20B1_503	16.098	16.325-0.227	Moraxella_catarrhalis_124P20B1	M124P20B1_2_93339..94556	405	43.98/9.57	conserved_hypothetical_protein	None	None	None	None	QLGLLAVSVSLIMASLPAHAVYLDR|1.193|10(165)|40.74	hypothetical_protein_domain_protein	None	4(46)|11.36	6(54)|12|13.33	None	7(71)|12|29|17.53	None	j_ortholog_cluster_3254|63	SpI|19.6574	63	7(376)|120|73|92.84	2(404)|316|61|99.75	12(347)|72|12|85.68	orthomcl_cluster1407|63	PanOCT_cluster_108|63	9.52|OuterMembrane	MKKTSTQLGLLAVSVSLIMASLPAHA	0.897093	1
NADC73_RS07905	16.088	16.330-0.242	Moraxella_catarrhalis_489_MCAT	NZ_JVFD01000037_c(156980..158197)	405	44.01/9.47	hypothetical_protein	None	None	None	None	QLGLLAVSVSLIMASLPAHAVYLDR|1.193|11(174)|42.96	hypothetical_protein_domain_protein	None	4(49)|12.10	6(51)|11|12.59	None	7(71)|12|29|17.53	None	j_ortholog_cluster_3254|63	SpI|19.6574	63	7(376)|113|73|92.84	2(404)|316|62|99.75	12(350)|73|12|86.42	orthomcl_cluster1407|63	PanOCT_cluster_108|63	9.52|OuterMembrane	MKKTSTQLGLLAVSVSLIMASLPAHA	0.891044	1
NBAE51_05685	16.088	16.330-0.242	Moraxella_catarrhalis_CCUG_57283_03	LZYD01000003_120475..121692	405	44.01/9.47	hypothetical_protein	None	None	None	None	QLGLLAVSVSLIMASLPAHAVYLDR|1.193|11(174)|42.96	hypothetical_protein_domain_protein	None	4(49)|12.10	6(51)|11|12.59	None	7(71)|12|29|17.53	None	j_ortholog_cluster_3254|63	SpI|19.6574	63	7(376)|113|73|92.84	2(404)|316|62|99.75	12(350)|73|12|86.42	orthomcl_cluster1407|63	PanOCT_cluster_108|63	9.52|OuterMembrane	MKKTSTQLGLLAVSVSLIMASLPAHA	0.891044	1
NE9W_00130	16.081	16.323-0.242	Moraxella_catarrhalis_CO72	AERK01000001_27967..29184	405	43.97/9.53	hypothetical_protein	None	None	None	None	QLGLLAVSVSLIMASLPAHAVYLDR|1.193|10(165)|40.74	hypothetical_protein_domain_protein	None	4(49)|12.10	6(59)|14|14.57	None	7(71)|12|29|17.53	None	j_ortholog_cluster_3254|63	SpI|19.6574	63	7(376)|119|73|92.84	2(404)|317|61|99.75	12(340)|71|12|83.95	orthomcl_cluster1407|63	PanOCT_cluster_108|63	9.52|OuterMembrane	MKKTSTQLGLLAVSVSLIMASLPAHA	0.898208	1
NM56P87B1_1039	16.081	16.323-0.242	Moraxella_catarrhalis_56P87B1	M56P87B1_3_123388..124605	405	43.97/9.53	conserved_hypothetical_protein	None	None	None	None	QLGLLAVSVSLIMASLPAHAVYLDR|1.193|10(165)|40.74	hypothetical_protein_domain_protein	None	4(49)|12.10	6(59)|14|14.57	None	7(71)|12|29|17.53	None	j_ortholog_cluster_3254|63	SpI|19.6574	63	7(376)|119|73|92.84	2(404)|317|61|99.75	12(340)|71|12|83.95	orthomcl_cluster1407|63	PanOCT_cluster_108|63	9.52|OuterMembrane	MKKTSTQLGLLAVSVSLIMASLPAHA	0.898208	1
NMCR_RS00355	16.081	16.323-0.242	Moraxella_catarrhalis_BBH18	NC_014147_88567..89784	405	43.97/9.53	hypothetical_protein	None	None	None	None	QLGLLAVSVSLIMASLPAHAVYLDR|1.193|10(165)|40.74	hypothetical_protein_domain_protein	None	4(49)|12.10	6(59)|14|14.57	None	7(71)|12|29|17.53	None	j_ortholog_cluster_3254|63	SpI|19.6574	63	7(376)|119|73|92.84	2(404)|317|61|99.75	12(340)|71|12|83.95	orthomcl_cluster1407|63	PanOCT_cluster_108|63	9.52|OuterMembrane	MKKTSTQLGLLAVSVSLIMASLPAHA	0.898208	1
NMCR_RS03355	14.967	15.275-0.308	Moraxella_catarrhalis_BBH18	NC_014147_745210..748074	954	106.4/8.75	TonB-dependent_receptor	None	None	None	None	KKVLKLSMLSLCLLHIT|1.218|23(302)|31.66	TonB_dependent_receptor_family_protein|GO:0004872,GO:0005215,GO:0006810,GO:0016020	None	10(147)|15.41	18(147)|32|15.41	None	14(140)|21|50|14.68	None	j_ortholog_cluster_1374|64	SpI|15.0588	64	20(875)|266|76|91.72	4(934)|735|62|97.90	41(715)|131|12|74.95	orthomcl_cluster0720|69	PanOCT_cluster_616|67	10.00|OuterMembrane	MNQIFHLMTQTKHTNHTKKVLKLSMLSLCLLHITQTAMA	None	None
NAO373_0543	14.776	15.730-0.953	Moraxella_catarrhalis_N12_2000	LXHN01000015_66527..67561	344	38.29/9.04	putative_outer_membrane_porin	None	5.6e-27|Gram-negative_porin	None	None	FTTLKVVGGLFVGG|1.177|10(120)|34.88	Gram-negative_porin_family_protein	None	3(35)|10.17	5(43)|9|12.50	None	4(42)|7|12|12.21	None	j_ortholog_cluster_75|61	SpI|16.8317	62	6(309)|91|63|89.83	1(336)|280|60|97.67	12(277)|55|12|80.52	orthomcl_cluster1421|63	PanOCT_cluster_462|62	9.52|OuterMembrane	MKAQFTTLKVVGGLFVGGMMLNAHA	0.868745	None
NAO378_1678	14.776	15.730-0.953	Moraxella_catarrhalis_R4_2000	LXHI01000037_c(49466..50500)	344	38.29/9.04	putative_outer_membrane_porin	None	5.6e-27|Gram-negative_porin	None	None	FTTLKVVGGLFVGG|1.177|10(120)|34.88	Gram-negative_porin_family_protein	None	3(35)|10.17	5(43)|9|12.50	None	4(42)|7|12|12.21	None	j_ortholog_cluster_75|61	SpI|16.8317	62	6(309)|91|63|89.83	1(336)|280|60|97.67	12(277)|55|12|80.52	orthomcl_cluster1421|63	PanOCT_cluster_462|62	9.52|OuterMembrane	MKAQFTTLKVVGGLFVGGMMLNAHA	0.868745	None
NAO383_1351	14.131	16.552-2.421	Moraxella_catarrhalis_Z7547_1932	LXHD01000030_41704..42462	252	28.67/8.4	MltA-interacting_protein_precursor	None	0.00066|OMP85_target:_outer_membrane_insertion_C-terminal_,0.0056|OMP85_target:_outer_membrane_insertion_C-terminal_	None	None	TFSLAVICGLTTTAYAQSLPIDHDASLRFG|1.198|7(117)|46.43	MltA-interacting_protein_MipA_family_protein	None	4(53)|21.03	4(28)|4|11.11	None	5(64)|12|31|25.40	None	j_ortholog_cluster_844|69	SpI|13.2011	69	4(249)|91|62|98.81	1(252)|207|60|100.00	7(206)|48|12|81.75	orthomcl_cluster0671|69	PanOCT_cluster_1350|69	9.93|OuterMembrane	MNIKTFSLAVICGLTTTAYA	0.822066	None
NAO384_1919	14.131	16.552-2.421	Moraxella_catarrhalis_Z7542_1932	LXHC01000028_c(180233..180991)	252	28.67/8.4	MltA-interacting_protein_precursor	None	0.00066|OMP85_target:_outer_membrane_insertion_C-terminal_,0.0056|OMP85_target:_outer_membrane_insertion_C-terminal_	None	None	TFSLAVICGLTTTAYAQSLPIDHDASLRFG|1.198|7(117)|46.43	MltA-interacting_protein_MipA_family_protein	None	4(53)|21.03	4(28)|4|11.11	None	5(64)|12|31|25.40	None	j_ortholog_cluster_844|69	SpI|13.2011	69	4(249)|91|62|98.81	1(252)|207|60|100.00	7(206)|48|12|81.75	orthomcl_cluster0671|69	PanOCT_cluster_1350|69	9.93|OuterMembrane	MNIKTFSLAVICGLTTTAYA	0.822066	None
NAO385_1980	14.131	16.552-2.421	Moraxella_catarrhalis_Z7546_1932	LXHB01000136_c(54637..55395)	252	28.67/8.4	MltA-interacting_protein_precursor	None	0.00066|OMP85_target:_outer_membrane_insertion_C-terminal_,0.0056|OMP85_target:_outer_membrane_insertion_C-terminal_	None	None	TFSLAVICGLTTTAYAQSLPIDHDASLRFG|1.198|7(117)|46.43	MltA-interacting_protein_MipA_family_protein	None	4(53)|21.03	4(28)|4|11.11	None	5(64)|12|31|25.40	None	j_ortholog_cluster_844|69	SpI|13.2011	69	4(249)|91|62|98.81	1(252)|207|60|100.00	7(206)|48|12|81.75	orthomcl_cluster0671|69	PanOCT_cluster_1350|69	9.93|OuterMembrane	MNIKTFSLAVICGLTTTAYA	0.822066	None
NAO366_0440	14.122	16.614-2.492	Moraxella_catarrhalis_C10	LXHU01000003_426357..427115	252	28.66/8.41	MltA-interacting_protein_precursor	None	0.00064|OMP85_target:_outer_membrane_insertion_C-terminal_,0.0055|OMP85_target:_outer_membrane_insertion_C-terminal_	None	None	TFSLAVICGLTTTAYAQSLPIDHDASLRFG|1.198|7(127)|50.40	MltA-interacting_protein_MipA_family_protein	None	5(62)|24.60	4(28)|4|11.11	None	6(73)|13|31|28.97	None	j_ortholog_cluster_844|69	SpI|13.2011	69	4(241)|90|60|95.63	1(252)|203|60|100.00	8(207)|48|12|82.14	orthomcl_cluster0671|69	PanOCT_cluster_1350|69	9.93|OuterMembrane	MNIKTFSLAVICGLTTTAYA	0.819948	None
NAO382_0514	14.107	16.599-2.492	Moraxella_catarrhalis_Z7574_1932	LXHE01000002_c(478966..479724)	252	28.61/8.41	MltA-interacting_protein_precursor	None	0.00067|OMP85_target:_outer_membrane_insertion_C-terminal_,0.0057|OMP85_target:_outer_membrane_insertion_C-terminal_	None	None	TFSLAVICGLTTAAYAQSLPIDHDASLRFG|1.198|7(116)|46.03	MltA-interacting_protein_MipA_family_protein	None	5(62)|24.60	4(28)|4|11.11	None	6(73)|13|31|28.97	None	j_ortholog_cluster_844|69	SpI|13.3697	69	3(243)|93|62|96.43	1(252)|202|61|100.00	7(210)|50|12|83.33	orthomcl_cluster0671|69	PanOCT_cluster_1350|69	9.93|OuterMembrane	MNIKTFSLAVICGLTTAAYA	0.826787	None
NAO382_2180	14.107	15.107-1.000	Moraxella_catarrhalis_Z7574_1932	LXHE01000024_c(62447..64387)	646	70.49/8.45	Channel-forming_transporter	None	8.9e-79|Haemolysin_secretion/activation_protein_ShlB/FhaC	None	None	SKVPVYVKQ|1.188|18(270)|41.80	POTRA_domain,_ShlB-type_family_protein	None	None	12(92)|16|14.24	None	12(128)|21|45|19.81	None	j_ortholog_cluster_302|47	SpI|9.30766	1	14(599)|179|76|92.72	2(646)|546|63|100.00	22(494)|93|12|76.47	orthomcl_cluster1509|49	PanOCT_cluster_4127|1	10.00|OuterMembrane	MIRPTILATTITAILVHNTVSA	0.768807	None
NA9Z57_01190	14.074	16.566-2.492	Moraxella_catarrhalis_CCUG_58286_11	LZDK01000001_c(262566..263324)	252	28.58/8.41	structural_protein_MipA	None	0.00067|OMP85_target:_outer_membrane_insertion_C-terminal_,0.0058|OMP85_target:_outer_membrane_insertion_C-terminal_	None	None	TFSLAVICGLTTAAYAQSLPIDHDASLRFG|1.198|7(113)|44.84	MltA-interacting_protein_MipA_family_protein	None	5(62)|24.60	4(28)|4|11.11	None	6(73)|13|31|28.97	None	j_ortholog_cluster_844|69	SpI|13.3697	69	3(243)|91|61|96.43	1(252)|201|61|100.00	7(209)|49|12|82.94	orthomcl_cluster0671|69	PanOCT_cluster_1350|69	9.93|OuterMembrane	MNIKTFSLAVICGLTTAAYA	0.834856	None
NADC85_RS08965	14.072	14.671-0.599	Moraxella_catarrhalis_304_MCAT	NZ_JVMG01000044_c(188716..189810)	364	40.20/4.9	hypothetical_protein	None	1.3e-27|Gram-negative_porin	None	None	NALLVAADY|1.148|7(113)|31.04	Gram-negative_porin_family_protein	None	2(18)|4.95	3(23)|4|6.32	None	13(128)|18|39|35.16	None	j_ortholog_cluster_1217|71	SpI|13.0555	2	7(350)|103|72|96.15	3(361)|258|61|99.18	14(285)|56|12|78.30	orthomcl_cluster0169|71	PanOCT_cluster_2439|2	10.00|OuterMembrane	MMFLWNHNQKEEVFMKKSFLATAVKAATLLTLTALSSTAFA	None	None
NADD36_RS02410	14.072	14.671-0.599	Moraxella_catarrhalis_324_MCAT	NZ_JVLO01000008_86912..88006	364	40.20/4.9	hypothetical_protein	None	1.3e-27|Gram-negative_porin	None	None	NALLVAADY|1.148|7(113)|31.04	Gram-negative_porin_family_protein	None	2(18)|4.95	3(23)|4|6.32	None	13(128)|18|39|35.16	None	j_ortholog_cluster_1217|71	SpI|13.0555	2	7(350)|103|72|96.15	3(361)|258|61|99.18	14(285)|56|12|78.30	orthomcl_cluster0169|71	PanOCT_cluster_2439|2	10.00|OuterMembrane	MMFLWNHNQKEEVFMKKSFLATAVKAATLLTLTALSSTAFA	None	None
NM119P82B1_58	14.017	14.717-0.700	Moraxella_catarrhalis_119P82B1	M119P82B1_1_45624..47348	574	62.52/5.04	uspA1	uspA1	None	None	|FDGRVTALDTKVNA_2|	KLLPLKIAVTSAMIVGLG|1.156|14(177)|30.84	Repeat_of_unknown_function_(DUF1079)_family_protein	None	None	6(54)|14|9.41	2(44)|7.67	8(79)|14|35|13.76	None	j_ortholog_cluster_4149|144	SpI|16.582	10	19(481)|116|70|83.80	2(570)|401|63|99.30	26(360)|52|12|62.72	orthomcl_cluster0012|142	PanOCT_cluster_959|57	10.00|OuterMembrane	MKTMKLLPLKIAVTSAMIVGLGMASTANA	None	None
NAO364_0428	13.991	16.547-2.556	Moraxella_catarrhalis_A9_2000	LXHW01000004_32780..33538	252	28.53/8.71	MltA-interacting_protein_precursor	None	2.1e-06|OmpA-like_transmembrane_domain	None	None	IFSLAVICGLTTTAYAQSLPIDHDASLRLGVN|1.198|7(118)|46.83	MltA-interacting_protein_MipA_family_protein	None	6(70)|27.78	4(28)|4|11.11	None	5(64)|12|31|25.40	None	j_ortholog_cluster_844|69	SpI|12.9822	69	4(241)|90|62|95.63	1(252)|203|60|100.00	8(209)|48|12|82.94	orthomcl_cluster0671|69	PanOCT_cluster_1350|69	9.93|OuterMembrane	MNIKIFSLAVICGLTTTAYA	0.866225	None
NAO372_1316	13.991	16.483-2.492	Moraxella_catarrhalis_N1_2000	LXHO01000015_c(71629..72387)	252	28.64/8.41	MltA-interacting_protein_precursor	None	0.00065|OMP85_target:_outer_membrane_insertion_C-terminal_,0.0056|OMP85_target:_outer_membrane_insertion_C-terminal_	None	None	TFSLAVICGLTTTAYAQSLPIDHDASLRFG|1.198|6(105)|41.67	MltA-interacting_protein_MipA_family_protein	None	5(62)|24.60	4(28)|4|11.11	None	5(64)|12|31|25.40	None	j_ortholog_cluster_844|69	SpI|13.2011	69	4(241)|89|60|95.63	1(252)|203|60|100.00	8(207)|48|12|82.14	orthomcl_cluster0671|69	PanOCT_cluster_1350|69	9.93|OuterMembrane	MNIKTFSLAVICGLTTTAYA	0.83979	None
NAO381_1090	13.991	16.483-2.492	Moraxella_catarrhalis_S11	LXHF01000069_24450..25208	252	28.64/8.41	MltA-interacting_protein_precursor	None	0.00065|OMP85_target:_outer_membrane_insertion_C-terminal_,0.0056|OMP85_target:_outer_membrane_insertion_C-terminal_	None	None	TFSLAVICGLTTTAYAQSLPIDHDASLRFG|1.198|6(105)|41.67	MltA-interacting_protein_MipA_family_protein	None	5(62)|24.60	4(28)|4|11.11	None	5(64)|12|31|25.40	None	j_ortholog_cluster_844|69	SpI|13.2011	69	4(241)|89|60|95.63	1(252)|203|60|100.00	8(207)|48|12|82.14	orthomcl_cluster0671|69	PanOCT_cluster_1350|69	9.93|OuterMembrane	MNIKTFSLAVICGLTTTAYA	0.83979	None
NAO379_0297	13.959	14.913-0.953	Moraxella_catarrhalis_Z18_2000	LXHH01000007_c(97054..98088)	344	38.32/9.04	putative_outer_membrane_porin	None	5.7e-27|Gram-negative_porin	None	None	FTTLKVIGGLFVGG|1.144|10(120)|34.88	Gram-negative_porin_family_protein	None	3(35)|10.17	5(43)|9|12.50	None	4(42)|7|12|12.21	None	j_ortholog_cluster_75|61	SpI|16.3118	62	7(306)|91|64|88.95	1(336)|280|60|97.67	11(268)|54|12|77.91	orthomcl_cluster1421|63	PanOCT_cluster_462|62	9.52|OuterMembrane	MKAQFTTLKVIGGLFVGGMMLNAHA	0.864102	None
NE9U_00025	13.952	14.681-0.729	Moraxella_catarrhalis_BC8	AERJ01000001_2690..3976	428	46.47/6.1	general_secretion_pathway_protein_D	None	1.7e-45|Bacterial_type_II_and_III_secretion_system_protei	None	None	LFVSLMLFLLPVSAH|1.186|15(247)|57.71	Bacterial_type_II_and_III_secretion_system_protein_family_protein|GO:0009306	None	4(49)|11.45	5(39)|8|9.11	None	6(61)|8|24|14.25	None	None	SpI|10.1308	1	7(406)|125|72|94.86	1(428)|376|63|100.00	15(280)|53|12|65.42	orthomcl_cluster0279|70	PanOCT_cluster_4744|1	9.99|OuterMembrane	MKALFVSLMLFLLPVSAHS	None	None
NM124P20B1_650	13.925	14.313-0.387	Moraxella_catarrhalis_124P20B1	M124P20B1_2_231673..234294	873	96.04/5.45	transferrin_binding_protein-like_solute_bindingfamily_protein	None	None	None	None	GDVVSAAHIYLNDF|1.166|16(247)|28.29	Transferrin_binding_protein-like_solute_binding_protein_family_protein|GO:0016020	None	4(60)|6.87	10(83)|18|9.51	None	20(214)|34|59|24.51	None	j_ortholog_cluster_929|63	SpI|13.4716	61	28(796)|207|77|91.18	8(778)|499|62|89.12	35(561)|102|12|64.26	orthomcl_cluster1184|68	PanOCT_cluster_229|63	9.52|OuterMembrane	MSTVKTPHIFYQKRTLSLAIASIFAALVMTGCRS	0.725102	None
NAO375_0320	13.922	14.927-1.006	Moraxella_catarrhalis_N19_2000	LXHL01000017_c(9225..10259)	344	38.23/9.04	putative_outer_membrane_porin	None	3.1e-27|Gram-negative_porin	None	None	FTTLKVIGGLFVGG|1.144|11(128)|37.21	Gram-negative_porin_family_protein	None	4(44)|12.79	4(30)|5|8.72	None	5(54)|9|24|15.70	None	j_ortholog_cluster_75|61	SpI|15.3379	62	7(305)|94|66|88.66	1(336)|280|60|97.67	12(264)|52|12|76.74	orthomcl_cluster1421|63	PanOCT_cluster_462|62	9.52|OuterMembrane	MKAQFTTLKVIGGLFVGGMMLNAHA	0.852239	None
NAO364_0684	13.904	14.858-0.953	Moraxella_catarrhalis_A9_2000	LXHW01000004_c(291128..292162)	344	38.27/8.74	hypothetical_protein	None	2.4e-26|Gram-negative_porin	None	None	FTTLKVIGGLFVGG|1.144|9(110)|31.98	Gram-negative_porin_family_protein	None	3(35)|10.17	4(32)|7|9.30	None	4(41)|6|10|11.92	None	j_ortholog_cluster_75|61	SpI|15.3379	62	7(309)|95|66|89.83	1(336)|280|60|97.67	12(264)|53|12|76.74	orthomcl_cluster1421|63	PanOCT_cluster_462|62	9.52|OuterMembrane	MKAQFTTLKVIGGLFVGGMMLNAHA	0.862755	None
NAO365_1921	13.884	14.890-1.006	Moraxella_catarrhalis_C031_2012	LXHV01000047_c(13714..14748)	344	38.22/8.96	putative_outer_membrane_porin	None	1.6e-26|Gram-negative_porin	None	None	FTTLKVVGGLFVGG|1.177|11(129)|37.50	Gram-negative_porin_family_protein	None	4(44)|12.79	4(30)|5|8.72	None	5(54)|9|24|15.70	None	j_ortholog_cluster_75|61	SpI|15.7083	62	6(293)|92|65|85.17	1(336)|280|60|97.67	12(264)|52|12|76.74	orthomcl_cluster1421|63	PanOCT_cluster_462|62	9.52|OuterMembrane	MKAQFTTLKVVGGLFVGGMMLNAHA	0.857547	None
NAO377_0737	13.788	14.793-1.006	Moraxella_catarrhalis_N6_2000	LXHJ01000016_c(184014..185048)	344	38.27/8.74	putative_outer_membrane_porin	None	1.3e-26|Gram-negative_porin	None	None	FTTLKVVGGLFVGG|1.177|10(120)|34.88	Gram-negative_porin_family_protein	None	4(44)|12.79	3(23)|4|6.69	None	4(41)|6|10|11.92	None	j_ortholog_cluster_75|61	SpI|15.7083	62	6(293)|90|64|85.17	1(338)|281|60|98.26	12(264)|53|12|76.74	orthomcl_cluster1421|63	PanOCT_cluster_462|62	9.52|OuterMembrane	MKAQFTTLKVVGGLFVGGMMLNAHA	0.859961	None
NE9Y_01335	13.74	14.602-0.862	Moraxella_catarrhalis_101P30B1	AEPC01000009_59094..65570	2158	220.9/6.14	moraxella_IgD_binding_protein	None	None	None	|SKNLQNLT_2|	TSTVVYDVNVD|1.191|47(537)|24.88	Head_domain_of_trimeric_autotransporter_adhesin_family_protein|GO:0009405,GO:0019867	None	10(175)|8.11	46(372)|69|17.24	None	35(371)|53|58|17.19	None	j_ortholog_cluster_397|69	SpI|17.4816	3	69(1859)|405|77|86.14	9(2115)|1368|61|98.01	79(954)|139|12|44.21	orthomcl_cluster0078|80	PanOCT_cluster_712|61	3.73|OuterMembrane,6.26|Extracellular	MGSSPVIRLTRVAALAILAITAMFNSTTAAA	0.93387	1
NMC25239_RS01775	13.737	14.315-0.578	Moraxella_catarrhalis_ATCC_25239	NZ_CP007669_398481..400256	591	64.29/4.92	cell_surface_protein	None	None	None	None	PNIFLDKPLAKQHYHNVVVGDTSIVSDL|1.185|14(181)|30.63	Repeat_of_unknown_function_(DUF1079)_family_protein	2(23)|3.89	None	10(82)|18|13.87	2(44)|7.45	10(104)|21|44|17.60	None	j_ortholog_cluster_4149|144	SpI|14.5612	11	20(504)|120|67|85.28	3(587)|398|63|99.32	28(393)|61|12|66.50	orthomcl_cluster0012|142	PanOCT_cluster_959|57	9.93|OuterMembrane	MKTMKLLPLKIAVTSALIVGLGAASTANA	0.735051	None
NM51P9B1_1773	13.731	14.309-0.578	Moraxella_catarrhalis_51P9B1	M51P9B1_9_c(36626..38401)	591	64.26/4.92	uspA1	uspA1	None	None	None	PNIFLDKPLAKQHYHNVVVGDTSIVSDL|1.185|14(181)|30.63	Repeat_of_unknown_function_(DUF1079)_family_protein	2(23)|3.89	None	10(79)|15|13.37	2(44)|7.45	10(104)|21|44|17.60	None	j_ortholog_cluster_4149|144	SpI|14.5612	11	20(504)|120|67|85.28	3(587)|400|63|99.32	28(393)|61|12|66.50	orthomcl_cluster0012|142	PanOCT_cluster_959|57	10.00|OuterMembrane	MKTMKLLPLKIAVTSALIVGLGAASTANA	0.736525	None
NE9K_05444	13.729	16.177-2.448	Moraxella_catarrhalis_103P14B1	AERE01000043_c(71784..72482)	232	26.27/7.82	mltA-interacting_MipA_family_protein	None	None	None	None	TFSLAVICGLTTTAYAQSLPIDHDASLRLGVN|1.198|7(120)|51.72	MltA-interacting_protein_MipA_family_protein	None	5(52)|22.41	4(28)|4|12.07	None	5(64)|12|31|27.59	None	j_ortholog_cluster_844|69	SpI|12.8078	69	3(215)|83|61|92.67	1(232)|191|60|100.00	7(196)|45|12|84.48	orthomcl_cluster0671|69	PanOCT_cluster_1350|69	9.93|OuterMembrane	MNIKTFSLAVICGLTTTAYA	0.856499	None
NM173P27B1_1839	13.729	14.262-0.533	Moraxella_catarrhalis_173P27B1	M173P27B1_11_24899..26746	615	66.74/4.92	uspA1	uspA1	None	None	None	KLLPLKIAVTSALIVGLGAA|1.165|13(177)|28.78	Repeat_of_unknown_function_(DUF1079)_family_protein	1(10)|1.63	None	9(72)|14|11.71	2(44)|7.15	10(100)|18|42|16.26	None	j_ortholog_cluster_4149|144	SpI|14.9691	8	19(532)|136|71|86.50	3(611)|411|61|99.35	28(386)|59|12|62.76	orthomcl_cluster0012|142	PanOCT_cluster_959|57	10.00|OuterMembrane	MKTMKLLPLKIAVTSALIVGLGAASTANA	0.757748	None
NM173P31B1_28	13.729	14.262-0.533	Moraxella_catarrhalis_173P31B1	M173P31B1_1_24911..26758	615	66.74/4.92	uspA1	uspA1	None	None	None	KLLPLKIAVTSALIVGLGAA|1.165|13(177)|28.78	Repeat_of_unknown_function_(DUF1079)_family_protein	1(10)|1.63	None	9(72)|14|11.71	2(44)|7.15	10(100)|18|42|16.26	None	j_ortholog_cluster_4149|144	SpI|14.9691	8	19(532)|136|71|86.50	3(611)|411|61|99.35	28(386)|59|12|62.76	orthomcl_cluster0012|142	PanOCT_cluster_959|57	10.00|OuterMembrane	MKTMKLLPLKIAVTSALIVGLGAASTANA	0.757748	None
NAO370_1964	13.727	16.147-2.421	Moraxella_catarrhalis_F23_2000	LXHQ01000052_9235..9993	252	28.74/8.41	MltA-interacting_protein_precursor	None	None	None	None	TFSLAVICGLTITAYAQSLPIDHDASLRFG|1.198|7(119)|47.22	MltA-interacting_protein_MipA_family_protein	None	4(53)|21.03	4(28)|4|11.11	None	7(82)|14|31|32.54	None	j_ortholog_cluster_844|69	SpI|10.9529	69	4(251)|93|63|99.60	1(252)|207|59|100.00	7(206)|48|12|81.75	orthomcl_cluster0671|69	PanOCT_cluster_1350|69	9.93|OuterMembrane	MNIKTFSLAVICGLTITAYA	0.811854	None
NADC71_RS08080	13.708	14.277-0.569	Moraxella_catarrhalis_157.rep2_MCAT	NZ_JVRY01000040_30556..32304	582	63.52/4.76	cell_surface_protein	None	None	None	None	YASALDQYLVLSQYGNL|1.176|12(155)|26.63	Repeat_of_unknown_function_(DUF1079)_family_protein	None	2(20)|3.44	5(43)|9|7.39	2(44)|7.56	14(132)|19|43|22.68	None	j_ortholog_cluster_4149|144	SpI|13.2609	17	23(503)|117|62|86.43	3(578)|415|62|99.31	25(339)|50|12|58.25	orthomcl_cluster0012|142	PanOCT_cluster_959|57	10.00|OuterMembrane	MKTMKLLPLKIAVTSAMIIGLGAASTANA	0.71734	None
NA4U55_06695	13.652	16.883-3.231	Moraxella_catarrhalis_CCUG_353	LWAH01000016_c(94000..96780)	926	104.0/6.3	LPS_biosynthesis_protein	None	None	None	None	IKKVPVFYLPYFNFP|1.199|24(327)|35.31	Organic_solvent_tolerance_protein_family_protein|GO:0010033,GO:0061024,GO:0019867	None	24(570)|61.56	18(146)|32|15.77	1(16)|1.73	20(222)|41|63|23.97	None	j_ortholog_cluster_1025|68	SpI|2.94352	68	10(902)|316|78|97.41	3(917)|740|63|99.03	36(746)|160|12|80.56	orthomcl_cluster0914|69	PanOCT_cluster_1286|69	9.92|OuterMembrane	None	None	1
NEA1_05357	13.647	16.878-3.231	Moraxella_catarrhalis_O35E	AERL01000028_20565..23345	926	104.0/6.26	LPS-assembly_protein_precursor	None	None	None	None	IKKVPVFYLPYFNFP|1.199|24(328)|35.42	Organic_solvent_tolerance_protein_family_protein|GO:0010033,GO:0061024,GO:0019867	None	24(570)|61.56	18(146)|32|15.77	1(16)|1.73	20(226)|42|63|24.41	None	j_ortholog_cluster_1025|68	SpI|2.94352	68	10(902)|313|78|97.41	3(917)|736|63|99.03	37(744)|159|12|80.35	orthomcl_cluster0914|69	PanOCT_cluster_1286|69	9.92|OuterMembrane	None	None	1
NM76P18B1_348	13.647	16.885-3.238	Moraxella_catarrhalis_76P18B1	M76P18B1_1_c(326106..328886)	926	104.0/6.3	organic_solvent_tolerance_family_protein	None	None	None	None	IKKVPVFYLPYFNFP|1.199|24(327)|35.31	Organic_solvent_tolerance_protein_family_protein|GO:0010033,GO:0061024,GO:0019867	None	24(573)|61.88	18(145)|31|15.66	1(16)|1.73	20(229)|43|65|24.73	None	j_ortholog_cluster_1025|68	SpI|2.94352	68	10(902)|315|78|97.41	3(917)|736|63|99.03	37(746)|160|12|80.56	orthomcl_cluster0914|69	PanOCT_cluster_1286|69	9.92|OuterMembrane	None	None	1
NA9Z59_01185	13.645	16.876-3.231	Moraxella_catarrhalis_CCUG_18283_1978	LZDJ01000012_109124..111904	926	104.0/6.3	LPS_biosynthesis_protein	None	None	None	None	IKKVPVFYLPYFNFP|1.199|24(327)|35.31	Organic_solvent_tolerance_protein_family_protein|GO:0010033,GO:0061024,GO:0019867	None	24(570)|61.56	18(145)|31|15.66	1(16)|1.73	20(226)|42|63|24.41	None	j_ortholog_cluster_1025|68	SpI|2.94352	68	10(902)|314|78|97.41	3(917)|736|63|99.03	37(744)|159|12|80.35	orthomcl_cluster0914|69	PanOCT_cluster_1286|69	9.92|OuterMembrane	None	None	1
NE9G_07014	13.645	16.876-3.231	Moraxella_catarrhalis_7169	AERC01000025_147596..150376	926	104.0/6.3	LPS-assembly_protein_precursor	None	None	None	None	IKKVPVFYLPYFNFP|1.199|24(327)|35.31	Organic_solvent_tolerance_protein_family_protein|GO:0010033,GO:0061024,GO:0019867	None	24(570)|61.56	18(145)|31|15.66	1(16)|1.73	20(226)|42|63|24.41	None	j_ortholog_cluster_1025|68	SpI|2.94352	68	10(902)|314|78|97.41	3(917)|736|63|99.03	37(744)|159|12|80.35	orthomcl_cluster0914|69	PanOCT_cluster_1286|69	9.92|OuterMembrane	None	None	1
NE9M_08503	13.645	16.876-3.231	Moraxella_catarrhalis_46P47B1	AERF01000064_2037..4817	926	104.0/6.3	LPS-assembly_protein_precursor	None	None	None	None	IKKVPVFYLPYFNFP|1.199|24(327)|35.31	Organic_solvent_tolerance_protein_family_protein|GO:0010033,GO:0061024,GO:0019867	None	24(570)|61.56	18(145)|31|15.66	1(16)|1.73	20(226)|42|63|24.41	None	j_ortholog_cluster_1025|68	SpI|2.94352	68	10(902)|314|78|97.41	3(917)|736|63|99.03	37(744)|159|12|80.35	orthomcl_cluster0914|69	PanOCT_cluster_1286|69	9.92|OuterMembrane	None	None	1
NM137P16B1_1698	13.645	16.876-3.231	Moraxella_catarrhalis_137P16B1	M137P16B1_7_2280..5060	926	104.0/6.3	organic_solvent_tolerance_family_protein	None	None	None	None	IKKVPVFYLPYFNFP|1.199|24(327)|35.31	Organic_solvent_tolerance_protein_family_protein|GO:0010033,GO:0061024,GO:0019867	None	24(570)|61.56	18(145)|31|15.66	1(16)|1.73	20(226)|42|63|24.41	None	j_ortholog_cluster_1025|68	SpI|2.94352	68	10(902)|314|78|97.41	3(917)|736|63|99.03	37(744)|159|12|80.35	orthomcl_cluster0914|69	PanOCT_cluster_1286|69	9.92|OuterMembrane	None	None	1
NM51P9B1_1634	13.645	16.876-3.231	Moraxella_catarrhalis_51P9B1	M51P9B1_7_c(93252..96032)	926	104.0/6.3	organic_solvent_tolerance_family_protein	None	None	None	None	IKKVPVFYLPYFNFP|1.199|24(329)|35.53	Organic_solvent_tolerance_protein_family_protein|GO:0010033,GO:0061024,GO:0019867	None	24(570)|61.56	18(145)|31|15.66	1(16)|1.73	20(226)|42|63|24.41	None	j_ortholog_cluster_1025|68	SpI|2.94352	68	10(902)|314|78|97.41	3(917)|734|63|99.03	37(744)|159|12|80.35	orthomcl_cluster0914|69	PanOCT_cluster_1286|69	9.92|OuterMembrane	None	None	1
NMC25239_RS05460	13.645	16.876-3.231	Moraxella_catarrhalis_ATCC_25239	NZ_CP007669_1191940..1194720	926	104.0/6.3	LPS-assembly_protein_precursor	None	None	None	None	IKKVPVFYLPYFNFP|1.199|24(327)|35.31	Organic_solvent_tolerance_protein_family_protein|GO:0010033,GO:0061024,GO:0019867	None	24(570)|61.56	18(145)|31|15.66	1(16)|1.73	20(226)|42|63|24.41	None	j_ortholog_cluster_1025|68	SpI|2.94352	68	10(902)|314|78|97.41	3(917)|736|63|99.03	37(744)|159|12|80.35	orthomcl_cluster0914|69	PanOCT_cluster_1286|69	9.92|OuterMembrane	None	None	1
NMCR_RS05040	13.645	16.876-3.231	Moraxella_catarrhalis_BBH18	NC_014147_1111000..1113780	926	104.0/6.3	LPS-assembly_protein_precursor	None	None	None	None	IKKVPVFYLPYFNFP|1.199|24(327)|35.31	Organic_solvent_tolerance_protein_family_protein|GO:0010033,GO:0061024,GO:0019867	None	24(570)|61.56	18(145)|31|15.66	1(16)|1.73	20(226)|42|63|24.41	None	j_ortholog_cluster_1025|68	SpI|2.94352	68	10(902)|314|78|97.41	3(917)|736|63|99.03	37(744)|159|12|80.35	orthomcl_cluster0914|69	PanOCT_cluster_1286|69	9.92|OuterMembrane	None	None	1
NM124P20B1_1782	13.628	16.878-3.251	Moraxella_catarrhalis_124P20B1	M124P20B1_9_c(54487..57267)	926	104.0/6.34	organic_solvent_tolerance_family_protein	None	None	None	None	IKKVPVFYLPYFNFP|1.199|24(327)|35.31	Organic_solvent_tolerance_protein_family_protein|GO:0010033,GO:0061024,GO:0019867	None	25(579)|62.53	18(145)|31|15.66	1(16)|1.73	20(226)|42|63|24.41	None	j_ortholog_cluster_1025|68	SpI|2.94352	68	9(903)|316|78|97.52	3(917)|736|63|99.03	37(744)|159|12|80.35	orthomcl_cluster0914|69	PanOCT_cluster_1286|69	9.92|OuterMembrane	None	None	1
NE9G_05322	13.579	14.579-1.000	Moraxella_catarrhalis_7169	AERC01000021_3744..5780	678	75.58/7.13	putative_hemolysin_activator_protein_(FhaC)	None	2.9e-71|Haemolysin_secretion/activation_protein_ShlB/FhaC	None	None	ETVVGVSAS|1.159|20(324)|47.79	Haemolysin_secretion/activation_protein_ShlB/FhaC/HecB_family_protein	None	None	11(91)|18|13.42	None	8(86)|15|40|12.68	None	j_ortholog_cluster_302|47	SpI|8.731	45	16(650)|202|77|95.87	2(677)|556|63|99.85	30(499)|102|12|73.60	orthomcl_cluster1509|49	PanOCT_cluster_259|45	10.00|OuterMembrane	MRFIPFAVTLLSFTGFSIFSVAKA	None	None
NE9Y_00945	13.579	14.579-1.000	Moraxella_catarrhalis_101P30B1	AEPC01000006_124..2160	678	75.58/7.13	putative_hemolysin_activator_protein_(FhaC)	None	2.9e-71|Haemolysin_secretion/activation_protein_ShlB/FhaC	None	None	ETVVGVSAS|1.159|20(324)|47.79	Haemolysin_secretion/activation_protein_ShlB/FhaC/HecB_family_protein	None	None	11(91)|18|13.42	None	8(86)|15|40|12.68	None	j_ortholog_cluster_302|47	SpI|8.731	45	16(650)|202|77|95.87	2(677)|556|63|99.85	30(499)|102|12|73.60	orthomcl_cluster1509|49	PanOCT_cluster_259|45	10.00|OuterMembrane	MRFIPFAVTLLSFTGFSIFSVAKA	None	None
NE9Q_07689	13.577	14.577-1.000	Moraxella_catarrhalis_BC1	AERH01000034_124..2163	679	75.63/6.8	putative_hemolysin_activator_protein_(FhaC)	None	9.2e-72|Haemolysin_secretion/activation_protein_ShlB/FhaC	None	None	LRSFLLSPLLDW|1.167|20(326)|48.01	Haemolysin_secretion/activation_protein_ShlB/FhaC/HecB_family_protein	None	None	11(98)|22|14.43	None	8(86)|15|40|12.67	None	j_ortholog_cluster_302|47	SpI|9.03707	45	17(648)|199|77|95.43	2(678)|550|63|99.85	29(487)|99|12|71.72	orthomcl_cluster1509|49	PanOCT_cluster_259|45	10.00|OuterMembrane	MRFIPFAVTLLSFSGFSIFSVAKA	None	None
NE9S_00075	13.575	14.575-1.000	Moraxella_catarrhalis_BC7	AERI01000003_c(293..2329)	678	75.65/7.13	putative_hemolysin_activator_protein_(FhaC)	None	2.7e-71|Haemolysin_secretion/activation_protein_ShlB/FhaC	None	None	ETVVGVSAS|1.159|21(338)|49.85	Haemolysin_secretion/activation_protein_ShlB/FhaC/HecB_family_protein	None	None	11(93)|19|13.72	None	8(78)|11|31|11.50	None	j_ortholog_cluster_302|47	SpI|9.03707	45	17(648)|199|77|95.58	2(677)|552|63|99.85	30(496)|101|12|73.16	orthomcl_cluster1509|49	PanOCT_cluster_259|45	10.00|OuterMembrane	MRFIPFAVTLLSFSGFSIFSVAKA	None	None
NADC71_RS02795	13.561	14.561-1.000	Moraxella_catarrhalis_157.rep2_MCAT	NZ_JVRY01000018_4338..6374	678	75.60/7.4	hemolysin_activator_protein_(FhaC)	None	3.1e-71|Haemolysin_secretion/activation_protein_ShlB/FhaC	None	None	ETVVGVSAS|1.159|20(325)|47.94	Haemolysin_secretion/activation_protein_ShlB/FhaC/HecB_family_protein	None	None	12(98)|19|14.45	None	8(78)|11|31|11.50	None	j_ortholog_cluster_302|47	SpI|9.07681	45	17(648)|200|77|95.58	1(678)|550|63|100.00	29(488)|101|12|71.98	orthomcl_cluster1509|49	PanOCT_cluster_259|45	10.00|OuterMembrane	MRFIPFAVTLLSFSGFSIFSVAKA	None	None
NADC99_RS04830	13.561	14.561-1.000	Moraxella_catarrhalis_157.rep1_MCAT	NZ_JVRZ01000025_4253..6289	678	75.60/7.4	hemolysin_activator_protein_(FhaC)	None	3.1e-71|Haemolysin_secretion/activation_protein_ShlB/FhaC	None	None	ETVVGVSAS|1.159|20(325)|47.94	Haemolysin_secretion/activation_protein_ShlB/FhaC/HecB_family_protein	None	None	12(98)|19|14.45	None	8(78)|11|31|11.50	None	j_ortholog_cluster_302|47	SpI|9.07681	45	17(648)|200|77|95.58	1(678)|550|63|100.00	29(488)|101|12|71.98	orthomcl_cluster1509|49	PanOCT_cluster_259|45	10.00|OuterMembrane	MRFIPFAVTLLSFSGFSIFSVAKA	None	None
NADD97_RS06340	13.561	14.561-1.000	Moraxella_catarrhalis_611_MCAT	NZ_JVAC01000036_c(2256..4292)	678	75.60/7.4	hemolysin_activator_protein_(FhaC)	None	3.1e-71|Haemolysin_secretion/activation_protein_ShlB/FhaC	None	None	ETVVGVSAS|1.159|20(325)|47.94	Haemolysin_secretion/activation_protein_ShlB/FhaC/HecB_family_protein	None	None	12(98)|19|14.45	None	8(78)|11|31|11.50	None	j_ortholog_cluster_302|47	SpI|9.07681	45	17(648)|200|77|95.58	1(678)|550|63|100.00	29(488)|101|12|71.98	orthomcl_cluster1509|49	PanOCT_cluster_259|45	10.00|OuterMembrane	MRFIPFAVTLLSFSGFSIFSVAKA	None	None
NADD99_RS00070	13.561	14.561-1.000	Moraxella_catarrhalis_613_MCAT	NZ_JVAA01000002_174..2210	678	75.60/7.4	hemolysin_activator_protein_(FhaC)	None	3.1e-71|Haemolysin_secretion/activation_protein_ShlB/FhaC	None	None	ETVVGVSAS|1.159|20(325)|47.94	Haemolysin_secretion/activation_protein_ShlB/FhaC/HecB_family_protein	None	None	12(98)|19|14.45	None	8(78)|11|31|11.50	None	j_ortholog_cluster_302|47	SpI|9.07681	45	17(648)|200|77|95.58	1(678)|550|63|100.00	29(488)|101|12|71.98	orthomcl_cluster1509|49	PanOCT_cluster_259|45	10.00|OuterMembrane	MRFIPFAVTLLSFSGFSIFSVAKA	None	None
NADC73_RS04715	13.558	16.034-2.476	Moraxella_catarrhalis_489_MCAT	NZ_JVFD01000019_c(72071..72829)	252	28.55/8.41	structural_protein_MipA	None	None	None	None	TFSLAVICGLTTTAYAQSLPIDHDASLRLGVN|1.198|7(119)|47.22	MltA-interacting_protein_MipA_family_protein	None	5(60)|23.81	4(28)|4|11.11	None	5(64)|12|33|25.40	None	j_ortholog_cluster_844|69	SpI|12.8078	69	4(241)|89|62|95.63	1(252)|203|60|100.00	8(207)|47|12|82.14	orthomcl_cluster0671|69	PanOCT_cluster_1350|69	9.93|OuterMembrane	MNIKTFSLAVICGLTTTAYA	0.839893	None
NBAE51_03330	13.558	16.034-2.476	Moraxella_catarrhalis_CCUG_57283_03	LZYD01000001_717256..718014	252	28.55/8.41	structural_protein_MipA	None	None	None	None	TFSLAVICGLTTTAYAQSLPIDHDASLRLGVN|1.198|7(119)|47.22	MltA-interacting_protein_MipA_family_protein	None	5(60)|23.81	4(28)|4|11.11	None	5(64)|12|33|25.40	None	j_ortholog_cluster_844|69	SpI|12.8078	69	4(241)|89|62|95.63	1(252)|203|60|100.00	8(207)|47|12|82.14	orthomcl_cluster0671|69	PanOCT_cluster_1350|69	9.93|OuterMembrane	MNIKTFSLAVICGLTTTAYA	0.839893	None
NM119P82B1_739	13.549	13.967-0.418	Moraxella_catarrhalis_119P82B1	M119P82B1_2_268764..271370	868	95.83/5.43	transferrin_binding_protein-like_solute_bindingfamily_protein	None	None	None	None	GDVVSAAHIYLNGF|1.166|14(220)|25.35	Transferrin_binding_protein-like_solute_binding_protein_family_protein|GO:0016020	None	5(73)|8.41	13(104)|20|11.98	None	19(198)|31|58|22.81	None	j_ortholog_cluster_929|63	SpI|13.4716	61	27(783)|209|76|90.21	5(815)|549|63|93.89	38(580)|104|12|66.82	orthomcl_cluster1184|68	PanOCT_cluster_229|63	9.52|OuterMembrane	MSTVKTPHIFYQKRTLSLAIASIFAALVMTGCRS	None	None
NM80P43B1_644	13.549	13.967-0.418	Moraxella_catarrhalis_80P43B1	M80P43B1_2_241841..244447	868	95.83/5.43	transferrin_binding_protein-like_solute_bindingfamily_protein	None	None	None	None	GDVVSAAHIYLNGF|1.166|14(220)|25.35	Transferrin_binding_protein-like_solute_binding_protein_family_protein|GO:0016020	None	5(73)|8.41	13(104)|20|11.98	None	19(198)|31|58|22.81	None	j_ortholog_cluster_929|63	SpI|13.4716	61	27(783)|209|76|90.21	5(815)|549|63|93.89	38(580)|104|12|66.82	orthomcl_cluster1184|68	PanOCT_cluster_229|63	9.52|OuterMembrane	MSTVKTPHIFYQKRTLSLAIASIFAALVMTGCRS	None	None
NADD41_RS08745	13.546	14.546-1.000	Moraxella_catarrhalis_340_MCAT	NZ_JVKW01000054_5034..7073	679	75.68/7.13	hemolysin_activator_protein_(FhaC)	None	3.3e-71|Haemolysin_secretion/activation_protein_ShlB/FhaC	None	None	LRSFLLSPLLDW|1.167|19(312)|45.95	Haemolysin_secretion/activation_protein_ShlB/FhaC/HecB_family_protein	None	None	11(91)|18|13.40	None	8(86)|15|40|12.67	None	j_ortholog_cluster_302|47	SpI|8.731	45	17(650)|202|77|95.73	2(678)|549|63|99.85	29(492)|101|12|72.46	orthomcl_cluster1509|49	PanOCT_cluster_259|45	10.00|OuterMembrane	MRFIPFAVTLLSFTGFSIFSVAKA	None	None
NADD58_RS04245	13.546	14.546-1.000	Moraxella_catarrhalis_339_MCAT	NZ_JVKY01000030_4301..6340	679	75.68/7.13	hemolysin_activator_protein_(FhaC)	None	3.3e-71|Haemolysin_secretion/activation_protein_ShlB/FhaC	None	None	LRSFLLSPLLDW|1.167|19(312)|45.95	Haemolysin_secretion/activation_protein_ShlB/FhaC/HecB_family_protein	None	None	11(91)|18|13.40	None	8(86)|15|40|12.67	None	j_ortholog_cluster_302|47	SpI|8.731	45	17(650)|202|77|95.73	2(678)|549|63|99.85	29(492)|101|12|72.46	orthomcl_cluster1509|49	PanOCT_cluster_259|45	10.00|OuterMembrane	MRFIPFAVTLLSFTGFSIFSVAKA	None	None
NAO369_0527	13.539	16.031-2.492	Moraxella_catarrhalis_F21_2000	LXHR01000016_9238..9996	252	28.64/8.41	MltA-interacting_protein_precursor	None	None	None	None	TFSLAVICGLTTTAYAQSLPIDHDASLRFG|1.198|7(116)|46.03	MltA-interacting_protein_MipA_family_protein	None	5(62)|24.60	4(28)|4|11.11	None	5(64)|12|31|25.40	None	j_ortholog_cluster_844|69	SpI|13.596	69	4(241)|90|62|95.63	1(252)|203|60|100.00	8(207)|48|12|82.14	orthomcl_cluster0671|69	PanOCT_cluster_1350|69	9.93|OuterMembrane	MNIKTFSLAVICGLTTTAYA	0.823767	None
NAO371_0692	13.539	16.031-2.492	Moraxella_catarrhalis_F24_2000	LXHP01000013_9247..10005	252	28.64/8.41	MltA-interacting_protein_precursor	None	None	None	None	TFSLAVICGLTTTAYAQSLPIDHDASLRFG|1.198|7(116)|46.03	MltA-interacting_protein_MipA_family_protein	None	5(62)|24.60	4(28)|4|11.11	None	5(64)|12|31|25.40	None	j_ortholog_cluster_844|69	SpI|13.596	69	4(241)|90|62|95.63	1(252)|203|60|100.00	8(207)|48|12|82.14	orthomcl_cluster0671|69	PanOCT_cluster_1350|69	9.93|OuterMembrane	MNIKTFSLAVICGLTTTAYA	0.823767	None
NMC25239_RS03780	13.539	14.539-1.000	Moraxella_catarrhalis_ATCC_25239	NZ_CP007669_837749..839788	679	75.70/7.13	hemolysin_activator_protein_(FhaC)	None	2.9e-71|Haemolysin_secretion/activation_protein_ShlB/FhaC	None	None	LRSFLLSPLLDW|1.167|20(323)|47.57	Haemolysin_secretion/activation_protein_ShlB/FhaC/HecB_family_protein	None	None	11(91)|18|13.40	None	8(78)|11|31|11.49	None	j_ortholog_cluster_302|47	SpI|8.731	45	17(648)|201|77|95.43	2(678)|548|63|99.85	29(489)|99|12|72.02	orthomcl_cluster1509|49	PanOCT_cluster_259|45	10.00|OuterMembrane	MRFIPFAVTLLSFTGFSIFSVAKA	None	None
NAO365_0039	13.528	14.558-1.031	Moraxella_catarrhalis_C031_2012	LXHV01000001_c(44722..45879)	385	40.76/9.74	UPF0028_protein_YchK	None	None	None	None	TRPVVALVLG|1.254|11(168)|43.64	Patatin-like_phospholipase_family_protein|GO:0006629	5(54)|14.03	None	9(94)|26|24.42	None	12(162)|36|51|42.08	None	j_ortholog_cluster_1594|39	SpI|4.58622	43	9(366)|125|68|95.06	4(372)|286|59|96.62	17(230)|34|11|59.74	orthomcl_cluster0045|117	PanOCT_cluster_124|62	2.94|Extracellular,7.00|OuterMembrane	MRLVAAALPIFVPILTAYA	None	None
NADC85_RS02555	13.509	14.598-1.089	Moraxella_catarrhalis_304_MCAT	NZ_JVMG01000012_48946..50895	649	71.40/5.38	ligand-gated_channel_protein	None	None	None	None	TLRRAIVLALAPLSTAAFAQD|1.189|15(237)|36.52	TonB_dependent_receptor_family_protein|GO:0004872,GO:0005215,GO:0006810,GO:0016020	None	3(29)|4.47	11(91)|17|14.02	None	15(168)|26|49|25.89	None	j_ortholog_cluster_4242|2	SpI|18.0917	2	11(607)|183|76|93.53	1(649)|530|63|100.00	26(501)|94|12|77.20	orthomcl_cluster2669|5	PanOCT_cluster_2146|2	10.00|OuterMembrane	MSSFTLRRAIVLALAPLSTAAFA	0.836437	None
NADD36_RS05105	13.509	14.598-1.089	Moraxella_catarrhalis_324_MCAT	NZ_JVLO01000017_c(98168..100117)	649	71.40/5.38	ligand-gated_channel_protein	None	None	None	None	TLRRAIVLALAPLSTAAFAQD|1.189|15(237)|36.52	TonB_dependent_receptor_family_protein|GO:0004872,GO:0005215,GO:0006810,GO:0016020	None	3(29)|4.47	11(91)|17|14.02	None	15(168)|26|49|25.89	None	j_ortholog_cluster_4242|2	SpI|18.0917	2	11(607)|183|76|93.53	1(649)|530|63|100.00	26(501)|94|12|77.20	orthomcl_cluster2669|5	PanOCT_cluster_2146|2	10.00|OuterMembrane	MSSFTLRRAIVLALAPLSTAAFA	0.836437	None
NM76P18B1_423	13.503	16.066-2.563	Moraxella_catarrhalis_76P18B1	M76P18B1_1_c(402047..402805)	252	28.59/8.41	mltA-interacting_MipA_family_protein	None	None	None	None	TFSLAVICGLTTTAYAQSLPIDHDASLRLGVN|1.198|7(118)|46.83	MltA-interacting_protein_MipA_family_protein	None	6(71)|28.17	4(28)|4|11.11	None	6(73)|13|33|28.97	None	j_ortholog_cluster_844|69	SpI|12.1043	69	4(241)|88|61|95.63	1(252)|203|60|100.00	8(207)|47|12|82.14	orthomcl_cluster0671|69	PanOCT_cluster_1350|69	9.93|OuterMembrane	MNIKTFSLAVICGLTTTAYA	0.839922	None
NA9Z59_08620	13.495	13.604-0.109	Moraxella_catarrhalis_CCUG_18283_1978	LZDJ01000010_44882..45877	331	36.18/9.69	Fe(3+)_ABC_transporter_substrate-bindingprotein	None	1.3e-25|Bacterial_extracellular_solute-binding_protein,6.2e-27|Bacterial_extracellular_solute-binding_protein	None	None	LVMAALVMATAAPA|1.174|12(156)|47.13	Bacterial_extracellular_solute-binding_protein_family_protein	None	2(18)|5.44	6(50)|11|15.11	None	5(78)|18|36|23.56	None	j_ortholog_cluster_2845|69	SpI|18.4083	69	6(317)|105|69|95.77	1(331)|258|63|100.00	13(223)|38|12|67.37	orthomcl_cluster0653|69	PanOCT_cluster_1598|69	10.00|Periplasmic	MKKLVMAALVMATAAPAFA	0.702017	None
NADC73_RS04985	13.495	13.604-0.109	Moraxella_catarrhalis_489_MCAT	NZ_JVFD01000020_46151..47146	331	36.18/9.69	Fe(3+)_ABC_transporter_substrate-bindingprotein	None	1.3e-25|Bacterial_extracellular_solute-binding_protein,6.2e-27|Bacterial_extracellular_solute-binding_protein	None	None	LVMAALVMATAAPA|1.174|12(156)|47.13	Bacterial_extracellular_solute-binding_protein_family_protein	None	2(18)|5.44	6(50)|11|15.11	None	5(78)|18|36|23.56	None	j_ortholog_cluster_2845|69	SpI|18.4083	69	6(317)|105|69|95.77	1(331)|258|63|100.00	13(223)|38|12|67.37	orthomcl_cluster0653|69	PanOCT_cluster_1598|69	10.00|Periplasmic	MKKLVMAALVMATAAPAFA	0.702017	None
NADD41_RS00990	13.495	13.604-0.109	Moraxella_catarrhalis_340_MCAT	NZ_JVKW01000007_25070..26065	331	36.18/9.69	Fe(3+)_ABC_transporter_substrate-bindingprotein	None	1.3e-25|Bacterial_extracellular_solute-binding_protein,6.2e-27|Bacterial_extracellular_solute-binding_protein	None	None	LVMAALVMATAAPA|1.174|12(156)|47.13	Bacterial_extracellular_solute-binding_protein_family_protein	None	2(18)|5.44	6(50)|11|15.11	None	5(78)|18|36|23.56	None	j_ortholog_cluster_2845|69	SpI|18.4083	69	6(317)|105|69|95.77	1(331)|258|63|100.00	13(223)|38|12|67.37	orthomcl_cluster0653|69	PanOCT_cluster_1598|69	10.00|Periplasmic	MKKLVMAALVMATAAPAFA	0.702017	None
NADD58_RS03360	13.495	13.604-0.109	Moraxella_catarrhalis_339_MCAT	NZ_JVKY01000022_25083..26078	331	36.18/9.69	Fe(3+)_ABC_transporter_substrate-bindingprotein	None	1.3e-25|Bacterial_extracellular_solute-binding_protein,6.2e-27|Bacterial_extracellular_solute-binding_protein	None	None	LVMAALVMATAAPA|1.174|12(156)|47.13	Bacterial_extracellular_solute-binding_protein_family_protein	None	2(18)|5.44	6(50)|11|15.11	None	5(78)|18|36|23.56	None	j_ortholog_cluster_2845|69	SpI|18.4083	69	6(317)|105|69|95.77	1(331)|258|63|100.00	13(223)|38|12|67.37	orthomcl_cluster0653|69	PanOCT_cluster_1598|69	10.00|Periplasmic	MKKLVMAALVMATAAPAFA	0.702017	None
NBAE51_07535	13.495	13.604-0.109	Moraxella_catarrhalis_CCUG_57283_03	LZYD01000007_44908..45903	331	36.18/9.69	Fe(3+)_ABC_transporter_substrate-bindingprotein	None	1.3e-25|Bacterial_extracellular_solute-binding_protein,6.2e-27|Bacterial_extracellular_solute-binding_protein	None	None	LVMAALVMATAAPA|1.174|12(156)|47.13	Bacterial_extracellular_solute-binding_protein_family_protein	None	2(18)|5.44	6(50)|11|15.11	None	5(78)|18|36|23.56	None	j_ortholog_cluster_2845|69	SpI|18.4083	69	6(317)|105|69|95.77	1(331)|258|63|100.00	13(223)|38|12|67.37	orthomcl_cluster0653|69	PanOCT_cluster_1598|69	10.00|Periplasmic	MKKLVMAALVMATAAPAFA	0.702017	None
NDR90_RS07945	13.495	13.604-0.109	Moraxella_catarrhalis_25240	NZ_CP008804_c(1729315..1730310)	331	36.18/9.69	Fe(3+)_ABC_transporter_substrate-bindingprotein	None	1.3e-25|Bacterial_extracellular_solute-binding_protein,6.2e-27|Bacterial_extracellular_solute-binding_protein	None	None	LVMAALVMATAAPA|1.174|12(156)|47.13	Bacterial_extracellular_solute-binding_protein_family_protein	None	2(18)|5.44	6(50)|11|15.11	None	5(78)|18|36|23.56	None	j_ortholog_cluster_2845|69	SpI|18.4083	69	6(317)|105|69|95.77	1(331)|258|63|100.00	13(223)|38|12|67.37	orthomcl_cluster0653|69	PanOCT_cluster_1598|69	10.00|Periplasmic	MKKLVMAALVMATAAPAFA	0.702017	None
NE9G_02960	13.495	13.604-0.109	Moraxella_catarrhalis_7169	AERC01000013_44919..45914	331	36.18/9.69	Iron_(III)_ABC_transporter_iron_binding_proteinFbpA	None	1.3e-25|Bacterial_extracellular_solute-binding_protein,6.2e-27|Bacterial_extracellular_solute-binding_protein	None	None	LVMAALVMATAAPA|1.174|12(156)|47.13	Bacterial_extracellular_solute-binding_protein_family_protein	None	2(18)|5.44	6(50)|11|15.11	None	5(78)|18|36|23.56	None	j_ortholog_cluster_2845|69	SpI|18.4083	69	6(317)|105|69|95.77	1(331)|258|63|100.00	13(223)|38|12|67.37	orthomcl_cluster0653|69	PanOCT_cluster_1598|69	10.00|Periplasmic	MKKLVMAALVMATAAPAFA	0.702017	None
NE9O_05831	13.495	13.604-0.109	Moraxella_catarrhalis_12P80B1	AERG01000033_21939..22934	331	36.18/9.69	Iron_(III)_ABC_transporter_iron_binding_proteinFbpA	None	1.3e-25|Bacterial_extracellular_solute-binding_protein,6.2e-27|Bacterial_extracellular_solute-binding_protein	None	None	LVMAALVMATAAPA|1.174|12(156)|47.13	Bacterial_extracellular_solute-binding_protein_family_protein	None	2(18)|5.44	6(50)|11|15.11	None	5(78)|18|36|23.56	None	j_ortholog_cluster_2845|69	SpI|18.4083	69	6(317)|105|69|95.77	1(331)|258|63|100.00	13(223)|38|12|67.37	orthomcl_cluster0653|69	PanOCT_cluster_1598|69	10.00|Periplasmic	MKKLVMAALVMATAAPAFA	0.702017	None
NE9Q_00605	13.495	13.604-0.109	Moraxella_catarrhalis_BC1	AERH01000010_c(4885..5880)	331	36.18/9.69	Iron_(III)_ABC_transporter_iron_binding_proteinFbpA	None	1.3e-25|Bacterial_extracellular_solute-binding_protein,6.2e-27|Bacterial_extracellular_solute-binding_protein	None	None	LVMAALVMATAAPA|1.174|12(156)|47.13	Bacterial_extracellular_solute-binding_protein_family_protein	None	2(18)|5.44	6(50)|11|15.11	None	5(78)|18|36|23.56	None	j_ortholog_cluster_2845|69	SpI|18.4083	69	6(317)|105|69|95.77	1(331)|258|63|100.00	13(223)|38|12|67.37	orthomcl_cluster0653|69	PanOCT_cluster_1598|69	10.00|Periplasmic	MKKLVMAALVMATAAPAFA	0.702017	None
NE9S_09673	13.495	13.604-0.109	Moraxella_catarrhalis_BC7	AERI01000029_44875..45870	331	36.18/9.69	Iron_(III)_ABC_transporter_iron_binding_proteinFbpA	None	1.3e-25|Bacterial_extracellular_solute-binding_protein,6.2e-27|Bacterial_extracellular_solute-binding_protein	None	None	LVMAALVMATAAPA|1.174|12(156)|47.13	Bacterial_extracellular_solute-binding_protein_family_protein	None	2(18)|5.44	6(50)|11|15.11	None	5(78)|18|36|23.56	None	j_ortholog_cluster_2845|69	SpI|18.4083	69	6(317)|105|69|95.77	1(331)|258|63|100.00	13(223)|38|12|67.37	orthomcl_cluster0653|69	PanOCT_cluster_1598|69	10.00|Periplasmic	MKKLVMAALVMATAAPAFA	0.702017	None
NE9U_02686	13.495	13.604-0.109	Moraxella_catarrhalis_BC8	AERJ01000011_c(4885..5880)	331	36.18/9.69	Iron_(III)_ABC_transporter_iron_binding_proteinFbpA	None	1.3e-25|Bacterial_extracellular_solute-binding_protein,6.2e-27|Bacterial_extracellular_solute-binding_protein	None	None	LVMAALVMATAAPA|1.174|12(156)|47.13	Bacterial_extracellular_solute-binding_protein_family_protein	None	2(18)|5.44	6(50)|11|15.11	None	5(78)|18|36|23.56	None	j_ortholog_cluster_2845|69	SpI|18.4083	69	6(317)|105|69|95.77	1(331)|258|63|100.00	13(223)|38|12|67.37	orthomcl_cluster0653|69	PanOCT_cluster_1598|69	10.00|Periplasmic	MKKLVMAALVMATAAPAFA	0.702017	None
NEA1_01481	13.495	13.604-0.109	Moraxella_catarrhalis_O35E	AERL01000009_13067..14062	331	36.18/9.69	Iron_(III)_ABC_transporter_iron_binding_proteinFbpA	None	1.3e-25|Bacterial_extracellular_solute-binding_protein,6.2e-27|Bacterial_extracellular_solute-binding_protein	None	None	LVMAALVMATAAPA|1.174|12(156)|47.13	Bacterial_extracellular_solute-binding_protein_family_protein	None	2(18)|5.44	6(50)|11|15.11	None	5(78)|18|36|23.56	None	j_ortholog_cluster_2845|69	SpI|18.4083	69	6(317)|105|69|95.77	1(331)|258|63|100.00	13(223)|38|12|67.37	orthomcl_cluster0653|69	PanOCT_cluster_1598|69	10.00|Periplasmic	MKKLVMAALVMATAAPAFA	0.702017	None
NMC25239_RS01595	13.495	13.604-0.109	Moraxella_catarrhalis_ATCC_25239	NZ_CP007669_362081..363076	331	36.18/9.69	Fe(3+)_ABC_transporter_substrate-bindingprotein	None	1.3e-25|Bacterial_extracellular_solute-binding_protein,6.2e-27|Bacterial_extracellular_solute-binding_protein	None	None	LVMAALVMATAAPA|1.174|12(156)|47.13	Bacterial_extracellular_solute-binding_protein_family_protein	None	2(18)|5.44	6(50)|11|15.11	None	5(78)|18|36|23.56	None	j_ortholog_cluster_2845|69	SpI|18.4083	69	6(317)|105|69|95.77	1(331)|258|63|100.00	13(223)|38|12|67.37	orthomcl_cluster0653|69	PanOCT_cluster_1598|69	10.00|Periplasmic	MKKLVMAALVMATAAPAFA	0.702017	None
NAO368_2030	13.491	15.983-2.492	Moraxella_catarrhalis_F20_2000	LXHS01000061_c(366321..367079)	252	28.67/8.41	MltA-interacting_protein_precursor	None	None	None	None	TFSLAVICGLTTTAYAQSLPIDHDASLRFG|1.198|6(105)|41.67	MltA-interacting_protein_MipA_family_protein	None	5(62)|24.60	4(28)|4|11.11	None	5(64)|12|31|25.40	None	j_ortholog_cluster_844|69	SpI|13.596	69	4(241)|89|60|95.63	1(252)|203|60|100.00	8(207)|48|12|82.14	orthomcl_cluster0671|69	PanOCT_cluster_1350|69	9.93|OuterMembrane	MNIKTFSLAVICGLTTTAYA	0.823908	None
NAO373_0980	13.491	15.983-2.492	Moraxella_catarrhalis_N12_2000	LXHN01000018_c(71652..72410)	252	28.67/8.41	MltA-interacting_protein_precursor	None	None	None	None	TFSLAVICGLTTTAYAQSLPIDHDASLRFG|1.198|6(105)|41.67	MltA-interacting_protein_MipA_family_protein	None	5(62)|24.60	4(28)|4|11.11	None	5(64)|12|31|25.40	None	j_ortholog_cluster_844|69	SpI|13.596	69	4(241)|89|60|95.63	1(252)|203|60|100.00	8(207)|48|12|82.14	orthomcl_cluster0671|69	PanOCT_cluster_1350|69	9.93|OuterMembrane	MNIKTFSLAVICGLTTTAYA	0.823908	None
NAO379_1154	13.491	15.983-2.492	Moraxella_catarrhalis_Z18_2000	LXHH01000015_127822..128580	252	28.67/8.41	MltA-interacting_protein_precursor	None	None	None	None	TFSLAVICGLTTTAYAQSLPIDHDASLRFG|1.198|6(105)|41.67	MltA-interacting_protein_MipA_family_protein	None	5(62)|24.60	4(28)|4|11.11	None	5(64)|12|31|25.40	None	j_ortholog_cluster_844|69	SpI|13.596	69	4(241)|89|60|95.63	1(252)|203|60|100.00	8(207)|48|12|82.14	orthomcl_cluster0671|69	PanOCT_cluster_1350|69	9.93|OuterMembrane	MNIKTFSLAVICGLTTTAYA	0.823908	None
NM75P61B1_26	13.489	14.430-0.941	Moraxella_catarrhalis_75P61B1	M75P61B1_1_24927..26690	587	63.92/4.97	uspA1	uspA1	None	None	|ADIAKNQ_2||VTALDTK_2|	KLLPLKIAVTSALVVGLGAA|1.198|13(181)|30.83	Repeat_of_unknown_function_(DUF1079)_family_protein	None	1(12)|2.04	10(79)|15|13.46	2(44)|7.50	12(122)|23|44|20.78	None	j_ortholog_cluster_4149|144	SpI|14.9635	15	21(513)|126|68|87.39	3(583)|425|63|99.32	28(389)|61|12|66.27	orthomcl_cluster0012|142	PanOCT_cluster_959|57	9.93|OuterMembrane	MKTMKLLPLKIAVTSALVVGLGAASTANA	0.722582	None
NM173P27B1_475	13.486	14.139-0.653	Moraxella_catarrhalis_173P27B1	M173P27B1_2_c(85964..88660)	898	98.93/5.03	transferrin_binding_protein-like_solute_bindingfamily_protein	None	None	None	|DDDLTASDDSQDDDAHG_2|	GDVVSAAHIYLNGF|1.166|15(240)|26.73	Transferrin_binding_protein-like_solute_binding_protein_family_protein|GO:0016020	None	7(91)|10.13	11(86)|19|9.58	None	18(187)|33|61|20.82	None	j_ortholog_cluster_929|63	SpI|13.4716	61	28(790)|205|75|87.97	7(801)|516|63|89.20	39(610)|110|12|67.93	orthomcl_cluster1184|68	PanOCT_cluster_229|63	9.52|OuterMembrane	MSTVKTPHIFYQKRTLSLAIASIFAALVMTGCRS	0.710019	None
NM173P31B1_693	13.486	14.139-0.653	Moraxella_catarrhalis_173P31B1	M173P31B1_2_196649..199345	898	98.93/5.03	transferrin_binding_protein-like_solute_bindingfamily_protein	None	None	None	|DDDLTASDDSQDDDAHG_2|	GDVVSAAHIYLNGF|1.166|15(240)|26.73	Transferrin_binding_protein-like_solute_binding_protein_family_protein|GO:0016020	None	7(91)|10.13	11(86)|19|9.58	None	18(187)|33|61|20.82	None	j_ortholog_cluster_929|63	SpI|13.4716	61	28(790)|205|75|87.97	7(801)|516|63|89.20	39(610)|110|12|67.93	orthomcl_cluster1184|68	PanOCT_cluster_229|63	9.52|OuterMembrane	MSTVKTPHIFYQKRTLSLAIASIFAALVMTGCRS	0.710019	None
NADC71_RS02460	13.484	16.055-2.571	Moraxella_catarrhalis_157.rep2_MCAT	NZ_JVRY01000017_34329..35087	252	28.58/7.82	structural_protein_MipA	None	None	None	None	TFSLAVICGLTTTAYAQSLPIDHDASLRLGVN|1.198|6(117)|46.43	MltA-interacting_protein_MipA_family_protein	None	6(72)|28.57	4(31)|7|12.30	None	5(64)|12|32|25.40	None	j_ortholog_cluster_844|69	SpI|12.8078	69	4(241)|88|61|95.63	1(252)|205|60|100.00	8(207)|47|12|82.14	orthomcl_cluster0671|69	PanOCT_cluster_1350|69	9.93|OuterMembrane	MNIKTFSLAVICGLTTTAYA	0.824855	None
NADC99_RS07035	13.484	16.055-2.571	Moraxella_catarrhalis_157.rep1_MCAT	NZ_JVRZ01000040_c(72061..72819)	252	28.58/7.82	structural_protein_MipA	None	None	None	None	TFSLAVICGLTTTAYAQSLPIDHDASLRLGVN|1.198|6(117)|46.43	MltA-interacting_protein_MipA_family_protein	None	6(72)|28.57	4(31)|7|12.30	None	5(64)|12|32|25.40	None	j_ortholog_cluster_844|69	SpI|12.8078	69	4(241)|88|61|95.63	1(252)|205|60|100.00	8(207)|47|12|82.14	orthomcl_cluster0671|69	PanOCT_cluster_1350|69	9.93|OuterMembrane	MNIKTFSLAVICGLTTTAYA	0.824855	None
NADD97_RS04550	13.484	16.055-2.571	Moraxella_catarrhalis_611_MCAT	NZ_JVAC01000029_34590..35348	252	28.58/7.82	structural_protein_MipA	None	None	None	None	TFSLAVICGLTTTAYAQSLPIDHDASLRLGVN|1.198|6(117)|46.43	MltA-interacting_protein_MipA_family_protein	None	6(72)|28.57	4(31)|7|12.30	None	5(64)|12|32|25.40	None	j_ortholog_cluster_844|69	SpI|12.8078	69	4(241)|88|61|95.63	1(252)|205|60|100.00	8(207)|47|12|82.14	orthomcl_cluster0671|69	PanOCT_cluster_1350|69	9.93|OuterMembrane	MNIKTFSLAVICGLTTTAYA	0.824855	None
NADD99_RS06315	13.484	16.055-2.571	Moraxella_catarrhalis_613_MCAT	NZ_JVAA01000046_c(53443..54201)	252	28.58/7.82	structural_protein_MipA	None	None	None	None	TFSLAVICGLTTTAYAQSLPIDHDASLRLGVN|1.198|6(117)|46.43	MltA-interacting_protein_MipA_family_protein	None	6(72)|28.57	4(31)|7|12.30	None	5(64)|12|32|25.40	None	j_ortholog_cluster_844|69	SpI|12.8078	69	4(241)|88|61|95.63	1(252)|205|60|100.00	8(207)|47|12|82.14	orthomcl_cluster0671|69	PanOCT_cluster_1350|69	9.93|OuterMembrane	MNIKTFSLAVICGLTTTAYA	0.824855	None
NE9U_05075	13.484	16.055-2.571	Moraxella_catarrhalis_BC8	AERJ01000019_c(170545..171303)	252	28.58/7.82	mltA-interacting_MipA_family_protein	None	None	None	None	TFSLAVICGLTTTAYAQSLPIDHDASLRLGVN|1.198|6(117)|46.43	MltA-interacting_protein_MipA_family_protein	None	6(72)|28.57	4(31)|7|12.30	None	5(64)|12|32|25.40	None	j_ortholog_cluster_844|69	SpI|12.8078	69	4(241)|88|61|95.63	1(252)|205|60|100.00	8(207)|47|12|82.14	orthomcl_cluster0671|69	PanOCT_cluster_1350|69	9.93|OuterMembrane	MNIKTFSLAVICGLTTTAYA	0.824855	None
NM124P20B1_1329	13.484	16.055-2.571	Moraxella_catarrhalis_124P20B1	M124P20B1_6_c(71876..72634)	252	28.58/7.82	mltA-interacting_MipA_family_protein	None	None	None	None	TFSLAVICGLTTTAYAQSLPIDHDASLRLGVN|1.198|6(117)|46.43	MltA-interacting_protein_MipA_family_protein	None	6(72)|28.57	4(31)|7|12.30	None	5(64)|12|32|25.40	None	j_ortholog_cluster_844|69	SpI|12.8078	69	4(241)|88|61|95.63	1(252)|205|60|100.00	8(207)|47|12|82.14	orthomcl_cluster0671|69	PanOCT_cluster_1350|69	9.93|OuterMembrane	MNIKTFSLAVICGLTTTAYA	0.824855	None
NM173P27B1_1150	13.484	16.055-2.571	Moraxella_catarrhalis_173P27B1	M173P27B1_5_c(71874..72632)	252	28.58/7.82	mltA-interacting_MipA_family_protein	None	None	None	None	TFSLAVICGLTTTAYAQSLPIDHDASLRLGVN|1.198|6(117)|46.43	MltA-interacting_protein_MipA_family_protein	None	6(72)|28.57	4(31)|7|12.30	None	5(64)|12|32|25.40	None	j_ortholog_cluster_844|69	SpI|12.8078	69	4(241)|88|61|95.63	1(252)|205|60|100.00	8(207)|47|12|82.14	orthomcl_cluster0671|69	PanOCT_cluster_1350|69	9.93|OuterMembrane	MNIKTFSLAVICGLTTTAYA	0.824855	None
NM173P31B1_1138	13.484	16.055-2.571	Moraxella_catarrhalis_173P31B1	M173P31B1_4_c(106848..107606)	252	28.58/7.82	mltA-interacting_MipA_family_protein	None	None	None	None	TFSLAVICGLTTTAYAQSLPIDHDASLRLGVN|1.198|6(117)|46.43	MltA-interacting_protein_MipA_family_protein	None	6(72)|28.57	4(31)|7|12.30	None	5(64)|12|32|25.40	None	j_ortholog_cluster_844|69	SpI|12.8078	69	4(241)|88|61|95.63	1(252)|205|60|100.00	8(207)|47|12|82.14	orthomcl_cluster0671|69	PanOCT_cluster_1350|69	9.93|OuterMembrane	MNIKTFSLAVICGLTTTAYA	0.824855	None
NM76P10B1_778	13.484	16.055-2.571	Moraxella_catarrhalis_76P10B1	M76P10B1_2_321463..322221	252	28.58/7.82	mltA-interacting_MipA_family_protein	None	None	None	None	TFSLAVICGLTTTAYAQSLPIDHDASLRLGVN|1.198|6(117)|46.43	MltA-interacting_protein_MipA_family_protein	None	6(72)|28.57	4(31)|7|12.30	None	5(64)|12|32|25.40	None	j_ortholog_cluster_844|69	SpI|12.8078	69	4(241)|88|61|95.63	1(252)|205|60|100.00	8(207)|47|12|82.14	orthomcl_cluster0671|69	PanOCT_cluster_1350|69	9.93|OuterMembrane	MNIKTFSLAVICGLTTTAYA	0.824855	None
NM63P48B1_680	13.479	16.043-2.563	Moraxella_catarrhalis_63P48B1	M63P48B1_2_251774..252532	252	28.59/8.41	mltA-interacting_MipA_family_protein	None	None	None	None	TFSLAVICGLTTTAYAQSLPIDHDASLRLGVN|1.198|7(118)|46.83	MltA-interacting_protein_MipA_family_protein	None	6(71)|28.17	4(28)|4|11.11	None	5(66)|13|31|26.19	None	j_ortholog_cluster_844|69	SpI|12.8078	69	4(241)|89|62|95.63	1(252)|203|60|100.00	8(207)|47|12|82.14	orthomcl_cluster0671|69	PanOCT_cluster_1350|69	9.93|OuterMembrane	MNIKTFSLAVICGLTTTAYA	0.788646	None
NM51P9B1_521	13.478	14.509-1.031	Moraxella_catarrhalis_51P9B1	M51P9B1_2_c(140487..141644)	385	40.70/9.7	patatin-like_phospholipase_family_protein	None	None	None	None	TCPVVALVLG|1.277|11(177)|45.97	Patatin-like_phospholipase_family_protein|GO:0006629	5(54)|14.03	None	8(74)|23|19.22	None	12(158)|33|50|41.04	None	j_ortholog_cluster_1594|39	SpI|5.60837	43	9(365)|121|74|94.81	3(378)|292|59|98.18	15(215)|34|12|55.84	orthomcl_cluster0045|117	PanOCT_cluster_124|62	2.94|Extracellular,7.00|OuterMembrane	MRLVAVALPIFMPILTAYA	None	None
NE9M_03474	13.476	14.506-1.031	Moraxella_catarrhalis_46P47B1	AERF01000022_c(46482..47639)	385	40.72/9.7	patatin	None	None	None	None	TCPVVALVLG|1.277|11(177)|45.97	Patatin-like_phospholipase_family_protein|GO:0006629	5(54)|14.03	None	8(74)|23|19.22	None	12(158)|33|50|41.04	None	j_ortholog_cluster_1594|39	SpI|5.60837	43	8(365)|120|74|94.81	3(378)|292|59|98.18	15(215)|34|12|55.84	orthomcl_cluster0045|117	PanOCT_cluster_124|62	2.94|Extracellular,7.00|OuterMembrane	MRLVAVALPIFMPILTAYA	None	None
NM75P61B1_1096	13.476	16.047-2.571	Moraxella_catarrhalis_75P61B1	M75P61B1_3_275789..276547	252	28.58/8.41	mltA-interacting_MipA_family_protein	None	None	None	None	TFSLAVICGLTTTAYAQSLPIDHDASLRLGVN|1.198|6(115)|45.63	MltA-interacting_protein_MipA_family_protein	None	6(72)|28.57	4(31)|7|12.30	None	5(64)|12|32|25.40	None	j_ortholog_cluster_844|69	SpI|12.8078	69	4(241)|88|61|95.63	1(252)|205|60|100.00	8(207)|47|12|82.14	orthomcl_cluster0671|69	PanOCT_cluster_1350|69	9.93|OuterMembrane	MNIKTFSLAVICGLTTTAYA	0.839516	None
NA4U55_07025	13.475	16.038-2.563	Moraxella_catarrhalis_CCUG_353	LWAH01000016_c(170947..171705)	252	28.57/7.82	structural_protein_MipA	None	None	None	None	TFSLAVICGLTTTAYAQSLPIDHDASLRLGVN|1.198|7(120)|47.62	MltA-interacting_protein_MipA_family_protein	None	6(71)|28.17	4(28)|4|11.11	None	5(64)|12|31|25.40	None	j_ortholog_cluster_844|69	SpI|12.8078	69	4(241)|89|62|95.63	1(252)|203|60|100.00	8(207)|47|12|82.14	orthomcl_cluster0671|69	PanOCT_cluster_1350|69	9.93|OuterMembrane	MNIKTFSLAVICGLTTTAYA	0.825426	None
NE9M_04346	13.475	16.038-2.563	Moraxella_catarrhalis_46P47B1	AERF01000028_34193..34951	252	28.57/7.82	mltA-interacting_MipA_family_protein	None	None	None	None	TFSLAVICGLTTTAYAQSLPIDHDASLRLGVN|1.198|7(120)|47.62	MltA-interacting_protein_MipA_family_protein	None	6(71)|28.17	4(28)|4|11.11	None	5(64)|12|31|25.40	None	j_ortholog_cluster_844|69	SpI|12.8078	69	4(241)|89|61|95.63	1(252)|203|60|100.00	8(207)|47|12|82.14	orthomcl_cluster0671|69	PanOCT_cluster_1350|69	9.93|OuterMembrane	MNIKTFSLAVICGLTTTAYA	0.825426	None
NE9Q_08409	13.475	16.038-2.563	Moraxella_catarrhalis_BC1	AERH01000038_c(107379..108137)	252	28.57/7.82	mltA-interacting_MipA_family_protein	None	None	None	None	TFSLAVICGLTTTAYAQSLPIDHDASLRLGVN|1.198|7(120)|47.62	MltA-interacting_protein_MipA_family_protein	None	6(71)|28.17	4(28)|4|11.11	None	5(64)|12|31|25.40	None	j_ortholog_cluster_844|69	SpI|12.8078	69	4(241)|89|61|95.63	1(252)|203|60|100.00	8(207)|47|12|82.14	orthomcl_cluster0671|69	PanOCT_cluster_1350|69	9.93|OuterMembrane	MNIKTFSLAVICGLTTTAYA	0.825426	None
NE9S_04572	13.475	16.038-2.563	Moraxella_catarrhalis_BC7	AERI01000014_c(170528..171286)	252	28.57/7.82	mltA-interacting_MipA_family_protein	None	None	None	None	TFSLAVICGLTTTAYAQSLPIDHDASLRLGVN|1.198|7(120)|47.62	MltA-interacting_protein_MipA_family_protein	None	6(71)|28.17	4(28)|4|11.11	None	5(64)|12|31|25.40	None	j_ortholog_cluster_844|69	SpI|12.8078	69	4(241)|89|61|95.63	1(252)|203|60|100.00	8(207)|47|12|82.14	orthomcl_cluster0671|69	PanOCT_cluster_1350|69	9.93|OuterMembrane	MNIKTFSLAVICGLTTTAYA	0.825426	None
NE9Y_08471	13.475	16.038-2.563	Moraxella_catarrhalis_101P30B1	AEPC01000024_c(71719..72477)	252	28.57/7.82	mltA-interacting_MipA_family_protein	None	None	None	None	TFSLAVICGLTTTAYAQSLPIDHDASLRLGVN|1.198|7(120)|47.62	MltA-interacting_protein_MipA_family_protein	None	6(71)|28.17	4(28)|4|11.11	None	5(64)|12|31|25.40	None	j_ortholog_cluster_844|69	SpI|12.8078	69	4(241)|89|61|95.63	1(252)|203|60|100.00	8(207)|47|12|82.14	orthomcl_cluster0671|69	PanOCT_cluster_1350|69	9.93|OuterMembrane	MNIKTFSLAVICGLTTTAYA	0.825426	None
NEA1_04997	13.475	16.038-2.563	Moraxella_catarrhalis_O35E	AERL01000027_67383..68141	252	28.57/7.82	mltA-interacting_MipA_family_protein	None	None	None	None	TFSLAVICGLTTTAYAQSLPIDHDASLRLGVN|1.198|7(120)|47.62	MltA-interacting_protein_MipA_family_protein	None	6(71)|28.17	4(28)|4|11.11	None	5(64)|12|31|25.40	None	j_ortholog_cluster_844|69	SpI|12.8078	69	4(241)|89|61|95.63	1(252)|203|60|100.00	8(207)|47|12|82.14	orthomcl_cluster0671|69	PanOCT_cluster_1350|69	9.93|OuterMembrane	MNIKTFSLAVICGLTTTAYA	0.825426	None
NM115P119B1_170	13.475	16.038-2.563	Moraxella_catarrhalis_115P119B1	M115P119B1_1_c(170324..171082)	252	28.57/7.82	mltA-interacting_MipA_family_protein	None	None	None	None	TFSLAVICGLTTTAYAQSLPIDHDASLRLGVN|1.198|7(120)|47.62	MltA-interacting_protein_MipA_family_protein	None	6(71)|28.17	4(28)|4|11.11	None	5(64)|12|31|25.40	None	j_ortholog_cluster_844|69	SpI|12.8078	69	4(241)|89|61|95.63	1(252)|203|60|100.00	8(207)|47|12|82.14	orthomcl_cluster0671|69	PanOCT_cluster_1350|69	9.93|OuterMembrane	MNIKTFSLAVICGLTTTAYA	0.825426	None
NM137P16B1_772	13.475	16.038-2.563	Moraxella_catarrhalis_137P16B1	M137P16B1_2_305544..306302	252	28.57/7.82	mltA-interacting_MipA_family_protein	None	None	None	None	TFSLAVICGLTTTAYAQSLPIDHDASLRLGVN|1.198|7(120)|47.62	MltA-interacting_protein_MipA_family_protein	None	6(71)|28.17	4(28)|4|11.11	None	5(64)|12|31|25.40	None	j_ortholog_cluster_844|69	SpI|12.8078	69	4(241)|89|62|95.63	1(252)|203|60|100.00	8(207)|47|12|82.14	orthomcl_cluster0671|69	PanOCT_cluster_1350|69	9.93|OuterMembrane	MNIKTFSLAVICGLTTTAYA	0.825426	None
NM148P19B1_1145	13.475	16.038-2.563	Moraxella_catarrhalis_148P19B1	M148P19B1_4_c(113761..114519)	252	28.57/7.82	mltA-interacting_MipA_family_protein	None	None	None	None	TFSLAVICGLTTTAYAQSLPIDHDASLRLGVN|1.198|7(120)|47.62	MltA-interacting_protein_MipA_family_protein	None	6(71)|28.17	4(28)|4|11.11	None	5(64)|12|31|25.40	None	j_ortholog_cluster_844|69	SpI|12.8078	69	4(241)|89|62|95.63	1(252)|203|60|100.00	8(207)|47|12|82.14	orthomcl_cluster0671|69	PanOCT_cluster_1350|69	9.93|OuterMembrane	MNIKTFSLAVICGLTTTAYA	0.825426	None
NM166P11B1_785	13.475	16.038-2.563	Moraxella_catarrhalis_166P11B1	M166P11B1_2_286849..287607	252	28.57/7.82	mltA-interacting_MipA_family_protein	None	None	None	None	TFSLAVICGLTTTAYAQSLPIDHDASLRLGVN|1.198|7(120)|47.62	MltA-interacting_protein_MipA_family_protein	None	6(71)|28.17	4(28)|4|11.11	None	5(64)|12|31|25.40	None	j_ortholog_cluster_844|69	SpI|12.8078	69	4(241)|89|61|95.63	1(252)|203|60|100.00	8(207)|47|12|82.14	orthomcl_cluster0671|69	PanOCT_cluster_1350|69	9.93|OuterMembrane	MNIKTFSLAVICGLTTTAYA	0.825426	None
NM51P9B1_991	13.475	16.038-2.563	Moraxella_catarrhalis_51P9B1	M51P9B1_3_240834..241592	252	28.57/7.82	mltA-interacting_MipA_family_protein	None	None	None	None	TFSLAVICGLTTTAYAQSLPIDHDASLRLGVN|1.198|7(120)|47.62	MltA-interacting_protein_MipA_family_protein	None	6(71)|28.17	4(28)|4|11.11	None	5(64)|12|31|25.40	None	j_ortholog_cluster_844|69	SpI|12.8078	69	4(241)|89|61|95.63	1(252)|203|60|100.00	8(207)|47|12|82.14	orthomcl_cluster0671|69	PanOCT_cluster_1350|69	9.93|OuterMembrane	MNIKTFSLAVICGLTTTAYA	0.825426	None
NM56P87B1_655	13.475	16.038-2.563	Moraxella_catarrhalis_56P87B1	M56P87B1_2_c(170797..171555)	252	28.57/7.82	mltA-interacting_MipA_family_protein	None	None	None	None	TFSLAVICGLTTTAYAQSLPIDHDASLRLGVN|1.198|7(120)|47.62	MltA-interacting_protein_MipA_family_protein	None	6(71)|28.17	4(28)|4|11.11	None	5(64)|12|31|25.40	None	j_ortholog_cluster_844|69	SpI|12.8078	69	4(241)|89|62|95.63	1(252)|203|60|100.00	8(207)|47|12|82.14	orthomcl_cluster0671|69	PanOCT_cluster_1350|69	9.93|OuterMembrane	MNIKTFSLAVICGLTTTAYA	0.825426	None
NM80P43B1_1449	13.475	16.038-2.563	Moraxella_catarrhalis_80P43B1	M80P43B1_7_c(48863..49621)	252	28.57/7.82	mltA-interacting_MipA_family_protein	None	None	None	None	TFSLAVICGLTTTAYAQSLPIDHDASLRLGVN|1.198|7(120)|47.62	MltA-interacting_protein_MipA_family_protein	None	6(71)|28.17	4(28)|4|11.11	None	5(64)|12|31|25.40	None	j_ortholog_cluster_844|69	SpI|12.8078	69	4(241)|89|61|95.63	1(252)|203|60|100.00	8(207)|47|12|82.14	orthomcl_cluster0671|69	PanOCT_cluster_1350|69	9.93|OuterMembrane	MNIKTFSLAVICGLTTTAYA	0.825426	None
NM87P15B2_323	13.475	16.038-2.563	Moraxella_catarrhalis_87P15B2	M87P15B2_1_321024..321782	252	28.57/7.82	mltA-interacting_MipA_family_protein	None	None	None	None	TFSLAVICGLTTTAYAQSLPIDHDASLRLGVN|1.198|7(120)|47.62	MltA-interacting_protein_MipA_family_protein	None	6(71)|28.17	4(28)|4|11.11	None	5(64)|12|31|25.40	None	j_ortholog_cluster_844|69	SpI|12.8078	69	4(241)|89|62|95.63	1(252)|203|60|100.00	8(207)|47|12|82.14	orthomcl_cluster0671|69	PanOCT_cluster_1350|69	9.93|OuterMembrane	MNIKTFSLAVICGLTTTAYA	0.825426	None
NMCRH_1112	13.475	16.038-2.563	Moraxella_catarrhalis_RH4_1994	AMSO01000006_246152..246910	252	28.57/7.82	mltA-interacting_MipA_family_protein	None	None	None	None	TFSLAVICGLTTTAYAQSLPIDHDASLRLGVN|1.198|7(120)|47.62	MltA-interacting_protein_MipA_family_protein	None	6(71)|28.17	4(28)|4|11.11	None	5(64)|12|31|25.40	None	j_ortholog_cluster_844|69	SpI|12.8078	69	4(241)|89|61|95.63	1(252)|203|60|100.00	8(207)|47|12|82.14	orthomcl_cluster0671|69	PanOCT_cluster_1350|69	9.93|OuterMembrane	MNIKTFSLAVICGLTTTAYA	0.825426	None
NE9Q_02923	13.472	14.497-1.025	Moraxella_catarrhalis_BC1	AERH01000017_76438..77595	385	40.81/9.84	patatin	None	None	None	None	TRPVVALVLSG|1.254|11(177)|45.97	Patatin-like_phospholipase_family_protein|GO:0006629	5(53)|13.77	None	9(87)|25|22.60	None	12(158)|33|50|41.04	None	j_ortholog_cluster_1594|39	SpI|4.12896	43	8(360)|114|70|93.51	4(370)|280|59|96.10	15(209)|34|12|54.29	orthomcl_cluster0045|117	PanOCT_cluster_124|62	2.94|Extracellular,7.00|OuterMembrane	MRLVAVAISIFVPILTAYA	None	None
NM87P67B1_560	13.472	14.497-1.025	Moraxella_catarrhalis_87P67B1	M87P67B1_2_c(111699..112856)	385	40.81/9.84	patatin-like_phospholipase_family_protein	None	None	None	None	TRPVVALVLSG|1.254|11(177)|45.97	Patatin-like_phospholipase_family_protein|GO:0006629	5(53)|13.77	None	9(87)|25|22.60	None	12(158)|33|50|41.04	None	j_ortholog_cluster_1594|39	SpI|4.12896	43	8(360)|114|70|93.51	4(370)|280|59|96.10	15(209)|34|12|54.29	orthomcl_cluster0045|117	PanOCT_cluster_124|62	2.94|Extracellular,7.00|OuterMembrane	MRLVAVAISIFVPILTAYA	None	None
NAO375_1811	13.47	14.506-1.036	Moraxella_catarrhalis_N19_2000	LXHL01000065_136873..138030	385	40.74/9.81	UPF0028_protein_YchK	None	None	None	None	TRPVVALVLG|1.254|10(177)|45.97	Patatin-like_phospholipase_family_protein|GO:0006629	5(55)|14.29	None	9(84)|24|21.82	None	12(157)|32|48|40.78	None	j_ortholog_cluster_1594|39	SpI|4.13275	43	9(366)|113|69|95.06	3(378)|293|60|98.18	14(199)|31|12|51.69	orthomcl_cluster0045|117	PanOCT_cluster_124|62	2.94|Extracellular,7.00|OuterMembrane	MRLVAAAISIFVPILTAYA	None	None
NM115P119B1_1165	13.469	14.494-1.025	Moraxella_catarrhalis_115P119B1	M115P119B1_3_207344..208501	385	40.81/9.87	patatin-like_phospholipase_family_protein	None	None	None	None	TRPVVALVLSG|1.254|11(177)|45.97	Patatin-like_phospholipase_family_protein|GO:0006629	5(53)|13.77	None	9(87)|25|22.60	None	12(158)|33|51|41.04	None	j_ortholog_cluster_1594|39	SpI|5.15351	43	8(360)|114|71|93.51	4(370)|280|59|96.10	15(208)|33|12|54.03	orthomcl_cluster0045|117	PanOCT_cluster_124|62	2.94|Extracellular,7.00|OuterMembrane	MRLVAAAISIFVPILTAYA	None	None
NAO364_1535	13.468	14.095-0.627	Moraxella_catarrhalis_A9_2000	LXHW01000017_c(27031..29307)	758	82.71/5.53	hypothetical_protein	None	None	None	None	KLLPLKIAVTSAMIVGLLGAA|1.156|13(194)|25.59	YadA-like_C-terminal_region_family_protein	4(48)|6.33	None	2(14)|2|1.85	None	9(95)|15|42|12.53	None	j_ortholog_cluster_4149|144	SpI|14.6936	7	30(692)|153|65|91.29	1(758)|521|62|100.00	32(356)|51|12|46.97	orthomcl_cluster0012|142	PanOCT_cluster_959|57	9.93|OuterMembrane	MKTMKLLPLKIAVTSAMIVGLLGAASTANA	0.703906	None
NA9Z59_00850	13.467	16.031-2.563	Moraxella_catarrhalis_CCUG_18283_1978	LZDJ01000012_34209..34967	252	28.57/8.41	structural_protein_MipA	None	None	None	None	TFSLAVICGLTTTAYAQSLPIDHDASLRLGVN|1.198|7(118)|46.83	MltA-interacting_protein_MipA_family_protein	None	6(71)|28.17	4(28)|4|11.11	None	5(64)|12|31|25.40	None	j_ortholog_cluster_844|69	SpI|12.8078	69	4(241)|89|62|95.63	1(252)|203|60|100.00	8(207)|47|12|82.14	orthomcl_cluster0671|69	PanOCT_cluster_1350|69	9.93|OuterMembrane	MNIKTFSLAVICGLTTTAYA	0.839996	None
NADD41_RS05580	13.467	16.031-2.563	Moraxella_catarrhalis_340_MCAT	NZ_JVKW01000040_c(48822..49580)	252	28.57/8.41	structural_protein_MipA	None	None	None	None	TFSLAVICGLTTTAYAQSLPIDHDASLRLGVN|1.198|7(118)|46.83	MltA-interacting_protein_MipA_family_protein	None	6(71)|28.17	4(28)|4|11.11	None	5(64)|12|31|25.40	None	j_ortholog_cluster_844|69	SpI|12.8078	69	4(241)|89|62|95.63	1(252)|203|60|100.00	8(207)|47|12|82.14	orthomcl_cluster0671|69	PanOCT_cluster_1350|69	9.93|OuterMembrane	MNIKTFSLAVICGLTTTAYA	0.839996	None
NADD58_RS05130	13.467	16.031-2.563	Moraxella_catarrhalis_339_MCAT	NZ_JVKY01000035_c(72098..72856)	252	28.57/8.41	structural_protein_MipA	None	None	None	None	TFSLAVICGLTTTAYAQSLPIDHDASLRLGVN|1.198|7(118)|46.83	MltA-interacting_protein_MipA_family_protein	None	6(71)|28.17	4(28)|4|11.11	None	5(64)|12|31|25.40	None	j_ortholog_cluster_844|69	SpI|12.8078	69	4(241)|89|62|95.63	1(252)|203|60|100.00	8(207)|47|12|82.14	orthomcl_cluster0671|69	PanOCT_cluster_1350|69	9.93|OuterMembrane	MNIKTFSLAVICGLTTTAYA	0.839996	None
NDR90_RS04235	13.467	16.031-2.563	Moraxella_catarrhalis_25240	NZ_CP008804_c(918723..919481)	252	28.57/8.41	structural_protein_MipA	None	None	None	None	TFSLAVICGLTTTAYAQSLPIDHDASLRLGVN|1.198|7(118)|46.83	MltA-interacting_protein_MipA_family_protein	None	6(71)|28.17	4(28)|4|11.11	None	5(64)|12|31|25.40	None	j_ortholog_cluster_844|69	SpI|12.8078	69	4(241)|89|62|95.63	1(252)|203|60|100.00	8(207)|47|12|82.14	orthomcl_cluster0671|69	PanOCT_cluster_1350|69	9.93|OuterMembrane	MNIKTFSLAVICGLTTTAYA	0.839996	None
NE9G_06664	13.467	16.031-2.563	Moraxella_catarrhalis_7169	AERC01000025_73701..74459	252	28.57/8.41	mltA-interacting_MipA_family_protein	None	None	None	None	TFSLAVICGLTTTAYAQSLPIDHDASLRLGVN|1.198|7(118)|46.83	MltA-interacting_protein_MipA_family_protein	None	6(71)|28.17	4(28)|4|11.11	None	5(64)|12|31|25.40	None	j_ortholog_cluster_844|69	SpI|12.8078	69	4(241)|89|62|95.63	1(252)|203|60|100.00	8(207)|47|12|82.14	orthomcl_cluster0671|69	PanOCT_cluster_1350|69	9.93|OuterMembrane	MNIKTFSLAVICGLTTTAYA	0.839996	None
NE9O_04941	13.467	16.031-2.563	Moraxella_catarrhalis_12P80B1	AERG01000026_34205..34963	252	28.57/8.41	mltA-interacting_MipA_family_protein	None	None	None	None	TFSLAVICGLTTTAYAQSLPIDHDASLRLGVN|1.198|7(118)|46.83	MltA-interacting_protein_MipA_family_protein	None	6(71)|28.17	4(28)|4|11.11	None	5(64)|12|31|25.40	None	j_ortholog_cluster_844|69	SpI|12.8078	69	4(241)|89|62|95.63	1(252)|203|60|100.00	8(207)|47|12|82.14	orthomcl_cluster0671|69	PanOCT_cluster_1350|69	9.93|OuterMembrane	MNIKTFSLAVICGLTTTAYA	0.839996	None
NE9W_02630	13.467	16.031-2.563	Moraxella_catarrhalis_CO72	AERK01000004_203239..203997	252	28.57/8.41	mltA-interacting_MipA_family_protein	None	None	None	None	TFSLAVICGLTTTAYAQSLPIDHDASLRLGVN|1.198|7(118)|46.83	MltA-interacting_protein_MipA_family_protein	None	6(71)|28.17	4(28)|4|11.11	None	5(64)|12|31|25.40	None	j_ortholog_cluster_844|69	SpI|12.8078	69	4(241)|89|62|95.63	1(252)|203|60|100.00	8(207)|47|12|82.14	orthomcl_cluster0671|69	PanOCT_cluster_1350|69	9.93|OuterMembrane	MNIKTFSLAVICGLTTTAYA	0.839996	None
NM119P82B1_1089	13.467	16.031-2.563	Moraxella_catarrhalis_119P82B1	M119P82B1_3_249193..249951	252	28.57/8.41	mltA-interacting_MipA_family_protein	None	None	None	None	TFSLAVICGLTTTAYAQSLPIDHDASLRLGVN|1.198|7(118)|46.83	MltA-interacting_protein_MipA_family_protein	None	6(71)|28.17	4(28)|4|11.11	None	5(64)|12|31|25.40	None	j_ortholog_cluster_844|69	SpI|12.8078	69	4(241)|89|62|95.63	1(252)|203|60|100.00	8(207)|47|12|82.14	orthomcl_cluster0671|69	PanOCT_cluster_1350|69	9.93|OuterMembrane	MNIKTFSLAVICGLTTTAYA	0.839996	None
NM123P13B1_1234	13.467	16.031-2.563	Moraxella_catarrhalis_123P13B1	M123P13B1_4_c(48828..49586)	252	28.57/8.41	mltA-interacting_MipA_family_protein	None	None	None	None	TFSLAVICGLTTTAYAQSLPIDHDASLRLGVN|1.198|7(118)|46.83	MltA-interacting_protein_MipA_family_protein	None	6(71)|28.17	4(28)|4|11.11	None	5(64)|12|31|25.40	None	j_ortholog_cluster_844|69	SpI|12.8078	69	4(241)|89|62|95.63	1(252)|203|60|100.00	8(207)|47|12|82.14	orthomcl_cluster0671|69	PanOCT_cluster_1350|69	9.93|OuterMembrane	MNIKTFSLAVICGLTTTAYA	0.839996	None
NM137P24B1_747	13.467	16.031-2.563	Moraxella_catarrhalis_137P24B1	M137P24B1_2_283887..284645	252	28.57/8.41	mltA-interacting_MipA_family_protein	None	None	None	None	TFSLAVICGLTTTAYAQSLPIDHDASLRLGVN|1.198|7(118)|46.83	MltA-interacting_protein_MipA_family_protein	None	6(71)|28.17	4(28)|4|11.11	None	5(64)|12|31|25.40	None	j_ortholog_cluster_844|69	SpI|12.8078	69	4(241)|89|62|95.63	1(252)|203|60|100.00	8(207)|47|12|82.14	orthomcl_cluster0671|69	PanOCT_cluster_1350|69	9.93|OuterMembrane	MNIKTFSLAVICGLTTTAYA	0.839996	None
NM81P26B1_472	13.467	16.031-2.563	Moraxella_catarrhalis_81P26B1	M81P26B1_1_c(436193..436951)	252	28.57/8.41	mltA-interacting_MipA_family_protein	None	None	None	None	TFSLAVICGLTTTAYAQSLPIDHDASLRLGVN|1.198|7(118)|46.83	MltA-interacting_protein_MipA_family_protein	None	6(71)|28.17	4(28)|4|11.11	None	5(64)|12|31|25.40	None	j_ortholog_cluster_844|69	SpI|12.8078	69	4(241)|89|62|95.63	1(252)|203|60|100.00	8(207)|47|12|82.14	orthomcl_cluster0671|69	PanOCT_cluster_1350|69	9.93|OuterMembrane	MNIKTFSLAVICGLTTTAYA	0.839996	None
NM87P67B1_887	13.467	16.031-2.563	Moraxella_catarrhalis_87P67B1	M87P67B1_3_c(102555..103313)	252	28.57/8.41	mltA-interacting_MipA_family_protein	None	None	None	None	TFSLAVICGLTTTAYAQSLPIDHDASLRLGVN|1.198|7(118)|46.83	MltA-interacting_protein_MipA_family_protein	None	6(71)|28.17	4(28)|4|11.11	None	5(64)|12|31|25.40	None	j_ortholog_cluster_844|69	SpI|12.8078	69	4(241)|89|62|95.63	1(252)|203|60|100.00	8(207)|47|12|82.14	orthomcl_cluster0671|69	PanOCT_cluster_1350|69	9.93|OuterMembrane	MNIKTFSLAVICGLTTTAYA	0.839996	None
NMC25239_RS05125	13.467	16.031-2.563	Moraxella_catarrhalis_ATCC_25239	NZ_CP007669_1118037..1118795	252	28.57/8.41	structural_protein_MipA	None	None	None	None	TFSLAVICGLTTTAYAQSLPIDHDASLRLGVN|1.198|7(118)|46.83	MltA-interacting_protein_MipA_family_protein	None	6(71)|28.17	4(28)|4|11.11	None	5(64)|12|31|25.40	None	j_ortholog_cluster_844|69	SpI|12.8078	69	4(241)|89|62|95.63	1(252)|203|60|100.00	8(207)|47|12|82.14	orthomcl_cluster0671|69	PanOCT_cluster_1350|69	9.93|OuterMembrane	MNIKTFSLAVICGLTTTAYA	0.839996	None
NMCR_RS04710	13.467	16.031-2.563	Moraxella_catarrhalis_BBH18	NC_014147_1037062..1037820	252	28.57/8.41	structural_protein_MipA	None	None	None	None	TFSLAVICGLTTTAYAQSLPIDHDASLRLGVN|1.198|7(118)|46.83	MltA-interacting_protein_MipA_family_protein	None	6(71)|28.17	4(28)|4|11.11	None	5(64)|12|31|25.40	None	j_ortholog_cluster_844|69	SpI|12.8078	69	4(241)|89|62|95.63	1(252)|203|60|100.00	8(207)|47|12|82.14	orthomcl_cluster0671|69	PanOCT_cluster_1350|69	9.93|OuterMembrane	MNIKTFSLAVICGLTTTAYA	0.839996	None
NE9M_05390	13.463	15.893-2.430	Moraxella_catarrhalis_46P47B1	AERF01000040_c(12867..15869)	1000	110.8/8.62	lactoferrin_binding_protein_A_LbpA	None	None	None	None	PKSCVQYPYVYTK|1.226|22(338)|33.80	TonB-dependent_lactoferrin_and_transferrin_receptors_family_protein|GO:0004872,GO:0006810,GO:0019867,GO:0022857	None	15(215)|21.50	18(147)|29|14.70	1(15)|1.50	21(237)|42|61|23.70	None	j_ortholog_cluster_1595|64	SpI|17.6787	64	15(946)|301|78|94.60	5(984)|723|63|98.40	38(733)|147|12|73.30	orthomcl_cluster0039|130	PanOCT_cluster_230|64	10.00|OuterMembrane	MSKSITKTQTPSVHTMTTHRLNLAIKAALFGVAVLPLSVWA	None	1
NAO373_1864	13.46	15.890-2.430	Moraxella_catarrhalis_N12_2000	LXHN01000022_168963..171965	1000	110.9/8.62	Outer_membrane_receptor_protein,_mostly_Fetransport	None	None	None	None	KNCVQYPYVYTK|1.226|22(335)|33.50	TonB-dependent_lactoferrin_and_transferrin_receptors_family_protein|GO:0004872,GO:0006810,GO:0019867,GO:0022857	None	15(215)|21.50	18(145)|28|14.50	1(15)|1.50	21(237)|42|61|23.70	None	j_ortholog_cluster_1595|64	SpI|18.0736	64	15(946)|302|78|94.60	5(984)|727|63|98.40	39(731)|145|12|73.10	orthomcl_cluster0039|130	PanOCT_cluster_230|64	10.00|OuterMembrane	MSKSITKTQTPSVHTMTTHRLNLAIKAALFGVAVLPLSVWA	None	1
NAO379_1816	13.46	15.890-2.430	Moraxella_catarrhalis_Z18_2000	LXHH01000026_26824..29826	1000	110.9/8.62	Outer_membrane_receptor_protein,_mostly_Fetransport	None	None	None	None	KNCVQYPYVYTK|1.226|22(335)|33.50	TonB-dependent_lactoferrin_and_transferrin_receptors_family_protein|GO:0004872,GO:0006810,GO:0019867,GO:0022857	None	15(215)|21.50	18(145)|28|14.50	1(15)|1.50	21(237)|42|61|23.70	None	j_ortholog_cluster_1595|64	SpI|18.0736	64	15(946)|302|78|94.60	5(984)|727|63|98.40	39(731)|145|12|73.10	orthomcl_cluster0039|130	PanOCT_cluster_230|64	10.00|OuterMembrane	MSKSITKTQTPSVHTMTTHRLNLAIKAALFGVAVLPLSVWA	None	1
NAO366_1312	13.456	14.487-1.031	Moraxella_catarrhalis_C10	LXHU01000018_c(202540..203697)	385	40.70/9.69	UPF0028_protein_YchK	None	None	None	None	TRPVVALVLG|1.254|10(166)|43.12	Patatin-like_phospholipase_family_protein|GO:0006629	5(54)|14.03	None	9(95)|26|24.68	None	12(157)|32|48|40.78	None	j_ortholog_cluster_1594|39	SpI|5.39636	43	9(363)|112|68|94.29	4(370)|284|59|96.10	15(208)|32|12|54.03	orthomcl_cluster0045|117	PanOCT_cluster_124|62	2.94|Extracellular,7.00|OuterMembrane	MRLVAAAISIFVPILTAYA	None	None
NAO378_0689	13.455	13.632-0.177	Moraxella_catarrhalis_R4_2000	LXHI01000028_c(11345..12973)	542	61.24/9.01	TPR_repeat	None	None	None	None	ALKVKHRLLKQLLLLLCVDTLTAQAYAHSHHMPIHTPTHELPSADA|1.292|15(267)|49.26	Protein_of_unknown_function_(DUF560)_family_protein	1(10)|1.85	2(38)|7.01	14(117)|24|21.59	None	8(79)|14|39|14.58	None	j_ortholog_cluster_3126|64	SpI|5.45687	64	6(529)|172|74|97.60	2(539)|430|62|99.45	14(416)|91|12|76.75	orthomcl_cluster1393|64	PanOCT_cluster_231|64	9.49|OuterMembrane	MTCFLSKTNPALKVKHRLLKQLLLLLCVDTLTAQAYA	None	None
NAO381_1309	13.454	14.479-1.025	Moraxella_catarrhalis_S11	LXHF01000083_44256..45413	385	40.67/9.54	UPF0028_protein_YchK	None	None	None	None	RPVVALVLG|1.254|11(174)|45.19	Patatin-like_phospholipase_family_protein|GO:0006629	5(53)|13.77	None	9(82)|23|21.30	None	11(154)|32|50|40.00	None	j_ortholog_cluster_1594|39	SpI|5.31918	43	8(367)|118|69|95.32	4(370)|284|59|96.10	16(222)|34|12|57.66	orthomcl_cluster0045|117	PanOCT_cluster_124|62	2.94|Extracellular,7.00|OuterMembrane	MRLVAAAISIFVPILTAYA	None	None
NM76P18B1_1402	13.454	15.886-2.432	Moraxella_catarrhalis_76P18B1	M76P18B1_3_236003..239005	1000	110.8/8.78	tonB-dependenthemoglobin	None	None	None	None	PKSCVQYPYVYTK|1.226|22(338)|33.80	TonB-dependent_lactoferrin_and_transferrin_receptors_family_protein|GO:0004872,GO:0006810,GO:0019867,GO:0022857	None	15(216)|21.60	18(147)|29|14.70	1(15)|1.50	21(228)|40|60|22.80	None	j_ortholog_cluster_1595|64	SpI|17.6787	64	16(946)|304|78|94.60	5(984)|727|63|98.40	39(731)|144|12|73.10	orthomcl_cluster0039|130	PanOCT_cluster_230|64	10.00|OuterMembrane	MSKSITKTQTPSVHTMTTHRLNLAIKAALFGVAVLPLSVWA	None	1
NAO383_1639	13.453	14.490-1.037	Moraxella_catarrhalis_Z7547_1932	LXHD01000035_c(35722..36873)	383	40.42/6.61	UPF0028_protein_YchK	None	None	None	None	ARPVVALVLGG|1.254|12(178)|46.48	Patatin-like_phospholipase_family_protein|GO:0006629	5(55)|14.36	None	6(53)|14|13.84	None	12(172)|38|58|44.91	None	j_ortholog_cluster_1594|39	SpII|15.0501	43	7(358)|118|70|93.47	1(383)|290|61|100.00	16(233)|37|11|60.84	orthomcl_cluster0045|117	PanOCT_cluster_124|62	2.94|Extracellular,7.00|OuterMembrane	MRLAIAAVPVFALILTACGSTTPPSTA	None	None
NAO384_0405	13.453	14.490-1.037	Moraxella_catarrhalis_Z7542_1932	LXHC01000005_c(36079..37230)	383	40.42/6.61	UPF0028_protein_YchK	None	None	None	None	ARPVVALVLGG|1.254|12(178)|46.48	Patatin-like_phospholipase_family_protein|GO:0006629	5(55)|14.36	None	6(53)|14|13.84	None	12(172)|38|58|44.91	None	j_ortholog_cluster_1594|39	SpII|15.0501	43	7(358)|118|70|93.47	1(383)|290|61|100.00	16(233)|37|11|60.84	orthomcl_cluster0045|117	PanOCT_cluster_124|62	2.94|Extracellular,7.00|OuterMembrane	MRLAIAAVPVFALILTACGSTTPPSTA	None	None
NAO385_0431	13.453	14.490-1.037	Moraxella_catarrhalis_Z7546_1932	LXHB01000031_c(4715..5866)	383	40.42/6.61	UPF0028_protein_YchK	None	None	None	None	ARPVVALVLGG|1.254|12(178)|46.48	Patatin-like_phospholipase_family_protein|GO:0006629	5(55)|14.36	None	6(53)|14|13.84	None	12(172)|38|58|44.91	None	j_ortholog_cluster_1594|39	SpII|15.0501	43	7(358)|118|70|93.47	1(383)|290|61|100.00	16(233)|37|11|60.84	orthomcl_cluster0045|117	PanOCT_cluster_124|62	2.94|Extracellular,7.00|OuterMembrane	MRLAIAAVPVFALILTACGSTTPPSTA	None	None
NAO372_0221	13.452	15.882-2.430	Moraxella_catarrhalis_N1_2000	LXHO01000007_26858..29860	1000	111.0/8.78	Outer_membrane_receptor_protein,_mostly_Fetransport	None	None	None	None	KNCVQYPYVYTK|1.226|21(325)|32.50	TonB-dependent_lactoferrin_and_transferrin_receptors_family_protein|GO:0004872,GO:0006810,GO:0019867,GO:0022857	None	15(215)|21.50	18(145)|28|14.50	1(15)|1.50	22(241)|41|55|24.10	None	j_ortholog_cluster_1595|64	SpI|17.6787	64	15(946)|302|78|94.60	6(984)|723|63|98.40	38(736)|148|12|73.60	orthomcl_cluster0039|130	PanOCT_cluster_230|64	10.00|OuterMembrane	MSKSITKTQTPSVHTMTTHRLNLAIKAALFGVAVLPLSVWA	None	1
NAO371_0811	13.45	13.950-0.500	Moraxella_catarrhalis_F24_2000	LXHP01000020_24149..26008	619	67.15/6.03	hypothetical_protein	None	None	None	None	KLLPLKIAVTSAMIVGLGAVSTA|1.156|11(152)|24.56	YadA-like_C-terminal_region_family_protein	None	None	4(32)|6|5.17	1(22)|3.55	5(52)|10|32|8.40	None	j_ortholog_cluster_4149|144	SpI|12.1746	9	27(543)|114|62|87.72	2(617)|406|61|99.68	27(301)|44|12|48.63	orthomcl_cluster0012|142	PanOCT_cluster_959|57	9.93|OuterMembrane	MKTMKLLPLKIAVTSAMIVGLGAVSTANA	0.718798	None
NADC71_RS06750	13.449	15.881-2.432	Moraxella_catarrhalis_157.rep2_MCAT	NZ_JVRY01000039_c(14150..17152)	1000	110.8/8.68	lactoferrin	None	None	None	None	PKSCVQYPYVYTK|1.226|22(338)|33.80	TonB-dependent_lactoferrin_and_transferrin_receptors_family_protein|GO:0004872,GO:0006810,GO:0019867,GO:0022857	None	15(216)|21.60	18(147)|29|14.70	1(15)|1.50	21(228)|40|60|22.80	None	j_ortholog_cluster_1595|64	SpI|17.6787	64	16(946)|303|78|94.60	5(984)|723|63|98.40	39(731)|144|12|73.10	orthomcl_cluster0039|130	PanOCT_cluster_230|64	10.00|OuterMembrane	MSKSITKTQTPSVHTMTTHRLNLAIKAALFGVAVLPLSVWA	None	1
NADC73_RS07255	13.449	15.881-2.432	Moraxella_catarrhalis_489_MCAT	NZ_JVFD01000037_c(14150..17152)	1000	110.8/8.68	lactoferrin-binding_protein	None	None	None	None	PKSCVQYPYVYTK|1.226|22(338)|33.80	TonB-dependent_lactoferrin_and_transferrin_receptors_family_protein|GO:0004872,GO:0006810,GO:0019867,GO:0022857	None	15(216)|21.60	18(147)|29|14.70	1(15)|1.50	21(228)|40|60|22.80	None	j_ortholog_cluster_1595|64	SpI|17.6787	64	15(946)|303|78|94.60	5(984)|723|63|98.40	39(731)|144|12|73.10	orthomcl_cluster0039|130	PanOCT_cluster_230|64	10.00|OuterMembrane	MSKSITKTQTPSVHTMTTHRLNLAIKAALFGVAVLPLSVWA	None	1
NADC99_RS08150	13.449	15.881-2.432	Moraxella_catarrhalis_157.rep1_MCAT	NZ_JVRZ01000043_157996..160998	1000	110.8/8.68	lactoferrin	None	None	None	None	PKSCVQYPYVYTK|1.226|22(338)|33.80	TonB-dependent_lactoferrin_and_transferrin_receptors_family_protein|GO:0004872,GO:0006810,GO:0019867,GO:0022857	None	15(216)|21.60	18(147)|29|14.70	1(15)|1.50	21(228)|40|60|22.80	None	j_ortholog_cluster_1595|64	SpI|17.6787	64	16(946)|303|78|94.60	5(984)|723|63|98.40	39(731)|144|12|73.10	orthomcl_cluster0039|130	PanOCT_cluster_230|64	10.00|OuterMembrane	MSKSITKTQTPSVHTMTTHRLNLAIKAALFGVAVLPLSVWA	None	1
NADD97_RS06475	13.449	15.881-2.432	Moraxella_catarrhalis_611_MCAT	NZ_JVAC01000041_c(12921..15923)	1000	110.8/8.68	lactoferrin	None	None	None	None	PKSCVQYPYVYTK|1.226|22(338)|33.80	TonB-dependent_lactoferrin_and_transferrin_receptors_family_protein|GO:0004872,GO:0006810,GO:0019867,GO:0022857	None	15(216)|21.60	18(147)|29|14.70	1(15)|1.50	21(228)|40|60|22.80	None	j_ortholog_cluster_1595|64	SpI|17.6787	64	16(946)|303|78|94.60	5(984)|723|63|98.40	39(731)|144|12|73.10	orthomcl_cluster0039|130	PanOCT_cluster_230|64	10.00|OuterMembrane	MSKSITKTQTPSVHTMTTHRLNLAIKAALFGVAVLPLSVWA	None	1
NADD99_RS04670	13.449	15.881-2.432	Moraxella_catarrhalis_613_MCAT	NZ_JVAA01000030_c(12927..15929)	1000	110.8/8.68	lactoferrin	None	None	None	None	PKSCVQYPYVYTK|1.226|22(338)|33.80	TonB-dependent_lactoferrin_and_transferrin_receptors_family_protein|GO:0004872,GO:0006810,GO:0019867,GO:0022857	None	15(216)|21.60	18(147)|29|14.70	1(15)|1.50	21(228)|40|60|22.80	None	j_ortholog_cluster_1595|64	SpI|17.6787	64	16(946)|303|78|94.60	5(984)|723|63|98.40	39(731)|144|12|73.10	orthomcl_cluster0039|130	PanOCT_cluster_230|64	10.00|OuterMembrane	MSKSITKTQTPSVHTMTTHRLNLAIKAALFGVAVLPLSVWA	None	1
NAO372_0222	13.449	13.627-0.177	Moraxella_catarrhalis_N1_2000	LXHO01000007_29862..31490	542	61.09/8.85	TPR_repeat	None	None	None	None	ALKVKHRLLKQLLLLLCVDTLTVQAYAHSHHTPIHELPSADA|1.292|15(262)|48.34	Protein_of_unknown_function_(DUF560)_family_protein	1(10)|1.85	2(38)|7.01	14(117)|24|21.59	None	8(83)|16|38|15.31	None	j_ortholog_cluster_3126|64	SpI|5.27775	64	8(529)|170|75|97.60	2(535)|429|62|98.71	15(414)|90|12|76.38	orthomcl_cluster1393|64	PanOCT_cluster_231|64	9.49|OuterMembrane	MTCFLSKTNPALKVKHRLLKQLLLLLCVDTLTVQAYA	None	None
NBAE51_06335	13.449	15.881-2.432	Moraxella_catarrhalis_CCUG_57283_03	LZYD01000003_261587..264589	1000	110.8/8.68	lactoferrin-binding_protein	None	None	None	None	PKSCVQYPYVYTK|1.226|22(338)|33.80	TonB-dependent_lactoferrin_and_transferrin_receptors_family_protein|GO:0004872,GO:0006810,GO:0019867,GO:0022857	None	15(216)|21.60	18(147)|29|14.70	1(15)|1.50	21(228)|40|60|22.80	None	j_ortholog_cluster_1595|64	SpI|17.6787	64	16(946)|303|78|94.60	5(984)|723|63|98.40	39(731)|144|12|73.10	orthomcl_cluster0039|130	PanOCT_cluster_230|64	10.00|OuterMembrane	MSKSITKTQTPSVHTMTTHRLNLAIKAALFGVAVLPLSVWA	None	1
NE9G_02588	13.449	15.881-2.432	Moraxella_catarrhalis_7169	AERC01000011_259918..262920	1000	110.8/8.68	lactoferrin_binding_protein_A_LbpA	None	None	None	None	PKSCVQYPYVYTK|1.226|22(338)|33.80	TonB-dependent_lactoferrin_and_transferrin_receptors_family_protein|GO:0004872,GO:0006810,GO:0019867,GO:0022857	None	15(216)|21.60	18(147)|29|14.70	1(15)|1.50	21(228)|40|60|22.80	None	j_ortholog_cluster_1595|64	SpI|17.6787	64	16(946)|303|78|94.60	5(984)|723|63|98.40	39(731)|144|12|73.10	orthomcl_cluster0039|130	PanOCT_cluster_230|64	10.00|OuterMembrane	MSKSITKTQTPSVHTMTTHRLNLAIKAALFGVAVLPLSVWA	None	1
NE9U_06632	13.449	15.881-2.432	Moraxella_catarrhalis_BC8	AERJ01000021_45004..48006	1000	110.8/8.68	lactoferrin_binding_protein_A_LbpA	None	None	None	None	PKSCVQYPYVYTK|1.226|22(338)|33.80	TonB-dependent_lactoferrin_and_transferrin_receptors_family_protein|GO:0004872,GO:0006810,GO:0019867,GO:0022857	None	15(216)|21.60	18(147)|29|14.70	1(15)|1.50	21(228)|40|60|22.80	None	j_ortholog_cluster_1595|64	SpI|17.6787	64	16(946)|303|78|94.60	5(984)|723|63|98.40	39(731)|144|12|73.10	orthomcl_cluster0039|130	PanOCT_cluster_230|64	10.00|OuterMembrane	MSKSITKTQTPSVHTMTTHRLNLAIKAALFGVAVLPLSVWA	None	1
NM51P9B1_652	13.449	15.881-2.432	Moraxella_catarrhalis_51P9B1	M51P9B1_2_263001..266003	1000	110.8/8.68	tonB-dependenthemoglobin	None	None	None	None	PKSCVQYPYVYTK|1.226|22(338)|33.80	TonB-dependent_lactoferrin_and_transferrin_receptors_family_protein|GO:0004872,GO:0006810,GO:0019867,GO:0022857	None	15(216)|21.60	18(147)|29|14.70	1(15)|1.50	21(228)|40|60|22.80	None	j_ortholog_cluster_1595|64	SpI|17.6787	64	16(946)|302|78|94.60	5(984)|723|63|98.40	39(731)|145|12|73.10	orthomcl_cluster0039|130	PanOCT_cluster_230|64	10.00|OuterMembrane	MSKSITKTQTPSVHTMTTHRLNLAIKAALFGVAVLPLSVWA	None	1
NM75P61B1_736	13.449	15.881-2.432	Moraxella_catarrhalis_75P61B1	M75P61B1_2_263255..266257	1000	110.8/8.68	tonB-dependenthemoglobin	None	None	None	None	PKSCVQYPYVYTK|1.226|22(338)|33.80	TonB-dependent_lactoferrin_and_transferrin_receptors_family_protein|GO:0004872,GO:0006810,GO:0019867,GO:0022857	None	15(216)|21.60	18(147)|29|14.70	1(15)|1.50	21(228)|40|60|22.80	None	j_ortholog_cluster_1595|64	SpI|17.6787	64	16(946)|303|78|94.60	5(984)|723|63|98.40	39(731)|144|12|73.10	orthomcl_cluster0039|130	PanOCT_cluster_230|64	10.00|OuterMembrane	MSKSITKTQTPSVHTMTTHRLNLAIKAALFGVAVLPLSVWA	None	1
NM76P10B1_1088	13.449	15.881-2.432	Moraxella_catarrhalis_76P10B1	M76P10B1_3_235152..238154	1000	110.8/8.68	tonB-dependenthemoglobin	None	None	None	None	PKSCVQYPYVYTK|1.226|22(338)|33.80	TonB-dependent_lactoferrin_and_transferrin_receptors_family_protein|GO:0004872,GO:0006810,GO:0019867,GO:0022857	None	15(216)|21.60	18(147)|29|14.70	1(15)|1.50	21(228)|40|60|22.80	None	j_ortholog_cluster_1595|64	SpI|17.6787	64	16(946)|303|78|94.60	5(984)|723|63|98.40	39(731)|144|12|73.10	orthomcl_cluster0039|130	PanOCT_cluster_230|64	10.00|OuterMembrane	MSKSITKTQTPSVHTMTTHRLNLAIKAALFGVAVLPLSVWA	None	1
NM87P67B1_688	13.449	15.881-2.432	Moraxella_catarrhalis_87P67B1	M87P67B1_2_234346..237348	1000	110.8/8.68	tonB-dependenthemoglobin	None	None	None	None	PKSCVQYPYVYTK|1.226|22(338)|33.80	TonB-dependent_lactoferrin_and_transferrin_receptors_family_protein|GO:0004872,GO:0006810,GO:0019867,GO:0022857	None	15(216)|21.60	18(147)|29|14.70	1(15)|1.50	21(228)|40|60|22.80	None	j_ortholog_cluster_1595|64	SpI|17.6787	64	16(946)|303|78|94.60	5(984)|723|63|98.40	39(731)|144|12|73.10	orthomcl_cluster0039|130	PanOCT_cluster_230|64	10.00|OuterMembrane	MSKSITKTQTPSVHTMTTHRLNLAIKAALFGVAVLPLSVWA	None	1
NMCRH_0260	13.449	15.881-2.432	Moraxella_catarrhalis_RH4_1994	AMSO01000002_198950..201952	1000	110.8/8.68	lactoferrin_binding_protein_A_LbpA	lbpA	None	None	None	PKSCVQYPYVYTK|1.226|22(338)|33.80	TonB-dependent_lactoferrin_and_transferrin_receptors_family_protein|GO:0004872,GO:0006810,GO:0019867,GO:0022857	None	15(216)|21.60	18(147)|29|14.70	1(15)|1.50	21(228)|40|60|22.80	None	j_ortholog_cluster_1595|64	SpI|17.6787	64	16(946)|303|78|94.60	5(984)|723|63|98.40	39(731)|144|12|73.10	orthomcl_cluster0039|130	PanOCT_cluster_230|64	10.00|OuterMembrane	MSKSITKTQTPSVHTMTTHRLNLAIKAALFGVAVLPLSVWA	None	1
NMCR_RS00990	13.449	15.881-2.432	Moraxella_catarrhalis_BBH18	NC_014147_229717..232719	1000	110.8/8.68	lactoferrin-binding_protein_A_LbpA	None	None	None	None	PKSCVQYPYVYTK|1.226|22(338)|33.80	TonB-dependent_lactoferrin_and_transferrin_receptors_family_protein|GO:0004872,GO:0006810,GO:0019867,GO:0022857	None	15(216)|21.60	18(147)|29|14.70	1(15)|1.50	21(228)|40|60|22.80	None	j_ortholog_cluster_1595|64	SpI|17.6787	64	16(946)|303|78|94.60	5(984)|723|63|98.40	39(731)|144|12|73.10	orthomcl_cluster0039|130	PanOCT_cluster_230|64	10.00|OuterMembrane	MSKSITKTQTPSVHTMTTHRLNLAIKAALFGVAVLPLSVWA	None	1
NM56P87B1_1184	13.448	15.880-2.432	Moraxella_catarrhalis_56P87B1	M56P87B1_3_264456..267458	1000	110.8/8.68	tonB-dependenthemoglobin	None	None	None	None	PKSCVQYPYVYTK|1.226|22(338)|33.80	TonB-dependent_lactoferrin_and_transferrin_receptors_family_protein|GO:0004872,GO:0006810,GO:0019867,GO:0022857	None	15(216)|21.60	18(147)|29|14.70	1(15)|1.50	22(228)|39|60|22.80	None	j_ortholog_cluster_1595|64	SpI|17.6787	64	16(946)|303|78|94.60	5(984)|723|63|98.40	39(731)|144|12|73.10	orthomcl_cluster0039|130	PanOCT_cluster_230|64	10.00|OuterMembrane	MSKSITKTQTPSVHTMTTHRLNLAIKAALFGVAVLPLSVWA	None	1
NM123P13B1_1091	13.446	15.896-2.450	Moraxella_catarrhalis_123P13B1	M123P13B1_3_237376..240378	1000	110.8/8.68	tonB-dependenthemoglobin	None	None	None	None	RLNLAIKAALFGVAVLPLSVW|1.201|22(338)|33.80	TonB-dependent_lactoferrin_and_transferrin_receptors_family_protein|GO:0004872,GO:0006810,GO:0019867,GO:0022857	None	15(225)|22.50	18(147)|29|14.70	1(15)|1.50	22(238)|42|61|23.80	None	j_ortholog_cluster_1595|64	SpI|17.6787	64	16(946)|304|78|94.60	5(984)|722|63|98.40	38(731)|147|12|73.10	orthomcl_cluster0039|130	PanOCT_cluster_230|64	10.00|OuterMembrane	MSKSITKTQTPSVHTMTTHRLNLAIKAALFGVAVLPLSVWA	None	1
NADD41_RS01490	13.445	15.895-2.450	Moraxella_catarrhalis_340_MCAT	NZ_JVKW01000015_32715..35717	1000	110.8/8.68	lactoferrin	None	None	None	None	PKSCVQYPYVYTK|1.226|22(338)|33.80	TonB-dependent_lactoferrin_and_transferrin_receptors_family_protein|GO:0004872,GO:0006810,GO:0019867,GO:0022857	None	15(225)|22.50	18(147)|29|14.70	1(15)|1.50	22(238)|42|61|23.80	None	j_ortholog_cluster_1595|64	SpI|17.6787	64	16(946)|303|78|94.60	5(984)|722|63|98.40	38(731)|147|12|73.10	orthomcl_cluster0039|130	PanOCT_cluster_230|64	10.00|OuterMembrane	MSKSITKTQTPSVHTMTTHRLNLAIKAALFGVAVLPLSVWA	None	1
NADD58_RS06655	13.445	15.895-2.450	Moraxella_catarrhalis_339_MCAT	NZ_JVKY01000043_c(14151..17153)	1000	110.8/8.68	lactoferrin	None	None	None	None	PKSCVQYPYVYTK|1.226|22(338)|33.80	TonB-dependent_lactoferrin_and_transferrin_receptors_family_protein|GO:0004872,GO:0006810,GO:0019867,GO:0022857	None	15(225)|22.50	18(147)|29|14.70	1(15)|1.50	22(238)|42|61|23.80	None	j_ortholog_cluster_1595|64	SpI|17.6787	64	16(946)|303|78|94.60	5(984)|722|63|98.40	38(731)|147|12|73.10	orthomcl_cluster0039|130	PanOCT_cluster_230|64	10.00|OuterMembrane	MSKSITKTQTPSVHTMTTHRLNLAIKAALFGVAVLPLSVWA	None	1
NEA1_01089	13.445	15.895-2.450	Moraxella_catarrhalis_O35E	AERL01000005_452..3454	1000	110.8/8.68	lactoferrin_binding_protein_A_LbpA	None	None	None	None	PKSCVQYPYVYTK|1.226|22(338)|33.80	TonB-dependent_lactoferrin_and_transferrin_receptors_family_protein|GO:0004872,GO:0006810,GO:0019867,GO:0022857	None	15(225)|22.50	18(147)|29|14.70	1(15)|1.50	22(238)|42|61|23.80	None	j_ortholog_cluster_1595|64	SpI|17.6787	64	16(946)|303|78|94.60	5(984)|722|63|98.40	38(731)|147|12|73.10	orthomcl_cluster0039|130	PanOCT_cluster_230|64	10.00|OuterMembrane	MSKSITKTQTPSVHTMTTHRLNLAIKAALFGVAVLPLSVWA	None	1
NM81P26B1_1431	13.445	15.895-2.450	Moraxella_catarrhalis_81P26B1	M81P26B1_3_237067..240069	1000	110.8/8.68	tonB-dependenthemoglobin	None	None	None	None	RLNLAIKAALFGVAVLPLSVW|1.201|22(338)|33.80	TonB-dependent_lactoferrin_and_transferrin_receptors_family_protein|GO:0004872,GO:0006810,GO:0019867,GO:0022857	None	15(225)|22.50	18(147)|29|14.70	1(15)|1.50	22(238)|42|61|23.80	None	j_ortholog_cluster_1595|64	SpI|17.6787	64	16(946)|304|78|94.60	5(984)|722|63|98.40	38(731)|146|12|73.10	orthomcl_cluster0039|130	PanOCT_cluster_230|64	10.00|OuterMembrane	MSKSITKTQTPSVHTMTTHRLNLAIKAALFGVAVLPLSVWA	None	1
NA4U55_01205	13.444	15.894-2.450	Moraxella_catarrhalis_CCUG_353	LWAH01000001_274345..277347	1000	110.8/8.68	lactoferrin-binding_protein	None	None	None	None	PKSCVQYPYVYTK|1.226|22(338)|33.80	TonB-dependent_lactoferrin_and_transferrin_receptors_family_protein|GO:0004872,GO:0006810,GO:0019867,GO:0022857	None	15(225)|22.50	18(147)|29|14.70	1(15)|1.50	22(238)|42|61|23.80	None	j_ortholog_cluster_1595|64	SpI|17.6787	64	15(946)|303|78|94.60	5(984)|722|63|98.40	38(731)|146|12|73.10	orthomcl_cluster0039|130	PanOCT_cluster_230|64	10.00|OuterMembrane	MSKSITKTQTPSVHTMTTHRLNLAIKAALFGVAVLPLSVWA	None	1
NAO366_1429	13.444	15.874-2.430	Moraxella_catarrhalis_C10	LXHU01000018_324640..327642	1000	110.8/8.73	Outer_membrane_receptor_protein,_mostly_Fetransport	None	None	None	None	KNCVQYPYVYTKA|1.226|21(326)|32.60	TonB-dependent_lactoferrin_and_transferrin_receptors_family_protein|GO:0004872,GO:0006810,GO:0019867,GO:0022857	None	15(215)|21.50	19(152)|29|15.20	1(15)|1.50	20(228)|41|62|22.80	None	j_ortholog_cluster_1595|64	SpI|17.6787	64	15(946)|299|78|94.60	6(984)|725|63|98.40	37(726)|145|12|72.60	orthomcl_cluster0039|130	PanOCT_cluster_230|64	10.00|OuterMembrane	MSKSITKTQTPSVHTMTTHRLNLAIKAALFGVAVLPLSVWA	None	1
NDR90_RS08310	13.444	15.894-2.450	Moraxella_catarrhalis_25240	NZ_CP008804_c(1807035..1810037)	1000	110.8/8.68	lactoferrin-binding_protein	None	None	None	None	PKSCVQYPYVYTK|1.226|22(338)|33.80	TonB-dependent_lactoferrin_and_transferrin_receptors_family_protein|GO:0004872,GO:0006810,GO:0019867,GO:0022857	None	15(225)|22.50	18(147)|29|14.70	1(15)|1.50	22(238)|42|61|23.80	None	j_ortholog_cluster_1595|64	SpI|17.6787	64	16(946)|303|78|94.60	5(984)|722|63|98.40	38(731)|146|12|73.10	orthomcl_cluster0039|130	PanOCT_cluster_230|64	10.00|OuterMembrane	MSKSITKTQTPSVHTMTTHRLNLAIKAALFGVAVLPLSVWA	None	1
NM124P20B1_651	13.444	15.894-2.450	Moraxella_catarrhalis_124P20B1	M124P20B1_2_234478..237480	1000	110.8/8.68	tonB-dependenthemoglobin	None	None	None	None	PKSCVQYPYVYTK|1.226|22(338)|33.80	TonB-dependent_lactoferrin_and_transferrin_receptors_family_protein|GO:0004872,GO:0006810,GO:0019867,GO:0022857	None	15(225)|22.50	18(147)|29|14.70	1(15)|1.50	22(238)|42|61|23.80	None	j_ortholog_cluster_1595|64	SpI|17.6787	64	16(946)|303|78|94.60	5(984)|722|63|98.40	38(731)|146|12|73.10	orthomcl_cluster0039|130	PanOCT_cluster_230|64	10.00|OuterMembrane	MSKSITKTQTPSVHTMTTHRLNLAIKAALFGVAVLPLSVWA	None	1
NM137P16B1_936	13.444	15.894-2.450	Moraxella_catarrhalis_137P16B1	M137P16B1_3_c(82771..85773)	1000	110.8/8.68	tonB-dependenthemoglobin	None	None	None	None	PKSCVQYPYVYTK|1.226|22(338)|33.80	TonB-dependent_lactoferrin_and_transferrin_receptors_family_protein|GO:0004872,GO:0006810,GO:0019867,GO:0022857	None	15(225)|22.50	18(147)|29|14.70	1(15)|1.50	22(238)|42|61|23.80	None	j_ortholog_cluster_1595|64	SpI|17.6787	64	15(946)|303|78|94.60	5(984)|722|63|98.40	38(731)|146|12|73.10	orthomcl_cluster0039|130	PanOCT_cluster_230|64	10.00|OuterMembrane	MSKSITKTQTPSVHTMTTHRLNLAIKAALFGVAVLPLSVWA	None	1
NM137P24B1_1058	13.444	15.894-2.450	Moraxella_catarrhalis_137P24B1	M137P24B1_3_244512..247514	1000	110.8/8.68	tonB-dependenthemoglobin	None	None	None	None	PKSCVQYPYVYTK|1.226|22(338)|33.80	TonB-dependent_lactoferrin_and_transferrin_receptors_family_protein|GO:0004872,GO:0006810,GO:0019867,GO:0022857	None	15(225)|22.50	18(147)|29|14.70	1(15)|1.50	22(238)|42|61|23.80	None	j_ortholog_cluster_1595|64	SpI|17.6787	64	16(946)|303|78|94.60	5(984)|722|63|98.40	38(731)|146|12|73.10	orthomcl_cluster0039|130	PanOCT_cluster_230|64	10.00|OuterMembrane	MSKSITKTQTPSVHTMTTHRLNLAIKAALFGVAVLPLSVWA	None	1
NM148P19B1_730	13.444	15.876-2.432	Moraxella_catarrhalis_148P19B1	M148P19B1_2_262247..265249	1000	110.8/8.68	tonB-dependenthemoglobin	None	None	None	None	PKSCVQYPYVYTK|1.226|22(338)|33.80	TonB-dependent_lactoferrin_and_transferrin_receptors_family_protein|GO:0004872,GO:0006810,GO:0019867,GO:0022857	None	15(216)|21.60	18(147)|29|14.70	1(15)|1.50	21(228)|40|60|22.80	None	j_ortholog_cluster_1595|64	SpI|17.6787	64	15(946)|303|78|94.60	5(984)|717|63|98.40	39(731)|145|12|73.10	orthomcl_cluster0039|130	PanOCT_cluster_230|64	10.00|OuterMembrane	MSKSITKTQTPSVHTMTTHRLNLAIKAALFGVAVLPLSVWA	None	1
NM166P11B1_1164	13.444	15.894-2.450	Moraxella_catarrhalis_166P11B1	M166P11B1_3_199453..202455	1000	110.8/8.68	tonB-dependenthemoglobin	None	None	None	None	PKSCVQYPYVYTK|1.226|22(338)|33.80	TonB-dependent_lactoferrin_and_transferrin_receptors_family_protein|GO:0004872,GO:0006810,GO:0019867,GO:0022857	None	15(225)|22.50	18(147)|29|14.70	1(15)|1.50	22(238)|42|61|23.80	None	j_ortholog_cluster_1595|64	SpI|17.6787	64	16(946)|303|78|94.60	5(984)|722|63|98.40	38(731)|146|12|73.10	orthomcl_cluster0039|130	PanOCT_cluster_230|64	10.00|OuterMembrane	MSKSITKTQTPSVHTMTTHRLNLAIKAALFGVAVLPLSVWA	None	1
NM173P27B1_474	13.444	15.894-2.450	Moraxella_catarrhalis_173P27B1	M173P27B1_2_c(82778..85780)	1000	110.8/8.68	tonB-dependenthemoglobin	None	None	None	None	PKSCVQYPYVYTK|1.226|22(338)|33.80	TonB-dependent_lactoferrin_and_transferrin_receptors_family_protein|GO:0004872,GO:0006810,GO:0019867,GO:0022857	None	15(225)|22.50	18(147)|29|14.70	1(15)|1.50	22(238)|42|61|23.80	None	j_ortholog_cluster_1595|64	SpI|17.6787	64	16(946)|303|78|94.60	5(984)|722|63|98.40	38(731)|146|12|73.10	orthomcl_cluster0039|130	PanOCT_cluster_230|64	10.00|OuterMembrane	MSKSITKTQTPSVHTMTTHRLNLAIKAALFGVAVLPLSVWA	None	1
NM173P31B1_694	13.444	15.894-2.450	Moraxella_catarrhalis_173P31B1	M173P31B1_2_199529..202531	1000	110.8/8.68	tonB-dependenthemoglobin	None	None	None	None	PKSCVQYPYVYTK|1.226|22(338)|33.80	TonB-dependent_lactoferrin_and_transferrin_receptors_family_protein|GO:0004872,GO:0006810,GO:0019867,GO:0022857	None	15(225)|22.50	18(147)|29|14.70	1(15)|1.50	22(238)|42|61|23.80	None	j_ortholog_cluster_1595|64	SpI|17.6787	64	16(946)|303|78|94.60	5(984)|722|63|98.40	38(731)|146|12|73.10	orthomcl_cluster0039|130	PanOCT_cluster_230|64	10.00|OuterMembrane	MSKSITKTQTPSVHTMTTHRLNLAIKAALFGVAVLPLSVWA	None	1
NM87P15B2_1218	13.444	15.876-2.432	Moraxella_catarrhalis_87P15B2	M87P15B2_3_262256..265258	1000	110.8/8.68	tonB-dependenthemoglobin	None	None	None	None	PKSCVQYPYVYTK|1.226|22(338)|33.80	TonB-dependent_lactoferrin_and_transferrin_receptors_family_protein|GO:0004872,GO:0006810,GO:0019867,GO:0022857	None	15(216)|21.60	18(147)|29|14.70	1(15)|1.50	21(228)|40|60|22.80	None	j_ortholog_cluster_1595|64	SpI|17.6787	64	15(946)|303|78|94.60	5(984)|717|63|98.40	39(731)|145|12|73.10	orthomcl_cluster0039|130	PanOCT_cluster_230|64	10.00|OuterMembrane	MSKSITKTQTPSVHTMTTHRLNLAIKAALFGVAVLPLSVWA	None	1
NMC25239_RS01230	13.444	15.894-2.450	Moraxella_catarrhalis_ATCC_25239	NZ_CP007669_282408..285410	1000	110.8/8.68	lactoferrin-binding_protein	None	None	None	None	PKSCVQYPYVYTK|1.226|22(338)|33.80	TonB-dependent_lactoferrin_and_transferrin_receptors_family_protein|GO:0004872,GO:0006810,GO:0019867,GO:0022857	None	15(225)|22.50	18(147)|29|14.70	1(15)|1.50	22(238)|42|61|23.80	None	j_ortholog_cluster_1595|64	SpI|17.6787	64	15(946)|303|78|94.60	5(984)|722|63|98.40	38(731)|146|12|73.10	orthomcl_cluster0039|130	PanOCT_cluster_230|64	10.00|OuterMembrane	MSKSITKTQTPSVHTMTTHRLNLAIKAALFGVAVLPLSVWA	None	1
NE9O_05281	13.443	15.875-2.432	Moraxella_catarrhalis_12P80B1	AERG01000028_c(12879..15881)	1000	110.8/8.68	lactoferrin_binding_protein_A_LbpA	None	None	None	None	PKSCVQYPYVYTK|1.226|22(338)|33.80	TonB-dependent_lactoferrin_and_transferrin_receptors_family_protein|GO:0004872,GO:0006810,GO:0019867,GO:0022857	None	15(216)|21.60	18(147)|29|14.70	1(15)|1.50	21(228)|40|60|22.80	None	j_ortholog_cluster_1595|64	SpI|17.6787	64	16(946)|303|78|94.60	5(984)|717|63|98.40	39(731)|144|12|73.10	orthomcl_cluster0039|130	PanOCT_cluster_230|64	10.00|OuterMembrane	MSKSITKTQTPSVHTMTTHRLNLAIKAALFGVAVLPLSVWA	None	1
NE9S_00650	13.443	15.875-2.432	Moraxella_catarrhalis_BC7	AERI01000007_c(12867..15869)	1000	110.8/8.68	lactoferrin_binding_protein_A_LbpA	None	None	None	None	PKSCVQYPYVYTK|1.226|22(338)|33.80	TonB-dependent_lactoferrin_and_transferrin_receptors_family_protein|GO:0004872,GO:0006810,GO:0019867,GO:0022857	None	15(216)|21.60	18(147)|29|14.70	1(15)|1.50	21(228)|40|60|22.80	None	j_ortholog_cluster_1595|64	SpI|17.6787	64	16(946)|303|78|94.60	5(984)|717|63|98.40	39(731)|144|12|73.10	orthomcl_cluster0039|130	PanOCT_cluster_230|64	10.00|OuterMembrane	MSKSITKTQTPSVHTMTTHRLNLAIKAALFGVAVLPLSVWA	None	1
NE9W_06249	13.443	15.875-2.432	Moraxella_catarrhalis_CO72	AERK01000015_c(12866..15868)	1000	110.7/8.68	lactoferrin_binding_protein_A_LbpA	None	None	None	None	PKSCVQYPYVYTK|1.226|22(338)|33.80	TonB-dependent_lactoferrin_and_transferrin_receptors_family_protein|GO:0004872,GO:0006810,GO:0019867,GO:0022857	None	15(216)|21.60	18(147)|29|14.70	1(15)|1.50	21(228)|40|60|22.80	None	j_ortholog_cluster_1595|64	SpI|17.6787	64	15(946)|303|78|94.60	5(984)|717|63|98.40	39(731)|144|12|73.10	orthomcl_cluster0039|130	PanOCT_cluster_230|64	10.00|OuterMembrane	MSKSITKTQTPSVHTMTTHRLNLAIKAALFGVAVLPLSVWA	None	1
NM119P82B1_740	13.443	15.875-2.432	Moraxella_catarrhalis_119P82B1	M119P82B1_2_271554..274556	1000	110.8/8.68	tonB-dependenthemoglobin	None	None	None	None	PKSCVQYPYVYTK|1.226|22(338)|33.80	TonB-dependent_lactoferrin_and_transferrin_receptors_family_protein|GO:0004872,GO:0006810,GO:0019867,GO:0022857	None	15(216)|21.60	18(147)|29|14.70	1(15)|1.50	21(228)|40|60|22.80	None	j_ortholog_cluster_1595|64	SpI|17.6787	64	16(946)|303|78|94.60	5(984)|717|63|98.40	39(731)|144|12|73.10	orthomcl_cluster0039|130	PanOCT_cluster_230|64	10.00|OuterMembrane	MSKSITKTQTPSVHTMTTHRLNLAIKAALFGVAVLPLSVWA	None	1
NM63P48B1_983	13.443	15.875-2.432	Moraxella_catarrhalis_63P48B1	M63P48B1_3_236204..239206	1000	110.8/8.68	tonB-dependenthemoglobin	None	None	None	None	PKSCVQYPYVYTK|1.226|22(338)|33.80	TonB-dependent_lactoferrin_and_transferrin_receptors_family_protein|GO:0004872,GO:0006810,GO:0019867,GO:0022857	None	15(216)|21.60	18(147)|29|14.70	1(15)|1.50	21(228)|40|60|22.80	None	j_ortholog_cluster_1595|64	SpI|17.6787	64	16(946)|303|78|94.60	5(984)|717|63|98.40	39(731)|144|12|73.10	orthomcl_cluster0039|130	PanOCT_cluster_230|64	10.00|OuterMembrane	MSKSITKTQTPSVHTMTTHRLNLAIKAALFGVAVLPLSVWA	None	1
NM80P43B1_645	13.443	15.875-2.432	Moraxella_catarrhalis_80P43B1	M80P43B1_2_244632..247634	1000	110.8/8.68	tonB-dependenthemoglobin	None	None	None	None	PKSCVQYPYVYTK|1.226|22(338)|33.80	TonB-dependent_lactoferrin_and_transferrin_receptors_family_protein|GO:0004872,GO:0006810,GO:0019867,GO:0022857	None	15(216)|21.60	18(147)|29|14.70	1(15)|1.50	21(228)|40|60|22.80	None	j_ortholog_cluster_1595|64	SpI|17.6787	64	16(946)|303|78|94.60	5(984)|717|63|98.40	39(731)|144|12|73.10	orthomcl_cluster0039|130	PanOCT_cluster_230|64	10.00|OuterMembrane	MSKSITKTQTPSVHTMTTHRLNLAIKAALFGVAVLPLSVWA	None	1
NA9Z59_01895	13.438	15.888-2.450	Moraxella_catarrhalis_CCUG_18283_1978	LZDJ01000018_c(12896..15898)	1000	110.8/8.68	lactoferrin-binding_protein	None	None	None	None	PKSCVQYPYVYTK|1.226|22(338)|33.80	TonB-dependent_lactoferrin_and_transferrin_receptors_family_protein|GO:0004872,GO:0006810,GO:0019867,GO:0022857	None	15(225)|22.50	18(147)|29|14.70	1(15)|1.50	22(238)|42|61|23.80	None	j_ortholog_cluster_1595|64	SpI|17.6787	64	16(946)|303|78|94.60	5(984)|716|63|98.40	38(731)|146|12|73.10	orthomcl_cluster0039|130	PanOCT_cluster_230|64	10.00|OuterMembrane	MSKSITKTQTPSVHTMTTHRLNLAIKAALFGVAVLPLSVWA	None	1
NE9G_01963	13.438	14.463-1.025	Moraxella_catarrhalis_7169	AERC01000011_c(137269..138426)	385	40.84/9.84	patatin	None	None	None	None	TRPVVALVLSG|1.254|10(166)|43.12	Patatin-like_phospholipase_family_protein|GO:0006629	5(53)|13.77	None	9(87)|25|22.60	None	12(158)|33|50|41.04	None	j_ortholog_cluster_1594|39	SpI|4.12896	43	8(360)|112|70|93.51	4(370)|280|59|96.10	15(209)|34|12|54.29	orthomcl_cluster0045|117	PanOCT_cluster_124|62	2.94|Extracellular,7.00|OuterMembrane	MRLVAVAISIFVPILTAYA	None	None
NE9K_06182	13.438	15.888-2.450	Moraxella_catarrhalis_103P14B1	AERE01000049_c(12865..15867)	1000	110.8/8.68	lactoferrin_binding_protein_A_LbpA	None	None	None	None	PKSCVQYPYVYTK|1.226|22(338)|33.80	TonB-dependent_lactoferrin_and_transferrin_receptors_family_protein|GO:0004872,GO:0006810,GO:0019867,GO:0022857	None	15(225)|22.50	18(147)|29|14.70	1(15)|1.50	22(238)|42|61|23.80	None	j_ortholog_cluster_1595|64	SpI|17.6787	64	16(946)|303|78|94.60	5(984)|716|63|98.40	38(731)|146|12|73.10	orthomcl_cluster0039|130	PanOCT_cluster_230|64	10.00|OuterMembrane	MSKSITKTQTPSVHTMTTHRLNLAIKAALFGVAVLPLSVWA	None	1
NE9Y_00348	13.438	15.888-2.450	Moraxella_catarrhalis_101P30B1	AEPC01000003_45074..48076	1000	110.8/8.68	lactoferrin_binding_protein_A_LbpA	None	None	None	None	PKSCVQYPYVYTK|1.226|22(338)|33.80	TonB-dependent_lactoferrin_and_transferrin_receptors_family_protein|GO:0004872,GO:0006810,GO:0019867,GO:0022857	None	15(225)|22.50	18(147)|29|14.70	1(15)|1.50	22(238)|42|61|23.80	None	j_ortholog_cluster_1595|64	SpI|17.6787	64	16(946)|303|78|94.60	5(984)|716|63|98.40	38(731)|146|12|73.10	orthomcl_cluster0039|130	PanOCT_cluster_230|64	10.00|OuterMembrane	MSKSITKTQTPSVHTMTTHRLNLAIKAALFGVAVLPLSVWA	None	1
NM115P119B1_1041	13.438	15.888-2.450	Moraxella_catarrhalis_115P119B1	M115P119B1_3_c(82752..85754)	1000	110.8/8.68	tonB-dependenthemoglobin	None	None	None	None	PKSCVQYPYVYTK|1.226|22(339)|33.90	TonB-dependent_lactoferrin_and_transferrin_receptors_family_protein|GO:0004872,GO:0006810,GO:0019867,GO:0022857	None	15(225)|22.50	17(140)|28|14.00	1(15)|1.50	22(238)|42|61|23.80	None	j_ortholog_cluster_1595|64	SpI|17.6787	64	16(946)|302|78|94.60	5(984)|722|63|98.40	38(734)|148|12|73.40	orthomcl_cluster0039|130	PanOCT_cluster_230|64	10.00|OuterMembrane	MSKSITKTQTPSVHTMTTHRLNLAIKAALFGVAVLPLSVWA	None	1
NE9Q_00982	13.437	15.887-2.450	Moraxella_catarrhalis_BC1	AERH01000012_c(12876..15878)	1000	110.7/8.62	lactoferrin_binding_protein_A_LbpA	None	None	None	None	PKSCVQYPYVYTK|1.226|22(337)|33.70	TonB-dependent_lactoferrin_and_transferrin_receptors_family_protein|GO:0004872,GO:0006810,GO:0019867,GO:0022857	None	15(225)|22.50	18(147)|29|14.70	1(15)|1.50	22(238)|42|61|23.80	None	j_ortholog_cluster_1595|64	SpI|17.6787	64	15(946)|303|78|94.60	5(984)|716|63|98.40	38(731)|146|12|73.10	orthomcl_cluster0039|130	PanOCT_cluster_230|64	10.00|OuterMembrane	MSKSITKTQTPSVHTMTTHRLNLAIKAALFGVAVLPLSVWA	None	1
NAO367_0047	13.433	13.612-0.179	Moraxella_catarrhalis_F18_2000	LXHT01000001_47335..48945	536	60.44/9.01	TPR_repeat	None	None	None	None	ALKVKHRLLKQLLLLLCVDTLTAQAYAHSHHTPIHELLSADA|1.292|14(251)|46.83	Protein_of_unknown_function_(DUF560)_family_protein	1(10)|1.87	2(38)|7.09	14(115)|23|21.46	None	8(80)|15|38|14.93	None	j_ortholog_cluster_3126|64	SpI|4.73634	64	7(521)|168|73|97.20	2(529)|426|62|98.69	13(409)|92|12|76.31	orthomcl_cluster1393|64	PanOCT_cluster_231|64	9.49|OuterMembrane	MTCLSKTNPALKVKHRLLKQLLLLLCVDTLTAQAYA	None	None
NA9Z57_07590	13.425	13.603-0.177	Moraxella_catarrhalis_CCUG_58286_11	LZDK01000010_269460..271085	541	60.97/9.01	hypothetical_protein	None	None	None	None	ALKVKHRLLKQLLLLLCVDTLTAQAYAHSHHTPIHTPIYEM|1.292|14(254)|46.95	Protein_of_unknown_function_(DUF560)_family_protein	1(10)|1.85	2(38)|7.02	14(115)|23|21.26	None	8(81)|15|41|14.97	None	j_ortholog_cluster_3126|64	SpI|6.31471	64	6(530)|172|75|97.97	2(534)|425|62|98.71	15(422)|91|12|78.00	orthomcl_cluster1393|64	PanOCT_cluster_231|64	9.49|OuterMembrane	MTCFLSKTNPALKVKHRLLKQLLLLLCVDTLTAQAYA	None	None
NAO365_0160	13.425	13.603-0.177	Moraxella_catarrhalis_C031_2012	LXHV01000001_169916..171541	541	60.97/9.01	TPR_repeat	None	None	None	None	ALKVKHRLLKQLLLLLCVDTLTAQAYAHSHHTPIHTPIYEM|1.292|14(254)|46.95	Protein_of_unknown_function_(DUF560)_family_protein	1(10)|1.85	2(38)|7.02	14(115)|23|21.26	None	8(81)|15|41|14.97	None	j_ortholog_cluster_3126|64	SpI|6.31471	64	6(530)|172|75|97.97	2(534)|425|62|98.71	15(422)|91|12|78.00	orthomcl_cluster1393|64	PanOCT_cluster_231|64	9.49|OuterMembrane	MTCFLSKTNPALKVKHRLLKQLLLLLCVDTLTAQAYA	None	None
NAO366_1430	13.425	13.603-0.177	Moraxella_catarrhalis_C10	LXHU01000018_327644..329269	541	60.97/9.01	TPR_repeat	None	None	None	None	ALKVKHRLLKQLLLLLCVDTLTAQAYAHSHHTPIHTPIYEM|1.292|14(254)|46.95	Protein_of_unknown_function_(DUF560)_family_protein	1(10)|1.85	2(38)|7.02	14(115)|23|21.26	None	8(81)|15|41|14.97	None	j_ortholog_cluster_3126|64	SpI|6.31471	64	6(530)|172|75|97.97	2(534)|425|62|98.71	15(422)|91|12|78.00	orthomcl_cluster1393|64	PanOCT_cluster_231|64	9.49|OuterMembrane	MTCFLSKTNPALKVKHRLLKQLLLLLCVDTLTAQAYA	None	None
NAO374_1086	13.425	13.603-0.177	Moraxella_catarrhalis_N15_2000	LXHM01000032_c(11313..12938)	541	60.97/9.01	TPR_repeat	None	None	None	None	ALKVKHRLLKQLLLLLCVDTLTAQAYAHSHHTPIHTPIYEM|1.292|14(254)|46.95	Protein_of_unknown_function_(DUF560)_family_protein	1(10)|1.85	2(38)|7.02	14(115)|23|21.26	None	8(81)|15|41|14.97	None	j_ortholog_cluster_3126|64	SpI|6.31471	64	6(530)|172|75|97.97	2(534)|425|62|98.71	15(422)|91|12|78.00	orthomcl_cluster1393|64	PanOCT_cluster_231|64	9.49|OuterMembrane	MTCFLSKTNPALKVKHRLLKQLLLLLCVDTLTAQAYA	None	None
NAO376_0713	13.425	13.603-0.177	Moraxella_catarrhalis_N4_2000	LXHK01000014_c(11313..12938)	541	60.97/9.01	TPR_repeat	None	None	None	None	ALKVKHRLLKQLLLLLCVDTLTAQAYAHSHHTPIHTPIYEM|1.292|14(254)|46.95	Protein_of_unknown_function_(DUF560)_family_protein	1(10)|1.85	2(38)|7.02	14(115)|23|21.26	None	8(81)|15|41|14.97	None	j_ortholog_cluster_3126|64	SpI|6.31471	64	6(530)|172|75|97.97	2(534)|425|62|98.71	15(422)|91|12|78.00	orthomcl_cluster1393|64	PanOCT_cluster_231|64	9.49|OuterMembrane	MTCFLSKTNPALKVKHRLLKQLLLLLCVDTLTAQAYA	None	None
NAO364_1254	13.422	13.601-0.179	Moraxella_catarrhalis_A9_2000	LXHW01000015_c(11337..12944)	535	60.50/9	TPR_repeat	None	None	None	None	ALKVKHRLLKQLLLLLCVDTLTAQAYAHSHHMPIHTPIYEM|1.292|15(262)|48.97	Protein_of_unknown_function_(DUF560)_family_protein	1(10)|1.87	2(38)|7.10	13(108)|22|20.19	None	8(80)|15|41|14.95	None	j_ortholog_cluster_3126|64	SpI|5.61523	64	7(520)|172|72|97.20	3(520)|415|62|97.20	14(392)|88|12|73.27	orthomcl_cluster1393|64	PanOCT_cluster_231|64	9.49|OuterMembrane	MTCFLSKTNPALKVKHRLLKQLLLLLCVDTLTAQAYA	None	None
NM123P13B1_1092	13.421	13.637-0.216	Moraxella_catarrhalis_123P13B1	M123P13B1_3_240380..241993	537	60.45/8.94	conserved_hypothetical_protein	None	None	None	None	ALKVKHRFLKQVLLLLCVDTLTAQAYAHSHHTPIHTPTHELPSAD|1.311|16(270)|50.28	Protein_of_unknown_function_(DUF560)_family_protein	1(10)|1.86	3(48)|8.94	16(131)|26|24.39	None	8(81)|15|39|15.08	None	j_ortholog_cluster_3126|64	SpI|5.5535	64	7(528)|163|75|98.32	2(534)|411|62|99.44	14(392)|89|12|73.00	orthomcl_cluster1393|64	PanOCT_cluster_231|64	9.49|OuterMembrane	MTCLPKTNPALKVKHRFLKQVLLLLCVDTLTAQA	None	None
NAO365_0181	13.415	15.979-2.563	Moraxella_catarrhalis_C031_2012	LXHV01000002_9245..10003	252	28.60/8.41	MltA-interacting_protein_precursor	None	None	None	None	IFSLAVICGLTTTAYAQSLPIDHDASLRLGVN|1.198|6(107)|42.46	MltA-interacting_protein_MipA_family_protein	None	6(71)|28.17	4(28)|4|11.11	None	5(64)|12|31|25.40	None	j_ortholog_cluster_844|69	SpI|12.9822	69	4(241)|87|61|95.63	1(252)|203|60|100.00	8(207)|47|12|82.14	orthomcl_cluster0671|69	PanOCT_cluster_1350|69	9.93|OuterMembrane	MNIKIFSLAVICGLTTTAYA	0.848326	None
NAO374_0419	13.415	15.979-2.563	Moraxella_catarrhalis_N15_2000	LXHM01000007_9273..10031	252	28.60/8.41	MltA-interacting_protein_precursor	None	None	None	None	IFSLAVICGLTTTAYAQSLPIDHDASLRLGVN|1.198|6(107)|42.46	MltA-interacting_protein_MipA_family_protein	None	6(71)|28.17	4(28)|4|11.11	None	5(64)|12|31|25.40	None	j_ortholog_cluster_844|69	SpI|12.9822	69	4(241)|87|61|95.63	1(252)|203|60|100.00	8(207)|47|12|82.14	orthomcl_cluster0671|69	PanOCT_cluster_1350|69	9.93|OuterMembrane	MNIKIFSLAVICGLTTTAYA	0.848326	None
NAO375_1005	13.415	15.979-2.563	Moraxella_catarrhalis_N19_2000	LXHL01000043_9233..9991	252	28.60/8.41	MltA-interacting_protein_precursor	None	None	None	None	IFSLAVICGLTTTAYAQSLPIDHDASLRLGVN|1.198|6(107)|42.46	MltA-interacting_protein_MipA_family_protein	None	6(71)|28.17	4(28)|4|11.11	None	5(64)|12|31|25.40	None	j_ortholog_cluster_844|69	SpI|12.9822	69	4(241)|87|61|95.63	1(252)|203|60|100.00	8(207)|47|12|82.14	orthomcl_cluster0671|69	PanOCT_cluster_1350|69	9.93|OuterMembrane	MNIKIFSLAVICGLTTTAYA	0.848326	None
NAO376_1448	13.415	15.979-2.563	Moraxella_catarrhalis_N4_2000	LXHK01000030_9250..10008	252	28.60/8.41	MltA-interacting_protein_precursor	None	None	None	None	IFSLAVICGLTTTAYAQSLPIDHDASLRLGVN|1.198|6(107)|42.46	MltA-interacting_protein_MipA_family_protein	None	6(71)|28.17	4(28)|4|11.11	None	5(64)|12|31|25.40	None	j_ortholog_cluster_844|69	SpI|12.9822	69	4(241)|87|61|95.63	1(252)|203|60|100.00	8(207)|47|12|82.14	orthomcl_cluster0671|69	PanOCT_cluster_1350|69	9.93|OuterMembrane	MNIKIFSLAVICGLTTTAYA	0.848326	None
NAO377_1272	13.415	15.979-2.563	Moraxella_catarrhalis_N6_2000	LXHJ01000031_9214..9972	252	28.60/8.41	MltA-interacting_protein_precursor	None	None	None	None	IFSLAVICGLTTTAYAQSLPIDHDASLRLGVN|1.198|6(107)|42.46	MltA-interacting_protein_MipA_family_protein	None	6(71)|28.17	4(28)|4|11.11	None	5(64)|12|31|25.40	None	j_ortholog_cluster_844|69	SpI|12.9822	69	4(241)|87|61|95.63	1(252)|203|60|100.00	8(207)|47|12|82.14	orthomcl_cluster0671|69	PanOCT_cluster_1350|69	9.93|OuterMembrane	MNIKIFSLAVICGLTTTAYA	0.848326	None
NE9M_05400	13.413	13.840-0.427	Moraxella_catarrhalis_46P47B1	AERF01000040_c(16054..18738)	894	98.57/5.13	lactoferrin_binding_protein_B_LbpB	None	None	None	None	GDVVSAAHIYLNGF|1.166|17(253)|28.30	Transferrin_binding_protein-like_solute_binding_protein_family_protein|GO:0016020	None	6(79)|8.84	13(104)|24|11.63	None	21(211)|34|61|23.60	None	j_ortholog_cluster_929|63	SpI|14.1354	61	28(810)|213|75|90.60	8(799)|514|63|89.37	35(579)|107|12|64.77	orthomcl_cluster1184|68	PanOCT_cluster_229|63	9.52|OuterMembrane	MSTVKTPHIFYQKRTLSLAIASIFAALVMTGCRS	None	None
NE9W_06244	13.411	13.628-0.216	Moraxella_catarrhalis_CO72	AERK01000015_c(11251..12864)	537	60.42/8.94	hypothetical_protein	None	None	None	None	ALKVKHRFLKQVLLLLCVDTLTAQAYAHSHHTPIHTPTHELPSADA|1.311|16(271)|50.47	Protein_of_unknown_function_(DUF560)_family_protein	1(10)|1.86	3(48)|8.94	16(131)|26|24.39	None	8(81)|15|39|15.08	None	j_ortholog_cluster_3126|64	SpI|5.1586	64	7(528)|163|75|98.32	2(534)|405|62|99.44	14(392)|89|12|73.00	orthomcl_cluster1393|64	PanOCT_cluster_231|64	9.49|OuterMembrane	MTCLPKTNPALKVKHRFLKQVLLLLCVDTLTAQA	None	None
NE9K_06177	13.396	13.612-0.216	Moraxella_catarrhalis_103P14B1	AERE01000049_c(11250..12863)	537	60.40/8.95	hypothetical_protein	None	None	None	None	ALKVKHRFLKQVLLLLCVDTLTAQAYAHSHHTPIHTPTHELPSADA|1.311|16(271)|50.47	Protein_of_unknown_function_(DUF560)_family_protein	1(10)|1.86	3(48)|8.94	16(131)|26|24.39	None	8(81)|15|39|15.08	None	j_ortholog_cluster_3126|64	SpI|5.1586	64	7(528)|159|75|98.32	2(534)|405|62|99.44	15(391)|85|12|72.81	orthomcl_cluster1393|64	PanOCT_cluster_231|64	9.49|OuterMembrane	MTCLPKTNPALKVKHRFLKQVLLLLCVDTLTAQA	None	None
NE9S_00645	13.396	13.612-0.216	Moraxella_catarrhalis_BC7	AERI01000007_c(11252..12865)	537	60.40/8.95	hypothetical_protein	None	None	None	None	ALKVKHRFLKQVLLLLCVDTLTAQAYAHSHHTPIHTPTHELPSADA|1.311|16(271)|50.47	Protein_of_unknown_function_(DUF560)_family_protein	1(10)|1.86	3(48)|8.94	16(131)|26|24.39	None	8(81)|15|39|15.08	None	j_ortholog_cluster_3126|64	SpI|5.1586	64	7(528)|159|75|98.32	2(534)|405|62|99.44	15(391)|85|12|72.81	orthomcl_cluster1393|64	PanOCT_cluster_231|64	9.49|OuterMembrane	MTCLPKTNPALKVKHRFLKQVLLLLCVDTLTAQA	None	None
NE9Y_00353	13.396	13.612-0.216	Moraxella_catarrhalis_101P30B1	AEPC01000003_48078..49691	537	60.40/8.95	hypothetical_protein	None	None	None	None	ALKVKHRFLKQVLLLLCVDTLTAQAYAHSHHTPIHTPTHELPSADA|1.311|16(271)|50.47	Protein_of_unknown_function_(DUF560)_family_protein	1(10)|1.86	3(48)|8.94	16(131)|26|24.39	None	8(81)|15|39|15.08	None	j_ortholog_cluster_3126|64	SpI|5.1586	64	7(528)|159|75|98.32	2(534)|405|62|99.44	15(391)|85|12|72.81	orthomcl_cluster1393|64	PanOCT_cluster_231|64	9.49|OuterMembrane	MTCLPKTNPALKVKHRFLKQVLLLLCVDTLTAQA	None	None
NM51P9B1_1874	13.39	14.791-1.401	Moraxella_catarrhalis_51P9B1	M51P9B1_11_2208..5051	947	105.4/8.7	tonB_dependent_receptor_family_protein	None	None	/middle|4065|GCAC(3)/	None	KKVLKLSMLSLCLLHIT|1.218|24(313)|33.05	TonB_dependent_receptor_family_protein|GO:0004872,GO:0005215,GO:0006810,GO:0016020	None	9(133)|14.04	18(147)|32|15.52	None	14(138)|20|48|14.57	None	j_ortholog_cluster_1374|64	SpI|18.1223	64	20(875)|268|77|92.40	4(923)|728|63|97.47	42(713)|130|12|75.29	orthomcl_cluster0720|69	PanOCT_cluster_616|67	10.00|OuterMembrane	MTQTKHTNHTKKVLKLSMLSLCLLHITQTAMA	None	1
NM137P16B1_442	13.389	14.790-1.401	Moraxella_catarrhalis_137P16B1	M137P16B1_1_418263..421106	947	105.5/8.7	tonB_dependent_receptor_family_protein	None	None	/middle|420120|GCAC(3)/	None	KKVLKLSMLSLCLLHIT|1.218|24(313)|33.05	TonB_dependent_receptor_family_protein|GO:0004872,GO:0005215,GO:0006810,GO:0016020	None	9(133)|14.04	18(147)|32|15.52	None	14(138)|20|48|14.57	None	j_ortholog_cluster_1374|64	SpI|18.1223	64	20(874)|267|77|92.29	4(923)|728|62|97.47	42(713)|130|12|75.29	orthomcl_cluster0720|69	PanOCT_cluster_616|67	10.00|OuterMembrane	MTQTKHTNHTKKVLKLSMLSLCLLHITQTAMA	None	1
NM166P11B1_461	13.389	14.790-1.401	Moraxella_catarrhalis_166P11B1	M166P11B1_1_430236..433079	947	105.5/8.7	tonB_dependent_receptor_family_protein	None	None	/middle|432093|GCAC(3)/	None	KKVLKLSMLSLCLLHIT|1.218|24(313)|33.05	TonB_dependent_receptor_family_protein|GO:0004872,GO:0005215,GO:0006810,GO:0016020	None	9(133)|14.04	18(147)|32|15.52	None	14(138)|20|48|14.57	None	j_ortholog_cluster_1374|64	SpI|18.1223	64	20(874)|267|77|92.29	4(923)|728|62|97.47	42(713)|130|12|75.29	orthomcl_cluster0720|69	PanOCT_cluster_616|67	10.00|OuterMembrane	MTQTKHTNHTKKVLKLSMLSLCLLHITQTAMA	None	1
NM173P27B1_1959	13.389	14.790-1.401	Moraxella_catarrhalis_173P27B1	M173P27B1_13_c(36094..38937)	947	105.5/8.7	tonB_dependent_receptor_family_protein	None	None	/middle|37069|GTGC(3)/	None	KKVLKLSMLSLCLLHIT|1.218|24(313)|33.05	TonB_dependent_receptor_family_protein|GO:0004872,GO:0005215,GO:0006810,GO:0016020	None	9(133)|14.04	18(147)|32|15.52	None	14(138)|20|48|14.57	None	j_ortholog_cluster_1374|64	SpI|18.1223	64	20(874)|267|77|92.29	4(923)|728|62|97.47	42(713)|130|12|75.29	orthomcl_cluster0720|69	PanOCT_cluster_616|67	10.00|OuterMembrane	MTQTKHTNHTKKVLKLSMLSLCLLHITQTAMA	None	1
NM173P31B1_455	13.389	14.790-1.401	Moraxella_catarrhalis_173P31B1	M173P31B1_1_414957..417800	947	105.5/8.7	tonB_dependent_receptor_family_protein	None	None	/middle|416814|GCAC(3)/	None	KKVLKLSMLSLCLLHIT|1.218|24(313)|33.05	TonB_dependent_receptor_family_protein|GO:0004872,GO:0005215,GO:0006810,GO:0016020	None	9(133)|14.04	18(147)|32|15.52	None	14(138)|20|48|14.57	None	j_ortholog_cluster_1374|64	SpI|18.1223	64	20(874)|267|77|92.29	4(923)|728|62|97.47	42(713)|130|12|75.29	orthomcl_cluster0720|69	PanOCT_cluster_616|67	10.00|OuterMembrane	MTQTKHTNHTKKVLKLSMLSLCLLHITQTAMA	None	1
NM63P48B1_1796	13.389	14.790-1.401	Moraxella_catarrhalis_63P48B1	M63P48B1_9_2175..5018	947	105.5/8.7	tonB_dependent_receptor_family_protein	None	None	/middle|4032|GCAC(3)/	None	KKVLKLSMLSLCLLHIT|1.218|24(313)|33.05	TonB_dependent_receptor_family_protein|GO:0004872,GO:0005215,GO:0006810,GO:0016020	None	9(133)|14.04	18(147)|32|15.52	None	14(138)|20|48|14.57	None	j_ortholog_cluster_1374|64	SpI|18.1223	64	20(874)|267|77|92.29	4(923)|728|62|97.47	42(713)|130|12|75.29	orthomcl_cluster0720|69	PanOCT_cluster_616|67	10.00|OuterMembrane	MTQTKHTNHTKKVLKLSMLSLCLLHITQTAMA	None	1
NM81P26B1_768	13.387	14.788-1.401	Moraxella_catarrhalis_81P26B1	M81P26B1_2_c(29034..31877)	947	105.5/8.75	tonB_dependent_receptor_family_protein	None	None	/middle|30009|GTGC(3)/	None	KKVLKLSMLSLCLLHIT|1.218|24(313)|33.05	TonB_dependent_receptor_family_protein|GO:0004872,GO:0005215,GO:0006810,GO:0016020	None	9(133)|14.04	18(146)|31|15.42	None	14(138)|20|48|14.57	None	j_ortholog_cluster_1374|64	SpI|19.1677	64	20(874)|267|77|92.29	4(923)|728|62|97.47	42(713)|130|12|75.29	orthomcl_cluster0720|69	PanOCT_cluster_616|67	10.00|OuterMembrane	MTQTKHKNHTKKVLKLSMLSLCLLHITQTAMA	None	1
NM123P13B1_391	13.386	14.783-1.397	Moraxella_catarrhalis_123P13B1	M123P13B1_1_371744..374629	961	107.1/8.75	tonB_dependent_receptor_family_protein	None	None	/middle|373643|GCAC(3)/	None	KKVLKLSMLSLCLLHIT|1.218|24(313)|32.57	TonB_dependent_receptor_family_protein|GO:0004872,GO:0005215,GO:0006810,GO:0016020	None	9(133)|13.84	18(147)|32|15.30	None	14(138)|20|48|14.36	None	j_ortholog_cluster_1374|64	SpI|12.4935	64	20(885)|271|77|92.09	4(941)|742|62|97.92	44(731)|132|12|76.07	orthomcl_cluster0720|69	PanOCT_cluster_616|67	10.00|OuterMembrane	MMITGNTMNQIFHLMTQTKHKNHTKKVLKLSMLSLCLLHITQTAMA	0.705357	None
NADC73_RS00335	13.385	14.212-0.827	Moraxella_catarrhalis_489_MCAT	NZ_JVFD01000002_c(30531..32645)	704	75.88/7.59	transferrin-binding_protein	None	None	None	None	IPLTTLCVAISAVLLTACGG|1.210|14(175)|24.86	Transferrin_binding_protein-like_solute_binding_protein_family_protein|GO:0016020	None	9(115)|16.34	13(110)|24|15.62	None	13(129)|18|37|18.32	None	j_ortholog_cluster_310|61	SpII|28.2333	47	22(603)|161|74|85.65	4(661)|457|60|93.89	29(427)|79|12|60.65	orthomcl_cluster0232|70	PanOCT_cluster_655|64	9.49|OuterMembrane	MKHIPLTTLCVAISAVLLTA	0.871613	None
NM115P119B1_1040	13.385	13.636-0.251	Moraxella_catarrhalis_115P119B1	M115P119B1_3_c(81146..82750)	534	60.20/9.02	conserved_hypothetical_protein	None	None	None	None	ALKVKHRFLKQVLLLLCVDTLTAQAYAHSHHTPIHTPTHELPSADA|1.311|16(270)|50.56	Protein_of_unknown_function_(DUF560)_family_protein	2(19)|3.56	3(48)|8.99	16(131)|26|24.53	None	8(81)|15|39|15.17	None	j_ortholog_cluster_3126|64	SpI|4.99591	64	6(526)|164|75|98.50	3(530)|401|62|99.25	14(392)|91|12|73.41	orthomcl_cluster1393|64	PanOCT_cluster_231|64	9.49|OuterMembrane	MTCLPKTNPALKVKHRFLKQVLLLLCVDTLTAQA	None	None
NM119P82B1_1975	13.373	14.774-1.401	Moraxella_catarrhalis_119P82B1	M119P82B1_10_c(29300..32143)	947	105.5/8.7	tonB_dependent_receptor_family_protein	None	None	/middle|30275|GTGC(3)/	None	KKVLKLSMLSLCLLHIT|1.218|24(313)|33.05	TonB_dependent_receptor_family_protein|GO:0004872,GO:0005215,GO:0006810,GO:0016020	None	9(133)|14.04	17(136)|29|14.36	None	14(138)|20|48|14.57	None	j_ortholog_cluster_1374|64	SpI|18.1223	64	20(868)|265|76|91.66	4(923)|728|62|97.47	40(719)|131|12|75.92	orthomcl_cluster0720|69	PanOCT_cluster_616|67	10.00|OuterMembrane	MTQTKHTNHTKKVLKLSMLSLCLLHITQTAMA	None	1
NM80P43B1_1913	13.373	14.774-1.401	Moraxella_catarrhalis_80P43B1	M80P43B1_13_c(29300..32143)	947	105.5/8.7	tonB_dependent_receptor_family_protein	None	None	/middle|30275|GTGC(3)/	None	KKVLKLSMLSLCLLHIT|1.218|24(313)|33.05	TonB_dependent_receptor_family_protein|GO:0004872,GO:0005215,GO:0006810,GO:0016020	None	9(133)|14.04	17(136)|29|14.36	None	14(138)|20|48|14.57	None	j_ortholog_cluster_1374|64	SpI|18.1223	64	20(868)|265|76|91.66	4(923)|728|62|97.47	40(719)|131|12|75.92	orthomcl_cluster0720|69	PanOCT_cluster_616|67	10.00|OuterMembrane	MTQTKHTNHTKKVLKLSMLSLCLLHITQTAMA	None	1
NM75P61B1_1980	13.372	14.773-1.401	Moraxella_catarrhalis_75P61B1	M75P61B1_11_1725..4568	947	105.5/8.75	tonB_dependent_receptor_family_protein	None	None	/middle|3582|GCAC(3)/	None	KKVLKLSMLSLCLLHIT|1.218|24(313)|33.05	TonB_dependent_receptor_family_protein|GO:0004872,GO:0005215,GO:0006810,GO:0016020	None	9(133)|14.04	17(136)|29|14.36	None	14(138)|20|48|14.57	None	j_ortholog_cluster_1374|64	SpI|18.1223	64	20(870)|265|76|91.87	4(923)|728|62|97.47	42(713)|130|12|75.29	orthomcl_cluster0720|69	PanOCT_cluster_616|67	10.00|OuterMembrane	MTQTKHTNHTKKVLKLSMLSLCLLHITQTAMA	None	1
NE9G_05079	13.365	14.762-1.397	Moraxella_catarrhalis_7169	AERC01000019_372222..375107	961	107.1/8.75	hemoglobin_utilization_protein_MhuA	None	None	/middle|374121|GCAC(3)/	None	KKVLKLSMLSLCLLHIT|1.218|24(313)|32.57	TonB_dependent_receptor_family_protein|GO:0004872,GO:0005215,GO:0006810,GO:0016020	None	9(133)|13.84	17(136)|29|14.15	None	14(138)|20|48|14.36	None	j_ortholog_cluster_1374|64	SpI|11.4481	64	20(884)|269|76|91.99	4(941)|739|62|97.92	43(722)|131|12|75.13	orthomcl_cluster0720|69	PanOCT_cluster_616|67	10.00|OuterMembrane	MMITGNTMNQIFHLMTQTKHTNHTKKVLKLSMLSLCLLHITQTAMA	0.711583	None
NM124P20B1_1874	13.348	14.778-1.430	Moraxella_catarrhalis_124P20B1	M124P20B1_11_c(36590..39433)	947	105.5/8.75	tonB_dependent_receptor_family_protein	None	None	/middle|37565|GTGC(3)/	None	KKVLKLSMLSLCLLHIT|1.218|23(302)|31.89	TonB_dependent_receptor_family_protein|GO:0004872,GO:0005215,GO:0006810,GO:0016020	None	10(147)|15.52	18(146)|31|15.42	None	14(140)|21|50|14.78	None	j_ortholog_cluster_1374|64	SpI|18.1223	64	20(870)|265|76|91.87	4(923)|728|62|97.47	41(715)|131|12|75.50	orthomcl_cluster0720|69	PanOCT_cluster_616|67	10.00|OuterMembrane	MTQTKHTNHTKKVLKLSMLSLCLLHITQTAMA	None	1
NM76P18B1_712	13.34	14.767-1.426	Moraxella_catarrhalis_76P18B1	M76P18B1_2_c(29179..32022)	947	105.6/8.8	tonB_dependent_receptor_family_protein	None	None	/middle|30154|GTGC(3)/	None	KKVLKLSMLSLCLLHIT|1.218|23(302)|31.89	TonB_dependent_receptor_family_protein|GO:0004872,GO:0005215,GO:0006810,GO:0016020	None	10(145)|15.31	17(136)|29|14.36	None	14(140)|22|53|14.78	None	j_ortholog_cluster_1374|64	SpI|18.1223	64	20(870)|265|76|91.87	4(923)|728|62|97.47	41(715)|131|12|75.50	orthomcl_cluster0720|69	PanOCT_cluster_616|67	10.00|OuterMembrane	MTQTKHTNHTKKVLKLSMLSLCLLHITQTAMA	None	1
NAO382_0770	13.325	14.378-1.053	Moraxella_catarrhalis_Z7574_1932	LXHE01000006_28936..30087	383	40.40/7.85	UPF0028_protein_YchK	None	None	None	None	ARPVVALVLGG|1.254|9(147)|38.38	Patatin-like_phospholipase_family_protein|GO:0006629	5(58)|15.14	None	7(74)|19|19.32	None	12(165)|33|50|43.08	None	j_ortholog_cluster_1594|39	SpII|16.3574	43	10(354)|110|70|92.43	3(372)|274|61|97.13	15(216)|36|11|56.40	orthomcl_cluster0045|117	PanOCT_cluster_124|62	2.94|Extracellular,7.00|OuterMembrane	MRLAVAAVPVFALILTACGSTTPPSTA	None	None
NAO368_1560	13.323	13.876-0.553	Moraxella_catarrhalis_F20_2000	LXHS01000058_24512..26656	714	77.71/5.95	hypothetical_protein	None	None	None	None	KLLPLKIAVTSAMIVGLGAVSTA|1.156|11(164)|22.97	YadA-like_C-terminal_region_family_protein	None	2(19)|2.66	5(39)|7|5.46	1(22)|3.08	8(79)|13|39|11.06	None	j_ortholog_cluster_4149|144	SpI|12.1746	5	30(606)|124|69|84.87	2(712)|443|62|99.72	29(330)|46|12|46.22	orthomcl_cluster0012|142	PanOCT_cluster_959|57	10.00|OuterMembrane	MKTMKLLPLKIAVTSAMIVGLGAVSTANA	0.708861	None
NAO371_0152	13.288	13.664-0.376	Moraxella_catarrhalis_F24_2000	LXHP01000006_c(11301..12938)	545	61.46/8.84	TPR_repeat	None	None	None	|LPINA_3|	ALKVKHRLLKQLLLLLCVDTLTAQAYAHSHHMPIHTPTHELPSADVLSDE|1.292|15(282)|51.74	Protein_of_unknown_function_(DUF560)_family_protein	1(10)|1.83	2(38)|6.97	14(124)|26|22.75	None	8(79)|14|39|14.50	None	j_ortholog_cluster_3126|64	SpI|5.49661	64	7(531)|172|74|97.43	3(535)|431|62|98.17	16(401)|90|12|73.58	orthomcl_cluster1393|64	PanOCT_cluster_231|64	9.49|OuterMembrane	MTCFLSKTNPALKVKHRLLKQLLLLLCVDTLTAQAYA	None	None
NAO378_0492	13.257	14.730-1.472	Moraxella_catarrhalis_R4_2000	LXHI01000017_1557..4421	954	106.5/8.75	TonB-dependent_receptor	None	None	/middle|3435|GCAC(3)/	None	KALKLSMLSLCLLHIT|1.218|25(315)|33.02	TonB_dependent_receptor_family_protein|GO:0004872,GO:0005215,GO:0006810,GO:0016020	None	12(168)|17.61	15(122)|26|12.79	None	13(124)|19|50|13.00	None	j_ortholog_cluster_1374|64	SpI|19.4202	64	19(880)|267|76|92.24	4(934)|727|63|97.90	44(717)|131|12|75.16	orthomcl_cluster0720|69	PanOCT_cluster_616|67	10.00|OuterMembrane	MNQIFHLMRQTKHKNHTKKALKLSMLSLCLLHITQTAMA	0.720196	None
NAO364_0349	13.254	14.724-1.470	Moraxella_catarrhalis_A9_2000	LXHW01000003_128233..131115	960	107.0/8.69	TonB-dependent_receptor	None	None	/middle|130129|GCAC(3)/	None	KALKLSMLSLCLLHIT|1.218|24(306)|31.87	TonB_dependent_receptor_family_protein|GO:0004872,GO:0005215,GO:0006810,GO:0016020	None	12(168)|17.50	15(120)|24|12.50	None	14(133)|20|51|13.85	None	j_ortholog_cluster_1374|64	SpI|17.0765	64	17(891)|274|75|92.81	4(940)|729|63|97.92	46(725)|131|12|75.52	orthomcl_cluster0720|69	PanOCT_cluster_616|67	10.00|OuterMembrane	MTTGNTMNQIFHLMRQTKHKNHTKKALKLSMLSLCLLHITQTAMA	0.704181	None
NAO379_0860	13.246	14.087-0.840	Moraxella_catarrhalis_Z18_2000	LXHH01000012_c(41440..43539)	699	74.96/6.24	Outer_membrane_receptor_for_lactoferrin_ortransferrin,_lipoprotein_B	None	None	None	None	IPLTTLCVAISAVLLTACGG|1.210|9(116)|16.60	Transferrin_binding_protein-like_solute_binding_protein_family_protein|GO:0016020	None	8(119)|17.02	12(102)|25|14.59	None	12(127)|20|47|18.17	None	j_ortholog_cluster_310|61	SpII|30.0129	43	17(583)|169|75|83.40	5(669)|439|62|95.71	29(418)|75|12|59.80	orthomcl_cluster0232|70	PanOCT_cluster_655|64	9.49|OuterMembrane	MKQIPLTTLCVAISAVLLTA	0.828713	None
NM63P48B1_982	13.246	13.680-0.434	Moraxella_catarrhalis_63P48B1	M63P48B1_3_233359..236031	890	97.96/5.03	transferrin_binding_protein-like_solute_bindingfamily_protein	None	None	None	None	GDVVSAAHIYLNGFQYKHTPATYQVD|1.166|17(264)|29.66	Transferrin_binding_protein-like_solute_binding_protein_family_protein|GO:0016020	None	6(82)|9.21	14(111)|25|12.47	None	17(174)|29|59|19.55	None	j_ortholog_cluster_929|63	SpI|14.1354	61	29(797)|206|76|89.55	9(792)|496|63|88.99	36(572)|103|12|64.27	orthomcl_cluster1184|68	PanOCT_cluster_229|63	9.52|OuterMembrane	MSTVKTPHIFYQKRTLSLAIASIFAALVMTGCRS	None	None
NM51P9B1_44	13.235	14.110-0.875	Moraxella_catarrhalis_51P9B1	M51P9B1_1_c(39489..41573)	694	74.84/8.65	transferrin_binding_protein-like_solute_bindingfamily_protein	None	None	None	None	IPLTTLCVAISAVLLTACGG|1.210|13(163)|23.49	Transferrin_binding_protein-like_solute_binding_protein_family_protein|GO:0016020	None	10(130)|18.73	5(51)|14|7.35	None	13(137)|24|50|19.74	None	j_ortholog_cluster_310|61	SpII|29.8983	55	25(572)|161|76|82.42	4(644)|457|62|92.80	27(411)|81|12|59.22	orthomcl_cluster0232|70	PanOCT_cluster_655|64	9.49|OuterMembrane	MKHIPLTTLCVAISAVLLTA	0.811295	None
NE9O_05276	13.233	13.618-0.385	Moraxella_catarrhalis_12P80B1	AERG01000028_c(11252..12877)	541	60.76/8.85	hypothetical_protein	None	None	None	|SPDGLGDG_2|	ALKVKHRFLKQVLLLLCVDTLTAQAYAHSHHTPIHTPTHELPSADA|1.311|16(273)|50.46	Protein_of_unknown_function_(DUF560)_family_protein	1(10)|1.85	3(40)|7.39	16(133)|28|24.58	None	8(81)|15|39|14.97	None	j_ortholog_cluster_3126|64	SpI|5.1586	64	7(528)|161|75|97.60	3(535)|405|62|98.89	14(392)|89|12|72.46	orthomcl_cluster1393|64	PanOCT_cluster_231|64	9.49|OuterMembrane	MTCLPKTNPALKVKHRFLKQVLLLLCVDTLTAQA	None	None
NM119P82B1_741	13.233	13.618-0.385	Moraxella_catarrhalis_119P82B1	M119P82B1_2_274558..276183	541	60.76/8.85	conserved_hypothetical_protein	None	None	None	|SPDGLGDG_2|	ALKVKHRFLKQVLLLLCVDTLTAQAYAHSHHTPIHTPTHELPSADA|1.311|16(273)|50.46	Protein_of_unknown_function_(DUF560)_family_protein	1(10)|1.85	3(40)|7.39	16(133)|28|24.58	None	8(81)|15|39|14.97	None	j_ortholog_cluster_3126|64	SpI|5.1586	64	7(528)|161|75|97.60	3(535)|405|62|98.89	14(392)|89|12|72.46	orthomcl_cluster1393|64	PanOCT_cluster_231|64	9.49|OuterMembrane	MTCLPKTNPALKVKHRFLKQVLLLLCVDTLTAQA	None	None
NM137P24B1_1059	13.233	13.618-0.385	Moraxella_catarrhalis_137P24B1	M137P24B1_3_247516..249141	541	60.76/8.85	conserved_hypothetical_protein	None	None	None	|SPDGLGDG_2|	ALKVKHRFLKQVLLLLCVDTLTAQAYAHSHHTPIHTPTHELPSADA|1.311|16(273)|50.46	Protein_of_unknown_function_(DUF560)_family_protein	1(10)|1.85	3(40)|7.39	16(133)|28|24.58	None	8(81)|15|39|14.97	None	j_ortholog_cluster_3126|64	SpI|5.1586	64	7(528)|161|75|97.60	3(535)|405|62|98.89	14(392)|89|12|72.46	orthomcl_cluster1393|64	PanOCT_cluster_231|64	9.49|OuterMembrane	MTCLPKTNPALKVKHRFLKQVLLLLCVDTLTAQA	None	None
NM63P48B1_984	13.233	13.618-0.385	Moraxella_catarrhalis_63P48B1	M63P48B1_3_239208..240833	541	60.76/8.85	conserved_hypothetical_protein	None	None	None	|SPDGLGDG_2|	ALKVKHRFLKQVLLLLCVDTLTAQAYAHSHHTPIHTPTHELPSADA|1.311|16(273)|50.46	Protein_of_unknown_function_(DUF560)_family_protein	1(10)|1.85	3(40)|7.39	16(133)|28|24.58	None	8(81)|15|39|14.97	None	j_ortholog_cluster_3126|64	SpI|5.1586	64	7(528)|161|75|97.60	3(535)|405|62|98.89	14(392)|89|12|72.46	orthomcl_cluster1393|64	PanOCT_cluster_231|64	9.49|OuterMembrane	MTCLPKTNPALKVKHRFLKQVLLLLCVDTLTAQA	None	None
NM80P43B1_646	13.233	13.618-0.385	Moraxella_catarrhalis_80P43B1	M80P43B1_2_247636..249261	541	60.76/8.85	conserved_hypothetical_protein	None	None	None	|SPDGLGDG_2|	ALKVKHRFLKQVLLLLCVDTLTAQAYAHSHHTPIHTPTHELPSADA|1.311|16(273)|50.46	Protein_of_unknown_function_(DUF560)_family_protein	1(10)|1.85	3(40)|7.39	16(133)|28|24.58	None	8(81)|15|39|14.97	None	j_ortholog_cluster_3126|64	SpI|5.1586	64	7(528)|161|75|97.60	3(535)|405|62|98.89	14(392)|89|12|72.46	orthomcl_cluster1393|64	PanOCT_cluster_231|64	9.49|OuterMembrane	MTCLPKTNPALKVKHRFLKQVLLLLCVDTLTAQA	None	None
NA9Z59_01890	13.23	13.615-0.385	Moraxella_catarrhalis_CCUG_18283_1978	LZDJ01000018_c(11269..12894)	541	60.79/8.85	hypothetical_protein	None	None	None	|SPDGLGDG_2|	ALKVKHRFLKQVLLLLCVDTLTAQAYAHSHHTPIHTPMHELPSADA|1.311|16(273)|50.46	Protein_of_unknown_function_(DUF560)_family_protein	1(10)|1.85	3(40)|7.39	15(126)|27|23.29	None	8(79)|14|38|14.60	None	j_ortholog_cluster_3126|64	SpI|4.69138	64	7(528)|163|76|97.60	3(535)|411|62|98.89	14(396)|90|12|73.20	orthomcl_cluster1393|64	PanOCT_cluster_231|64	9.49|OuterMembrane	MTCLPKTNPALKVKHRFLKQVLLLLCVDTLTAQA	None	None
NM166P11B1_1165	13.23	13.615-0.385	Moraxella_catarrhalis_166P11B1	M166P11B1_3_202457..204082	541	60.71/8.94	conserved_hypothetical_protein	None	None	None	|SPDGLGDG_2|	ALKVKHRFLKQVLLLLCVDTLTAQAYAHSHHTPIHTPTHELPSADA|1.311|16(273)|50.46	Protein_of_unknown_function_(DUF560)_family_protein	1(10)|1.85	3(40)|7.39	15(126)|27|23.29	None	8(81)|15|39|14.97	None	j_ortholog_cluster_3126|64	SpI|5.32129	64	7(528)|161|75|97.60	3(538)|411|62|99.45	14(392)|89|12|72.46	orthomcl_cluster1393|64	PanOCT_cluster_231|64	9.49|OuterMembrane	MTCLPKTNPALKVKHRFLKQVLLLLCVDTLTAQA	None	None
NM115P119B1_864	13.228	14.104-0.876	Moraxella_catarrhalis_115P119B1	M115P119B1_2_361687..363777	696	75.41/6.57	transferrin_binding_protein-like_solute_bindingfamily_protein	None	None	None	None	IPLTTLCVAISAVLLTACGG|1.210|12(153)|21.98	Transferrin_binding_protein-like_solute_binding_protein_family_protein|GO:0016020	None	11(131)|18.82	9(72)|16|10.34	None	11(116)|19|42|16.67	None	j_ortholog_cluster_310|61	SpII|29.6456	55	21(592)|173|74|85.06	2(654)|435|59|93.97	28(430)|85|12|61.78	orthomcl_cluster0232|70	PanOCT_cluster_655|64	3.73|OuterMembrane,6.26|Extracellular	MKHIPLTTLCVAISAVLLTA	0.76685	None
NAO366_0084	13.224	14.109-0.885	Moraxella_catarrhalis_C10	LXHU01000003_87795..89945	716	76.91/7.12	Outer_membrane_receptor_for_lactoferrin_ortransferrin,_lipoprotein_B	None	None	None	None	IPLTTLCVAISAVLLTACGG|1.210|11(142)|19.83	Transferrin_binding_protein-like_solute_binding_protein_family_protein|GO:0016020	None	10(138)|19.27	15(118)|25|16.48	None	13(138)|22|53|19.27	None	j_ortholog_cluster_310|61	SpII|29.8284	40	15(588)|165|74|82.12	5(652)|438|63|91.06	29(417)|77|12|58.24	orthomcl_cluster0232|70	PanOCT_cluster_655|64	9.49|OuterMembrane	MKQIPLTTLCVAISAVLLTA	0.802349	None
NAO372_0064	13.224	15.672-2.449	Moraxella_catarrhalis_N1_2000	LXHO01000004_c(2965..4197)	410	45.91/9.33	hypothetical_protein	None	None	None	None	FGASVSYLHPLD|1.175|8(116)|28.29	hypothetical_protein_domain_protein	None	8(92)|22.44	4(29)|5|7.07	None	6(64)|12|37|15.61	None	j_ortholog_cluster_2122|63	SpI|10.7274	63	4(402)|141|73|98.05	1(410)|313|60|100.00	14(364)|77|12|88.78	orthomcl_cluster1406|63	PanOCT_cluster_109|63	9.49|OuterMembrane	MKPSIIKNPLKLLTAMILLNAMPSHA	0.705771	None
NE9W_05704	13.221	14.096-0.875	Moraxella_catarrhalis_CO72	AERK01000012_13485..15614	709	76.51/8.24	transferrin_binding_protein_B_TbpB	None	None	None	None	IPLTTLCVAISAVLLTACGG|1.210|12(153)|21.58	Transferrin_binding_protein-like_solute_binding_protein_family_protein|GO:0016020	None	10(133)|18.76	10(86)|20|12.13	None	12(118)|20|48|16.64	None	j_ortholog_cluster_310|61	SpII|28.6924	49	20(604)|168|77|85.19	5(640)|435|62|90.27	29(436)|83|12|61.50	orthomcl_cluster0232|70	PanOCT_cluster_655|64	9.49|OuterMembrane	MKHIPLTTLCVAISAVLLTA	0.820382	None
NE9M_05385	13.215	13.631-0.416	Moraxella_catarrhalis_46P47B1	AERF01000040_c(11249..12865)	538	60.41/8.85	hypothetical_protein	None	None	None	|SPDGLGDG_2|	ALKVKHRFLKQVLLLLCVDTLTAQAYAHSHHTPIHTPTHELSSADA|1.311|16(271)|50.37	Protein_of_unknown_function_(DUF560)_family_protein	1(10)|1.86	3(48)|8.92	16(136)|27|25.28	None	8(81)|15|39|15.06	None	j_ortholog_cluster_3126|64	SpI|5.15129	64	8(517)|160|75|96.10	3(535)|406|62|99.44	14(392)|89|12|72.86	orthomcl_cluster1393|64	PanOCT_cluster_231|64	9.49|OuterMembrane	MTCLPKTNPALKVKHRFLKQVLLLLCVDTLTAQA	None	None
NM75P61B1_737	13.208	13.622-0.414	Moraxella_catarrhalis_75P61B1	M75P61B1_2_266259..267884	541	60.75/8.74	conserved_hypothetical_protein	None	None	None	|SPDGLGDG_2|	ALKVKHRFLKQVLLLLCVDTLTAQAYAHSHHTPIHTPTHELPSADA|1.311|16(271)|50.09	Protein_of_unknown_function_(DUF560)_family_protein	1(10)|1.85	3(48)|8.87	16(136)|27|25.14	None	8(81)|15|39|14.97	None	j_ortholog_cluster_3126|64	SpI|5.1586	64	7(528)|163|75|97.60	3(535)|405|62|98.89	14(392)|89|12|72.46	orthomcl_cluster1393|64	PanOCT_cluster_231|64	9.49|OuterMembrane	MTCLPKTNPALKVKHRFLKQVLLLLCVDTLTAQA	None	None
NADC71_RS06745	13.206	13.620-0.414	Moraxella_catarrhalis_157.rep2_MCAT	NZ_JVRY01000039_c(12523..14148)	541	60.74/8.85	hypothetical_protein	None	None	None	|SPDGLGDG_2|	ALKVKHRFLKQVLLLLCVDTLTAQAYAHSHHTPIHTPTHELPSADA|1.311|16(273)|50.46	Protein_of_unknown_function_(DUF560)_family_protein	1(10)|1.85	3(48)|8.87	16(133)|28|24.58	None	8(81)|15|39|14.97	None	j_ortholog_cluster_3126|64	SpI|5.1586	64	7(528)|162|75|97.60	3(535)|405|62|98.89	14(392)|89|12|72.46	orthomcl_cluster1393|64	PanOCT_cluster_231|64	9.49|OuterMembrane	MTCLPKTNPALKVKHRFLKQVLLLLCVDTLTAQA	None	None
NADC73_RS07250	13.206	13.620-0.414	Moraxella_catarrhalis_489_MCAT	NZ_JVFD01000037_c(12523..14148)	541	60.74/8.85	hypothetical_protein	None	None	None	|SPDGLGDG_2|	ALKVKHRFLKQVLLLLCVDTLTAQAYAHSHHTPIHTPTHELPSADA|1.311|16(273)|50.46	Protein_of_unknown_function_(DUF560)_family_protein	1(10)|1.85	3(48)|8.87	16(133)|28|24.58	None	8(81)|15|39|14.97	None	j_ortholog_cluster_3126|64	SpI|5.1586	64	7(528)|162|75|97.60	3(535)|405|62|98.89	14(392)|89|12|72.46	orthomcl_cluster1393|64	PanOCT_cluster_231|64	9.49|OuterMembrane	MTCLPKTNPALKVKHRFLKQVLLLLCVDTLTAQA	None	None
NADC99_RS08155	13.206	13.620-0.414	Moraxella_catarrhalis_157.rep1_MCAT	NZ_JVRZ01000043_161000..162625	541	60.74/8.85	hypothetical_protein	None	None	None	|SPDGLGDG_2|	ALKVKHRFLKQVLLLLCVDTLTAQAYAHSHHTPIHTPTHELPSADA|1.311|16(273)|50.46	Protein_of_unknown_function_(DUF560)_family_protein	1(10)|1.85	3(48)|8.87	16(133)|28|24.58	None	8(81)|15|39|14.97	None	j_ortholog_cluster_3126|64	SpI|5.1586	64	7(528)|162|75|97.60	3(535)|405|62|98.89	14(392)|89|12|72.46	orthomcl_cluster1393|64	PanOCT_cluster_231|64	9.49|OuterMembrane	MTCLPKTNPALKVKHRFLKQVLLLLCVDTLTAQA	None	None
NADD41_RS01495	13.206	13.620-0.414	Moraxella_catarrhalis_340_MCAT	NZ_JVKW01000015_35719..37344	541	60.74/8.85	hypothetical_protein	None	None	None	|SPDGLGDG_2|	ALKVKHRFLKQVLLLLCVDTLTAQAYAHSHHTPIHTPTHELPSADA|1.311|16(273)|50.46	Protein_of_unknown_function_(DUF560)_family_protein	1(10)|1.85	3(48)|8.87	16(133)|28|24.58	None	8(81)|15|39|14.97	None	j_ortholog_cluster_3126|64	SpI|5.1586	64	7(528)|162|75|97.60	3(535)|405|62|98.89	14(392)|89|12|72.46	orthomcl_cluster1393|64	PanOCT_cluster_231|64	9.49|OuterMembrane	MTCLPKTNPALKVKHRFLKQVLLLLCVDTLTAQA	None	None
NADD58_RS06650	13.206	13.620-0.414	Moraxella_catarrhalis_339_MCAT	NZ_JVKY01000043_c(12524..14149)	541	60.74/8.85	hypothetical_protein	None	None	None	|SPDGLGDG_2|	ALKVKHRFLKQVLLLLCVDTLTAQAYAHSHHTPIHTPTHELPSADA|1.311|16(273)|50.46	Protein_of_unknown_function_(DUF560)_family_protein	1(10)|1.85	3(48)|8.87	16(133)|28|24.58	None	8(81)|15|39|14.97	None	j_ortholog_cluster_3126|64	SpI|5.1586	64	7(528)|162|75|97.60	3(535)|405|62|98.89	14(392)|89|12|72.46	orthomcl_cluster1393|64	PanOCT_cluster_231|64	9.49|OuterMembrane	MTCLPKTNPALKVKHRFLKQVLLLLCVDTLTAQA	None	None
NADD97_RS06470	13.206	13.620-0.414	Moraxella_catarrhalis_611_MCAT	NZ_JVAC01000041_c(11294..12919)	541	60.74/8.85	hypothetical_protein	None	None	None	|SPDGLGDG_2|	ALKVKHRFLKQVLLLLCVDTLTAQAYAHSHHTPIHTPTHELPSADA|1.311|16(273)|50.46	Protein_of_unknown_function_(DUF560)_family_protein	1(10)|1.85	3(48)|8.87	16(133)|28|24.58	None	8(81)|15|39|14.97	None	j_ortholog_cluster_3126|64	SpI|5.1586	64	7(528)|162|75|97.60	3(535)|405|62|98.89	14(392)|89|12|72.46	orthomcl_cluster1393|64	PanOCT_cluster_231|64	9.49|OuterMembrane	MTCLPKTNPALKVKHRFLKQVLLLLCVDTLTAQA	None	None
NADD99_RS04665	13.206	13.620-0.414	Moraxella_catarrhalis_613_MCAT	NZ_JVAA01000030_c(11300..12925)	541	60.74/8.85	hypothetical_protein	None	None	None	|SPDGLGDG_2|	ALKVKHRFLKQVLLLLCVDTLTAQAYAHSHHTPIHTPTHELPSADA|1.311|16(273)|50.46	Protein_of_unknown_function_(DUF560)_family_protein	1(10)|1.85	3(48)|8.87	16(133)|28|24.58	None	8(81)|15|39|14.97	None	j_ortholog_cluster_3126|64	SpI|5.1586	64	7(528)|162|75|97.60	3(535)|405|62|98.89	14(392)|89|12|72.46	orthomcl_cluster1393|64	PanOCT_cluster_231|64	9.49|OuterMembrane	MTCLPKTNPALKVKHRFLKQVLLLLCVDTLTAQA	None	None
NBAE51_06340	13.206	13.620-0.414	Moraxella_catarrhalis_CCUG_57283_03	LZYD01000003_264591..266216	541	60.74/8.85	hypothetical_protein	None	None	None	|SPDGLGDG_2|	ALKVKHRFLKQVLLLLCVDTLTAQAYAHSHHTPIHTPTHELPSADA|1.311|16(273)|50.46	Protein_of_unknown_function_(DUF560)_family_protein	1(10)|1.85	3(48)|8.87	16(133)|28|24.58	None	8(81)|15|39|14.97	None	j_ortholog_cluster_3126|64	SpI|5.1586	64	7(528)|162|75|97.60	3(535)|405|62|98.89	14(392)|89|12|72.46	orthomcl_cluster1393|64	PanOCT_cluster_231|64	9.49|OuterMembrane	MTCLPKTNPALKVKHRFLKQVLLLLCVDTLTAQA	None	None
NDR90_RS08305	13.206	13.620-0.414	Moraxella_catarrhalis_25240	NZ_CP008804_c(1805408..1807033)	541	60.71/8.85	hypothetical_protein	None	None	None	|SPDGLGDG_2|	ALKVKHRFLKQVLLLLCVDTLTAQAYAHSHHTPIHTPTHELPSADA|1.311|16(273)|50.46	Protein_of_unknown_function_(DUF560)_family_protein	1(10)|1.85	3(48)|8.87	16(133)|28|24.58	None	8(81)|15|39|14.97	None	j_ortholog_cluster_3126|64	SpI|5.1586	64	7(528)|162|75|97.60	3(535)|405|62|98.89	14(392)|89|12|72.46	orthomcl_cluster1393|64	PanOCT_cluster_231|64	9.49|OuterMembrane	MTCLPKTNPALKVKHRFLKQVLLLLCVDTLTAQA	None	None
NE9G_02593	13.206	13.620-0.414	Moraxella_catarrhalis_7169	AERC01000011_262922..264547	541	60.74/8.85	hypothetical_protein	None	None	None	|SPDGLGDG_2|	ALKVKHRFLKQVLLLLCVDTLTAQAYAHSHHTPIHTPTHELPSADA|1.311|16(273)|50.46	Protein_of_unknown_function_(DUF560)_family_protein	1(10)|1.85	3(48)|8.87	16(133)|28|24.58	None	8(81)|15|39|14.97	None	j_ortholog_cluster_3126|64	SpI|5.1586	64	7(528)|162|75|97.60	3(535)|405|62|98.89	14(392)|89|12|72.46	orthomcl_cluster1393|64	PanOCT_cluster_231|64	9.49|OuterMembrane	MTCLPKTNPALKVKHRFLKQVLLLLCVDTLTAQA	None	None
NE9U_06637	13.206	13.620-0.414	Moraxella_catarrhalis_BC8	AERJ01000021_48008..49633	541	60.74/8.85	hypothetical_protein	None	None	None	|SPDGLGDG_2|	ALKVKHRFLKQVLLLLCVDTLTAQAYAHSHHTPIHTPTHELPSADA|1.311|16(273)|50.46	Protein_of_unknown_function_(DUF560)_family_protein	1(10)|1.85	3(48)|8.87	16(133)|28|24.58	None	8(81)|15|39|14.97	None	j_ortholog_cluster_3126|64	SpI|5.1586	64	7(528)|162|75|97.60	3(535)|405|62|98.89	14(392)|89|12|72.46	orthomcl_cluster1393|64	PanOCT_cluster_231|64	9.49|OuterMembrane	MTCLPKTNPALKVKHRFLKQVLLLLCVDTLTAQA	None	None
NM124P20B1_652	13.206	13.620-0.414	Moraxella_catarrhalis_124P20B1	M124P20B1_2_237482..239107	541	60.74/8.85	conserved_hypothetical_protein	None	None	None	|SPDGLGDG_2|	ALKVKHRFLKQVLLLLCVDTLTAQAYAHSHHTPIHTPTHELPSADA|1.311|16(273)|50.46	Protein_of_unknown_function_(DUF560)_family_protein	1(10)|1.85	3(48)|8.87	16(133)|28|24.58	None	8(81)|15|39|14.97	None	j_ortholog_cluster_3126|64	SpI|5.1586	64	7(528)|162|75|97.60	3(535)|405|62|98.89	14(392)|89|12|72.46	orthomcl_cluster1393|64	PanOCT_cluster_231|64	9.49|OuterMembrane	MTCLPKTNPALKVKHRFLKQVLLLLCVDTLTAQA	None	None
NM173P27B1_473	13.206	13.620-0.414	Moraxella_catarrhalis_173P27B1	M173P27B1_2_c(81151..82776)	541	60.74/8.85	conserved_hypothetical_protein	None	None	None	|SPDGLGDG_2|	ALKVKHRFLKQVLLLLCVDTLTAQAYAHSHHTPIHTPTHELPSADA|1.311|16(273)|50.46	Protein_of_unknown_function_(DUF560)_family_protein	1(10)|1.85	3(48)|8.87	16(133)|28|24.58	None	8(81)|15|39|14.97	None	j_ortholog_cluster_3126|64	SpI|5.1586	64	7(528)|162|75|97.60	3(535)|405|62|98.89	14(392)|89|12|72.46	orthomcl_cluster1393|64	PanOCT_cluster_231|64	9.49|OuterMembrane	MTCLPKTNPALKVKHRFLKQVLLLLCVDTLTAQA	None	None
NM173P31B1_695	13.206	13.620-0.414	Moraxella_catarrhalis_173P31B1	M173P31B1_2_202533..204158	541	60.74/8.85	conserved_hypothetical_protein	None	None	None	|SPDGLGDG_2|	ALKVKHRFLKQVLLLLCVDTLTAQAYAHSHHTPIHTPTHELPSADA|1.311|16(273)|50.46	Protein_of_unknown_function_(DUF560)_family_protein	1(10)|1.85	3(48)|8.87	16(133)|28|24.58	None	8(81)|15|39|14.97	None	j_ortholog_cluster_3126|64	SpI|5.1586	64	7(528)|162|75|97.60	3(535)|405|62|98.89	14(392)|89|12|72.46	orthomcl_cluster1393|64	PanOCT_cluster_231|64	9.49|OuterMembrane	MTCLPKTNPALKVKHRFLKQVLLLLCVDTLTAQA	None	None
NM76P10B1_1089	13.206	13.620-0.414	Moraxella_catarrhalis_76P10B1	M76P10B1_3_238156..239781	541	60.74/8.85	conserved_hypothetical_protein	None	None	None	|SPDGLGDG_2|	ALKVKHRFLKQVLLLLCVDTLTAQAYAHSHHTPIHTPTHELPSADA|1.311|16(273)|50.46	Protein_of_unknown_function_(DUF560)_family_protein	1(10)|1.85	3(48)|8.87	16(133)|28|24.58	None	8(81)|15|39|14.97	None	j_ortholog_cluster_3126|64	SpI|5.1586	64	7(528)|162|75|97.60	3(535)|405|62|98.89	14(392)|89|12|72.46	orthomcl_cluster1393|64	PanOCT_cluster_231|64	9.49|OuterMembrane	MTCLPKTNPALKVKHRFLKQVLLLLCVDTLTAQA	None	None
NM76P18B1_1403	13.206	13.620-0.414	Moraxella_catarrhalis_76P18B1	M76P18B1_3_239007..240632	541	60.74/8.85	conserved_hypothetical_protein	None	None	None	|SPDGLGDG_2|	ALKVKHRFLKQVLLLLCVDTLTAQAYAHSHHTPIHTPTHELPSADA|1.311|16(273)|50.46	Protein_of_unknown_function_(DUF560)_family_protein	1(10)|1.85	3(48)|8.87	16(133)|28|24.58	None	8(81)|15|39|14.97	None	j_ortholog_cluster_3126|64	SpI|5.1586	64	7(528)|162|75|97.60	3(535)|405|62|98.89	14(392)|89|12|72.46	orthomcl_cluster1393|64	PanOCT_cluster_231|64	9.49|OuterMembrane	MTCLPKTNPALKVKHRFLKQVLLLLCVDTLTAQA	None	None
NM81P26B1_1432	13.206	13.620-0.414	Moraxella_catarrhalis_81P26B1	M81P26B1_3_240071..241696	541	60.74/8.85	conserved_hypothetical_protein	None	None	None	|SPDGLGDG_2|	ALKVKHRFLKQVLLLLCVDTLTAQAYAHSHHTPIHTPTHELPSADA|1.311|16(273)|50.46	Protein_of_unknown_function_(DUF560)_family_protein	1(10)|1.85	3(48)|8.87	16(133)|28|24.58	None	8(81)|15|39|14.97	None	j_ortholog_cluster_3126|64	SpI|5.1586	64	7(528)|162|75|97.60	3(535)|405|62|98.89	14(392)|89|12|72.46	orthomcl_cluster1393|64	PanOCT_cluster_231|64	9.49|OuterMembrane	MTCLPKTNPALKVKHRFLKQVLLLLCVDTLTAQA	None	None
NM87P67B1_689	13.206	13.620-0.414	Moraxella_catarrhalis_87P67B1	M87P67B1_2_237350..238975	541	60.74/8.85	conserved_hypothetical_protein	None	None	None	|SPDGLGDG_2|	ALKVKHRFLKQVLLLLCVDTLTAQAYAHSHHTPIHTPTHELPSADA|1.311|16(273)|50.46	Protein_of_unknown_function_(DUF560)_family_protein	1(10)|1.85	3(48)|8.87	16(133)|28|24.58	None	8(81)|15|39|14.97	None	j_ortholog_cluster_3126|64	SpI|5.1586	64	7(528)|162|75|97.60	3(535)|405|62|98.89	14(392)|89|12|72.46	orthomcl_cluster1393|64	PanOCT_cluster_231|64	9.49|OuterMembrane	MTCLPKTNPALKVKHRFLKQVLLLLCVDTLTAQA	None	None
NMCRH_0261	13.206	13.620-0.414	Moraxella_catarrhalis_RH4_1994	AMSO01000002_201954..203579	541	60.74/8.85	hypothetical_protein	None	None	None	|SPDGLGDG_2|	ALKVKHRFLKQVLLLLCVDTLTAQAYAHSHHTPIHTPTHELPSADA|1.311|16(273)|50.46	Protein_of_unknown_function_(DUF560)_family_protein	1(10)|1.85	3(48)|8.87	16(133)|28|24.58	None	8(81)|15|39|14.97	None	j_ortholog_cluster_3126|64	SpI|5.1586	64	7(528)|162|75|97.60	3(535)|405|62|98.89	14(392)|89|12|72.46	orthomcl_cluster1393|64	PanOCT_cluster_231|64	9.49|OuterMembrane	MTCLPKTNPALKVKHRFLKQVLLLLCVDTLTAQA	None	None
NMCR_RS00995	13.206	13.620-0.414	Moraxella_catarrhalis_BBH18	NC_014147_232721..234346	541	60.74/8.85	hypothetical_protein	None	None	None	|SPDGLGDG_2|	ALKVKHRFLKQVLLLLCVDTLTAQAYAHSHHTPIHTPTHELPSADA|1.311|16(273)|50.46	Protein_of_unknown_function_(DUF560)_family_protein	1(10)|1.85	3(48)|8.87	16(133)|28|24.58	None	8(81)|15|39|14.97	None	j_ortholog_cluster_3126|64	SpI|5.1586	64	7(528)|162|75|97.60	3(535)|405|62|98.89	14(392)|89|12|72.46	orthomcl_cluster1393|64	PanOCT_cluster_231|64	9.49|OuterMembrane	MTCLPKTNPALKVKHRFLKQVLLLLCVDTLTAQA	None	None
NA4U55_01210	13.196	13.611-0.414	Moraxella_catarrhalis_CCUG_353	LWAH01000001_277349..278974	541	60.77/8.85	hypothetical_protein	None	None	None	|SPDGLGDG_2|	ALKVKHRFLKQVLLLLCVDTLTAQAYAHSHHTPIHTPTHELPSADA|1.311|16(271)|50.09	Protein_of_unknown_function_(DUF560)_family_protein	1(10)|1.85	3(48)|8.87	16(131)|26|24.21	None	8(81)|15|39|14.97	None	j_ortholog_cluster_3126|64	SpI|5.1586	64	7(528)|163|75|97.60	3(535)|405|62|98.89	14(392)|89|12|72.46	orthomcl_cluster1393|64	PanOCT_cluster_231|64	9.49|OuterMembrane	MTCLPKTNPALKVKHRFLKQVLLLLCVDTLTAQA	None	None
NAO373_0725	13.196	14.054-0.858	Moraxella_catarrhalis_N12_2000	LXHN01000016_c(41445..43556)	703	75.88/7.14	Outer_membrane_receptor_for_lactoferrin_ortransferrin,_lipoprotein_B	None	None	None	None	IPLTTLCVAISAVLLTACGG|1.210|8(110)|15.65	Transferrin_binding_protein-like_solute_binding_protein_family_protein|GO:0016020	None	9(126)|17.92	13(101)|22|14.37	None	12(122)|20|48|17.35	None	j_ortholog_cluster_310|61	SpII|30.2688	44	16(588)|168|74|83.64	6(671)|436|63|95.45	29(416)|76|12|59.17	orthomcl_cluster0232|70	PanOCT_cluster_655|64	9.49|OuterMembrane	MKHIPLTTLCVAISAVLLTA	0.823695	None
NE9Q_00977	13.196	13.611-0.414	Moraxella_catarrhalis_BC1	AERH01000012_c(11249..12874)	541	60.77/8.85	hypothetical_protein	None	None	None	|SPDGLGDG_2|	ALKVKHRFLKQVLLLLCVDTLTAQAYAHSHHTPIHTPTHELPSADA|1.311|16(271)|50.09	Protein_of_unknown_function_(DUF560)_family_protein	1(10)|1.85	3(48)|8.87	16(131)|26|24.21	None	8(81)|15|39|14.97	None	j_ortholog_cluster_3126|64	SpI|5.1586	64	7(528)|163|75|97.60	3(535)|405|62|98.89	14(392)|89|12|72.46	orthomcl_cluster1393|64	PanOCT_cluster_231|64	9.49|OuterMembrane	MTCLPKTNPALKVKHRFLKQVLLLLCVDTLTAQA	None	None
NM148P19B1_731	13.196	13.611-0.414	Moraxella_catarrhalis_148P19B1	M148P19B1_2_265251..266876	541	60.77/8.85	conserved_hypothetical_protein	None	None	None	|SPDGLGDG_2|	ALKVKHRFLKQVLLLLCVDTLTAQAYAHSHHTPIHTPTHELPSADA|1.311|16(271)|50.09	Protein_of_unknown_function_(DUF560)_family_protein	1(10)|1.85	3(48)|8.87	16(131)|26|24.21	None	8(81)|15|39|14.97	None	j_ortholog_cluster_3126|64	SpI|5.1586	64	7(528)|163|75|97.60	3(535)|405|62|98.89	14(392)|89|12|72.46	orthomcl_cluster1393|64	PanOCT_cluster_231|64	9.49|OuterMembrane	MTCLPKTNPALKVKHRFLKQVLLLLCVDTLTAQA	None	None
NM87P15B2_1219	13.196	13.611-0.414	Moraxella_catarrhalis_87P15B2	M87P15B2_3_265260..266885	541	60.77/8.85	conserved_hypothetical_protein	None	None	None	|SPDGLGDG_2|	ALKVKHRFLKQVLLLLCVDTLTAQAYAHSHHTPIHTPTHELPSADA|1.311|16(271)|50.09	Protein_of_unknown_function_(DUF560)_family_protein	1(10)|1.85	3(48)|8.87	16(131)|26|24.21	None	8(81)|15|39|14.97	None	j_ortholog_cluster_3126|64	SpI|5.1586	64	7(528)|163|75|97.60	3(535)|405|62|98.89	14(392)|89|12|72.46	orthomcl_cluster1393|64	PanOCT_cluster_231|64	9.49|OuterMembrane	MTCLPKTNPALKVKHRFLKQVLLLLCVDTLTAQA	None	None
NMCR_RS03140	13.194	14.072-0.879	Moraxella_catarrhalis_BBH18	NC_014147_701826..703952	708	75.80/8.73	transferrin-binding_protein	None	None	None	None	IPLTTLCVAISAVLLTACGG|1.210|10(134)|18.93	Transferrin_binding_protein-like_solute_binding_protein_family_protein|GO:0016020	None	10(134)|18.93	11(86)|18|12.15	None	10(112)|19|44|15.82	None	j_ortholog_cluster_310|61	SpII|30.2688	36	20(592)|162|76|83.62	5(680)|459|61|96.05	28(439)|85|12|62.01	orthomcl_cluster0232|70	PanOCT_cluster_655|64	9.49|OuterMembrane	MKHIPLTTLCVAISAVLLTA	0.878868	None
NM137P16B1_935	13.191	13.605-0.414	Moraxella_catarrhalis_137P16B1	M137P16B1_3_c(81144..82769)	541	60.71/8.86	conserved_hypothetical_protein	None	None	None	|SPDGLGDG_2|	ALKVKHRFLKQVLLLLCVDTLTAQAYAHSHHTPIHTPTHELPSADA|1.311|16(273)|50.46	Protein_of_unknown_function_(DUF560)_family_protein	1(10)|1.85	3(48)|8.87	16(133)|28|24.58	None	8(81)|15|39|14.97	None	j_ortholog_cluster_3126|64	SpI|5.1586	64	7(528)|158|75|97.60	3(535)|405|62|98.89	15(391)|85|12|72.27	orthomcl_cluster1393|64	PanOCT_cluster_231|64	9.49|OuterMembrane	MTCLPKTNPALKVKHRFLKQVLLLLCVDTLTAQA	None	None
NMC25239_RS01235	13.191	13.605-0.414	Moraxella_catarrhalis_ATCC_25239	NZ_CP007669_285412..287037	541	60.71/8.86	hypothetical_protein	None	None	None	|SPDGLGDG_2|	ALKVKHRFLKQVLLLLCVDTLTAQAYAHSHHTPIHTPTHELPSADA|1.311|16(273)|50.46	Protein_of_unknown_function_(DUF560)_family_protein	1(10)|1.85	3(48)|8.87	16(133)|28|24.58	None	8(81)|15|39|14.97	None	j_ortholog_cluster_3126|64	SpI|5.1586	64	7(528)|158|75|97.60	3(535)|405|62|98.89	15(391)|85|12|72.27	orthomcl_cluster1393|64	PanOCT_cluster_231|64	9.49|OuterMembrane	MTCLPKTNPALKVKHRFLKQVLLLLCVDTLTAQA	None	None
NM123P13B1_1090	13.184	13.832-0.649	Moraxella_catarrhalis_123P13B1	M123P13B1_3_234544..237204	886	97.46/5.2	transferrin_binding_protein-like_solute_bindingfamily_protein	None	None	None	|DPQDDGAD_2|	GDVVSAAHIYLNGF|1.166|15(236)|26.64	Transferrin_binding_protein-like_solute_binding_protein_family_protein|GO:0016020	None	7(88)|9.93	15(117)|22|13.21	None	19(189)|29|53|21.33	None	j_ortholog_cluster_929|63	SpI|14.1354	61	27(791)|215|76|89.28	8(839)|525|62|94.70	38(589)|108|12|66.48	orthomcl_cluster1184|68	PanOCT_cluster_229|63	9.52|OuterMembrane	MSTVKTPHIFYQKRTLSLAIASIFAALVMTGCRS	None	None
NAO365_0336	13.179	14.075-0.896	Moraxella_catarrhalis_C031_2012	LXHV01000003_84074..86182	702	75.71/6.83	Outer_membrane_receptor_for_lactoferrin_ortransferrin,_lipoprotein_B	None	None	None	None	IPLTTLCVAISAVLLTACGG|1.210|8(109)|15.53	Transferrin_binding_protein-like_solute_binding_protein_family_protein|GO:0016020	None	10(139)|19.80	15(115)|24|16.38	None	12(123)|21|47|17.52	None	j_ortholog_cluster_310|61	SpII|30.2688	43	15(592)|167|74|84.33	6(670)|429|63|95.44	29(416)|75|12|59.26	orthomcl_cluster0232|70	PanOCT_cluster_655|64	9.49|OuterMembrane	MKHIPLTTLCVAISAVLLTA	0.836291	None
NAO377_1388	13.179	14.075-0.896	Moraxella_catarrhalis_N6_2000	LXHJ01000032_c(40627..42735)	702	75.71/6.83	Outer_membrane_receptor_for_lactoferrin_ortransferrin,_lipoprotein_B	None	None	None	None	IPLTTLCVAISAVLLTACGG|1.210|8(109)|15.53	Transferrin_binding_protein-like_solute_binding_protein_family_protein|GO:0016020	None	10(139)|19.80	15(115)|24|16.38	None	12(123)|21|47|17.52	None	j_ortholog_cluster_310|61	SpII|30.2688	43	15(592)|167|74|84.33	6(670)|429|63|95.44	29(416)|75|12|59.26	orthomcl_cluster0232|70	PanOCT_cluster_655|64	9.49|OuterMembrane	MKHIPLTTLCVAISAVLLTA	0.836291	None
NEA1_01094	13.176	13.624-0.448	Moraxella_catarrhalis_O35E	AERL01000005_3456..5081	541	60.75/8.94	hypothetical_protein	None	None	None	|SPDGLGDG_2|	ALKVKHRFLKQVLLLLCVDTLTAQAYAHSHHTPIHTPTHELPSADA|1.311|16(272)|50.28	Protein_of_unknown_function_(DUF560)_family_protein	2(19)|3.51	3(48)|8.87	16(133)|28|24.58	None	8(81)|15|39|14.97	None	j_ortholog_cluster_3126|64	SpI|5.1586	64	7(528)|163|75|97.60	3(535)|405|62|98.89	14(392)|91|12|72.46	orthomcl_cluster1393|64	PanOCT_cluster_231|64	9.49|OuterMembrane	MTCLPKTNPALKVKHRFLKQVLLLLCVDTLTAQA	None	None
NAO383_1634	13.175	13.675-0.500	Moraxella_catarrhalis_Z7547_1932	LXHD01000035_c(29905..30354)	149	17.03/6.7	hypothetical_protein	None	None	None	None	AATLDSVCSLARQ|1.169|4(55)|36.91	hypothetical_protein	None	None	2(23)|7|15.44	None	3(35)|9|32|23.49	None	j_ortholog_cluster_3572|68	SpI|22.0113	12	1(149)|56|65|100.00	1(149)|94|57|100.00	5(121)|28|12|81.21	orthomcl_cluster0065|87	PanOCT_cluster_2427|12	None	MTRLYPIALMLMTALTALPAQA	0.933012	None
NAO384_0399	13.175	13.675-0.500	Moraxella_catarrhalis_Z7542_1932	LXHC01000005_c(30262..30711)	149	17.03/6.7	hypothetical_protein	None	None	None	None	AATLDSVCSLARQ|1.169|4(55)|36.91	hypothetical_protein	None	None	2(23)|7|15.44	None	3(35)|9|32|23.49	None	j_ortholog_cluster_3572|68	SpI|22.0113	12	1(149)|56|65|100.00	1(149)|94|57|100.00	5(121)|28|12|81.21	orthomcl_cluster0065|87	PanOCT_cluster_2427|12	None	MTRLYPIALMLMTALTALPAQA	0.933012	None
NAO385_0944	13.175	13.675-0.500	Moraxella_catarrhalis_Z7546_1932	LXHB01000058_665..1114	149	17.03/6.7	hypothetical_protein	None	None	None	None	AATLDSVCSLARQ|1.169|4(55)|36.91	hypothetical_protein	None	None	2(23)|7|15.44	None	3(35)|9|32|23.49	None	j_ortholog_cluster_3572|68	SpI|22.0113	12	1(149)|56|65|100.00	1(149)|94|57|100.00	5(121)|28|12|81.21	orthomcl_cluster0065|87	PanOCT_cluster_2427|12	None	MTRLYPIALMLMTALTALPAQA	0.933012	None
NM51P9B1_653	13.167	13.615-0.448	Moraxella_catarrhalis_51P9B1	M51P9B1_2_266005..267630	541	60.78/8.94	conserved_hypothetical_protein	None	None	None	|SPDGLGDG_2|	ALKVKHRFLKQVLLLLCVDTLTAQAYAHSHHTPIHTPTHELPSADA|1.311|16(270)|49.91	Protein_of_unknown_function_(DUF560)_family_protein	2(19)|3.51	3(48)|8.87	16(131)|26|24.21	None	8(81)|15|39|14.97	None	j_ortholog_cluster_3126|64	SpI|5.1586	64	7(528)|164|75|97.60	3(535)|405|62|98.89	14(392)|91|12|72.46	orthomcl_cluster1393|64	PanOCT_cluster_231|64	9.49|OuterMembrane	MTCLPKTNPALKVKHRFLKQVLLLLCVDTLTAQA	None	None
NAO367_0789	13.166	14.040-0.874	Moraxella_catarrhalis_F18_2000	LXHT01000010_c(253102..255207)	701	75.28/7.99	Outer_membrane_receptor_for_lactoferrin_ortransferrin,_lipoprotein_B	None	None	None	None	IPLTTLCVAISAVLLTACGG|1.210|8(106)|15.12	Transferrin_binding_protein-like_solute_binding_protein_family_protein|GO:0016020	None	9(131)|18.69	13(106)|24|15.12	None	11(113)|19|47|16.12	None	j_ortholog_cluster_310|61	SpII|30.2688	46	18(579)|165|75|82.60	5(669)|439|62|95.44	28(420)|77|12|59.91	orthomcl_cluster0232|70	PanOCT_cluster_655|64	9.49|OuterMembrane	MKHIPLTTLCVAISAVLLTA	0.836128	None
NAO382_0422	13.162	16.392-3.231	Moraxella_catarrhalis_Z7574_1932	LXHE01000002_c(389766..392591)	941	105.1/5.19	Outer_membrane_protein_Imp,_required_forenvelope_biogenesis	None	None	None	None	IKEVPVFYLPYFNFP|1.199|23(342)|36.34	Organic_solvent_tolerance_protein_family_protein|GO:0010033,GO:0061024,GO:0019867	None	21(579)|61.53	18(167)|44|17.75	1(16)|1.70	22(224)|37|58|23.80	None	j_ortholog_cluster_1025|68	SpI|1.71831	68	10(905)|335|78|96.17	5(910)|722|63|96.71	37(753)|160|12|80.02	orthomcl_cluster0914|69	PanOCT_cluster_1286|69	9.92|OuterMembrane	None	None	None
NADC85_RS07985	13.159	13.159-0.000	Moraxella_catarrhalis_304_MCAT	NZ_JVMG01000042_44897..45892	331	35.98/9.74	ABC_transporter_substrate-binding_protein	None	9.6e-27|Bacterial_extracellular_solute-binding_protein,8.6e-27|Bacterial_extracellular_solute-binding_protein	None	None	LLIASLAMAAAAPA|1.149|13(158)|47.73	Bacterial_extracellular_solute-binding_protein_family_protein	None	None	6(56)|17|16.92	None	5(78)|18|36|23.56	None	j_ortholog_cluster_2845|69	SpI|19.9872	69	6(313)|108|71|94.56	1(331)|259|63|100.00	11(212)|38|12|64.05	orthomcl_cluster0653|69	PanOCT_cluster_1598|69	9.76|Periplasmic	MKKLLIASLAMAAAAPAFA	None	None
NADD36_RS07570	13.159	13.159-0.000	Moraxella_catarrhalis_324_MCAT	NZ_JVLO01000026_c(5010..6005)	331	35.98/9.74	ABC_transporter_substrate-binding_protein	None	9.6e-27|Bacterial_extracellular_solute-binding_protein,8.6e-27|Bacterial_extracellular_solute-binding_protein	None	None	LLIASLAMAAAAPA|1.149|13(158)|47.73	Bacterial_extracellular_solute-binding_protein_family_protein	None	None	6(56)|17|16.92	None	5(78)|18|36|23.56	None	j_ortholog_cluster_2845|69	SpI|19.9872	69	6(313)|108|71|94.56	1(331)|259|63|100.00	11(212)|38|12|64.05	orthomcl_cluster0653|69	PanOCT_cluster_1598|69	9.76|Periplasmic	MKKLLIASLAMAAAAPAFA	None	None
NAO371_0403	13.159	14.055-0.896	Moraxella_catarrhalis_F24_2000	LXHP01000009_74524..76632	702	75.72/6.6	Outer_membrane_receptor_for_lactoferrin_ortransferrin,_lipoprotein_B	None	None	None	None	IPLTTLCVAISAVLLTACGG|1.210|8(109)|15.53	Transferrin_binding_protein-like_solute_binding_protein_family_protein|GO:0016020	None	10(139)|19.80	14(108)|23|15.38	None	12(122)|20|46|17.38	None	j_ortholog_cluster_310|61	SpII|30.2688	43	17(588)|163|74|83.76	6(670)|433|63|95.44	29(416)|75|12|59.26	orthomcl_cluster0232|70	PanOCT_cluster_655|64	9.49|OuterMembrane	MKHIPLTTLCVAISAVLLTA	0.851694	None
NAO370_0061	13.13	13.572-0.443	Moraxella_catarrhalis_F23_2000	LXHQ01000006_47326..48984	552	61.92/8.94	Flagellar_motor_switch_protein	None	None	None	|SPDGLGDG_2|	ALKVKHRLLKQLLLLLCVDTLTAQAYAHSHHMPIHTPTHELP|1.292|14(252)|45.65	Protein_of_unknown_function_(DUF560)_family_protein	1(10)|1.81	4(57)|10.33	17(136)|26|24.64	None	8(79)|14|39|14.31	None	j_ortholog_cluster_3126|64	SpI|5.85634	64	8(529)|170|73|95.83	4(538)|420|62|97.46	16(403)|87|12|73.01	orthomcl_cluster1393|64	PanOCT_cluster_231|64	9.49|OuterMembrane	MTCLSKTNPALKVKHRLLKQLLLLLCVDTLTAQAYA	None	None
NEA1_03415	13.112	14.011-0.899	Moraxella_catarrhalis_O35E	AERL01000018_72664..74784	706	76.35/8.43	transferrin_binding_protein_B_TbpB	None	None	None	None	IPLTTLCVAISAVLLTACGGS|1.210|10(140)|19.83	Transferrin_binding_protein-like_solute_binding_protein_family_protein|GO:0016020	None	11(141)|19.97	9(69)|14|9.77	None	13(130)|20|47|18.41	None	j_ortholog_cluster_310|61	SpII|29.2474	47	24(575)|150|74|81.44	5(638)|441|61|90.37	29(455)|81|12|64.45	orthomcl_cluster0232|70	PanOCT_cluster_655|64	9.49|OuterMembrane	MKHIPLTTLCVAISAVLLTA	0.817447	None
NADC85_RS02705	13.076	13.076-0.000	Moraxella_catarrhalis_304_MCAT	NZ_JVMG01000012_c(90397..90975)	192	20.81/8.53	polyisoprenoid-binding_protein	None	None	None	None	LSLIALLAVAGF|1.202|5(95)|49.48	YceI-like_domain_family_protein	None	None	3(23)|5|11.98	None	3(28)|4|6|14.58	None	j_ortholog_cluster_3573|64	SpI|17.7551	66	4(180)|53|66|93.75	1(192)|166|60|100.00	7(137)|27|12|71.35	orthomcl_cluster1401|64	PanOCT_cluster_683|64	None	MKKLSLIALLAVAGFANA	0.736755	None
NADD36_RS04955	13.076	13.076-0.000	Moraxella_catarrhalis_324_MCAT	NZ_JVLO01000017_58088..58666	192	20.81/8.53	polyisoprenoid-binding_protein	None	None	None	None	LSLIALLAVAGF|1.202|5(95)|49.48	YceI-like_domain_family_protein	None	None	3(23)|5|11.98	None	3(28)|4|6|14.58	None	j_ortholog_cluster_3573|64	SpI|17.7551	66	4(180)|53|66|93.75	1(192)|166|60|100.00	7(137)|27|12|71.35	orthomcl_cluster1401|64	PanOCT_cluster_683|64	None	MKKLSLIALLAVAGFANA	0.736755	None
NA4U55_01700	13.048	13.298-0.250	Moraxella_catarrhalis_CCUG_353	LWAH01000011_c(86131..86589)	152	17.05/8.39	hypothetical_protein	None	None	None	None	YRQAKYLLYVDCLGK|1.225|4(56)|36.84	hypothetical_protein_domain_protein	None	None	6(53)|10|34.87	None	4(47)|8|26|30.92	None	j_ortholog_cluster_3572|68	SpI|21.9635	51	2(146)|47|54|96.05	1(152)|117|62|100.00	6(112)|25|12|73.68	orthomcl_cluster0065|87	PanOCT_cluster_341|63	None	MKKFILASLLLASGQMALA	0.741479	None
NADC71_RS06170	13.048	13.298-0.250	Moraxella_catarrhalis_157.rep2_MCAT	NZ_JVRY01000036_50822..51280	152	17.05/8.39	hypothetical_protein	None	None	None	None	YRQAKYLLYVDCLGK|1.225|4(56)|36.84	hypothetical_protein_domain_protein	None	None	6(53)|10|34.87	None	4(47)|8|26|30.92	None	j_ortholog_cluster_3572|68	SpI|21.9635	51	2(146)|47|54|96.05	1(152)|117|62|100.00	6(112)|25|12|73.68	orthomcl_cluster0065|87	PanOCT_cluster_341|63	None	MKKFILASLLLASGQMALA	0.741479	None
NADC99_RS01585	13.048	13.298-0.250	Moraxella_catarrhalis_157.rep1_MCAT	NZ_JVRZ01000010_56524..56982	152	17.05/8.39	hypothetical_protein	None	None	None	None	YRQAKYLLYVDCLGK|1.225|4(56)|36.84	hypothetical_protein_domain_protein	None	None	6(53)|10|34.87	None	4(47)|8|26|30.92	None	j_ortholog_cluster_3572|68	SpI|21.9635	51	2(146)|47|54|96.05	1(152)|117|62|100.00	6(112)|25|12|73.68	orthomcl_cluster0065|87	PanOCT_cluster_341|63	None	MKKFILASLLLASGQMALA	0.741479	None
NADD97_RS05370	13.048	13.298-0.250	Moraxella_catarrhalis_611_MCAT	NZ_JVAC01000032_c(18152..18610)	152	17.05/8.39	hypothetical_protein	None	None	None	None	YRQAKYLLYVDCLGK|1.225|4(56)|36.84	hypothetical_protein_domain_protein	None	None	6(53)|10|34.87	None	4(47)|8|26|30.92	None	j_ortholog_cluster_3572|68	SpI|21.9635	51	2(146)|47|54|96.05	1(152)|117|62|100.00	6(112)|25|12|73.68	orthomcl_cluster0065|87	PanOCT_cluster_341|63	None	MKKFILASLLLASGQMALA	0.741479	None
NADD99_RS06560	13.048	13.298-0.250	Moraxella_catarrhalis_613_MCAT	NZ_JVAA01000048_c(17437..17895)	152	17.05/8.39	hypothetical_protein	None	None	None	None	YRQAKYLLYVDCLGK|1.225|4(56)|36.84	hypothetical_protein_domain_protein	None	None	6(53)|10|34.87	None	4(47)|8|26|30.92	None	j_ortholog_cluster_3572|68	SpI|21.9635	51	2(146)|47|54|96.05	1(152)|117|62|100.00	6(112)|25|12|73.68	orthomcl_cluster0065|87	PanOCT_cluster_341|63	None	MKKFILASLLLASGQMALA	0.741479	None
NM148P19B1_1482	13.048	13.298-0.250	Moraxella_catarrhalis_148P19B1	M148P19B1_6_c(83470..83928)	152	17.05/8.39	conserved_hypothetical_protein	None	None	None	None	YRQAKYLLYVDCLGK|1.225|4(56)|36.84	hypothetical_protein_domain_protein	None	None	6(53)|10|34.87	None	4(47)|8|26|30.92	None	j_ortholog_cluster_3572|68	SpI|21.9635	51	2(146)|47|54|96.05	1(152)|117|62|100.00	6(112)|25|12|73.68	orthomcl_cluster0065|87	PanOCT_cluster_341|63	None	MKKFILASLLLASGQMALA	0.741479	None
NM76P10B1_1411	13.048	13.298-0.250	Moraxella_catarrhalis_76P10B1	M76P10B1_5_50745..51203	152	17.05/8.39	conserved_hypothetical_protein	None	None	None	None	YRQAKYLLYVDCLGK|1.225|4(56)|36.84	hypothetical_protein_domain_protein	None	None	6(53)|10|34.87	None	4(47)|8|26|30.92	None	j_ortholog_cluster_3572|68	SpI|21.9635	51	2(146)|47|54|96.05	1(152)|117|62|100.00	6(112)|25|12|73.68	orthomcl_cluster0065|87	PanOCT_cluster_341|63	None	MKKFILASLLLASGQMALA	0.741479	None
NM87P15B2_1543	13.048	13.298-0.250	Moraxella_catarrhalis_87P15B2	M87P15B2_5_50802..51260	152	17.05/8.39	conserved_hypothetical_protein	None	None	None	None	YRQAKYLLYVDCLGK|1.225|4(56)|36.84	hypothetical_protein_domain_protein	None	None	6(53)|10|34.87	None	4(47)|8|26|30.92	None	j_ortholog_cluster_3572|68	SpI|21.9635	51	2(146)|47|54|96.05	1(152)|117|62|100.00	6(112)|25|12|73.68	orthomcl_cluster0065|87	PanOCT_cluster_341|63	None	MKKFILASLLLASGQMALA	0.741479	None
NM137P24B1_48	13.022	14.116-1.094	Moraxella_catarrhalis_137P24B1	M137P24B1_1_c(42362..44452)	696	75.22/8.26	transferrin_binding_protein-like_solute_bindingfamily_protein	None	None	None	|GNAGGT_2|	IPLTTLCVAISAVLLTACGG|1.210|9(136)|19.54	Transferrin_binding_protein-like_solute_binding_protein_family_protein|GO:0016020	None	9(137)|19.68	11(91)|19|13.07	None	11(107)|16|45|15.37	None	j_ortholog_cluster_310|61	SpII|28.9226	46	20(594)|165|77|85.34	5(656)|460|60|94.25	26(422)|81|12|60.63	orthomcl_cluster0232|70	PanOCT_cluster_655|64	9.49|OuterMembrane	MKHIPLTTLCVAISAVLLTA	0.813692	None
NM56P87B1_1185	13.019	13.633-0.614	Moraxella_catarrhalis_56P87B1	M56P87B1_3_267460..269085	541	60.84/8.74	conserved_hypothetical_protein	None	None	None	|DLDSLD_2||GLGD_3|	ALKVKHRFLKQVLLLLCVDTLTAQAYAHSHHTPIHTPTHELPSADA|1.311|17(282)|52.13	Protein_of_unknown_function_(DUF560)_family_protein	1(10)|1.85	3(48)|8.87	16(131)|26|24.21	None	8(81)|15|39|14.97	None	j_ortholog_cluster_3126|64	SpI|4.99591	64	7(528)|163|75|97.60	3(535)|406|62|98.89	14(392)|89|12|72.46	orthomcl_cluster1393|64	PanOCT_cluster_231|64	9.49|OuterMembrane	MTCLPKTNPALKVKHRFLKQVLLLLCVDTLTAQA	None	None
NAO375_1690	13.004	15.435-2.431	Moraxella_catarrhalis_N19_2000	LXHL01000065_c(12965..15961)	998	110.8/8.68	Outer_membrane_receptor_protein,_mostly_Fetransport	None	None	None	None	KNCVQYPYVYTKA|1.226|24(357)|35.77	TonB-dependent_lactoferrin_and_transferrin_receptors_family_protein|GO:0004872,GO:0006810,GO:0019867,GO:0022857	None	15(215)|21.54	19(152)|29|15.23	1(15)|1.50	21(240)|44|61|24.05	None	j_ortholog_cluster_1595|64	SpI|16.3709	64	15(943)|302|78|94.49	6(984)|731|63|98.60	38(727)|146|12|72.85	orthomcl_cluster0039|130	PanOCT_cluster_230|64	10.00|OuterMembrane	MSKSIIHTPSVHTMTTHRLNLAIKAALFGVAVLPLSVWA	None	None
NAO370_0060	12.994	15.427-2.433	Moraxella_catarrhalis_F23_2000	LXHQ01000006_44328..47324	998	110.7/8.68	Outer_membrane_receptor_protein,_mostly_Fetransport	None	None	None	None	KNCVQYPYVYTKA|1.226|23(347)|34.77	TonB-dependent_lactoferrin_and_transferrin_receptors_family_protein|GO:0004872,GO:0006810,GO:0019867,GO:0022857	None	15(216)|21.64	19(152)|29|15.23	1(15)|1.50	21(241)|45|62|24.15	None	j_ortholog_cluster_1595|64	SpI|16.3709	64	15(943)|303|78|94.49	6(982)|730|63|98.40	38(727)|146|12|72.85	orthomcl_cluster0039|130	PanOCT_cluster_230|64	10.00|OuterMembrane	MSKSIIHTPSVHTMTTHRLNLAIKAALFGVAVLPLSVWA	None	None
NAO367_0046	12.956	15.386-2.431	Moraxella_catarrhalis_F18_2000	LXHT01000001_44337..47333	998	110.6/8.56	Outer_membrane_receptor_protein,_mostly_Fetransport	None	None	None	None	KNCVQYPYVYTKA|1.226|22(335)|33.57	TonB-dependent_lactoferrin_and_transferrin_receptors_family_protein|GO:0004872,GO:0006810,GO:0019867,GO:0022857	None	15(215)|21.54	19(152)|29|15.23	1(15)|1.50	20(228)|41|62|22.85	None	j_ortholog_cluster_1595|64	SpI|16.4946	64	15(943)|299|78|94.49	6(982)|726|63|98.40	38(724)|143|12|72.55	orthomcl_cluster0039|130	PanOCT_cluster_230|64	10.00|OuterMembrane	MSKSITQTPSVHTMTTHRLNLAIKAALFGVAVLPLSVWA	None	None
NAO383_0634	12.945	14.125-1.180	Moraxella_catarrhalis_Z7547_1932	LXHD01000016_c(74450..76288)	612	67.45/5.81	TonB-dependent_receptor	None	None	None	None	TLRRAIVLALAPLSAAAFAQD|1.189|13(219)|35.78	TonB_dependent_receptor_family_protein|GO:0004872,GO:0005215,GO:0006810,GO:0016020	None	4(55)|8.99	6(57)|11|9.31	None	19(214)|32|53|34.97	None	j_ortholog_cluster_593|3	SpI|17.9646	3	8(596)|168|75|97.39	2(603)|493|61|98.53	25(488)|91|12|79.74	orthomcl_cluster2669|5	PanOCT_cluster_4249|3	10.00|OuterMembrane	MSSFTLRRAIVLALAPLSAAAFA	None	None
NAO384_0661	12.945	14.125-1.180	Moraxella_catarrhalis_Z7542_1932	LXHC01000008_791..2629	612	67.45/5.81	TonB-dependent_receptor	None	None	None	None	TLRRAIVLALAPLSAAAFAQD|1.189|13(219)|35.78	TonB_dependent_receptor_family_protein|GO:0004872,GO:0005215,GO:0006810,GO:0016020	None	4(55)|8.99	6(57)|11|9.31	None	19(214)|32|53|34.97	None	j_ortholog_cluster_593|3	SpI|17.9646	3	8(596)|168|75|97.39	2(603)|493|61|98.53	25(488)|91|12|79.74	orthomcl_cluster2669|5	PanOCT_cluster_4249|3	10.00|OuterMembrane	MSSFTLRRAIVLALAPLSAAAFA	None	None
NAO385_1290	12.945	14.125-1.180	Moraxella_catarrhalis_Z7546_1932	LXHB01000091_187..2025	612	67.45/5.81	TonB-dependent_receptor	None	None	None	None	TLRRAIVLALAPLSAAAFAQD|1.189|13(219)|35.78	TonB_dependent_receptor_family_protein|GO:0004872,GO:0005215,GO:0006810,GO:0016020	None	4(55)|8.99	6(57)|11|9.31	None	19(214)|32|53|34.97	None	j_ortholog_cluster_593|3	SpI|17.9646	3	8(596)|168|75|97.39	2(603)|493|61|98.53	25(488)|91|12|79.74	orthomcl_cluster2669|5	PanOCT_cluster_4249|3	10.00|OuterMembrane	MSSFTLRRAIVLALAPLSAAAFA	None	None
NADC85_RS05145	12.919	13.951-1.032	Moraxella_catarrhalis_304_MCAT	NZ_JVMG01000017_55306..57714	802	88.48/5.71	hypothetical_protein	None	1.9e-119|Outer_membrane_usher_protein	None	None	AAGQYVADVYVNG|1.200|30(472)|58.85	Outer_membrane_usher_protein_family_protein|GO:0005215,GO:0006810,GO:0016020	None	1(13)|1.62	19(153)|32|19.08	None	22(226)|36|61|28.18	None	j_ortholog_cluster_1903|2	SpI|11.1175	2	11(762)|253|78|95.01	2(796)|659|63|99.25	24(616)|119|12|76.81	orthomcl_cluster3388|2	PanOCT_cluster_2234|2	10.00|OuterMembrane	MMKSLFQISMVASLIILPSAVLA	None	None
NAO370_1079	12.908	16.088-3.180	Moraxella_catarrhalis_F23_2000	LXHQ01000031_2051..4834	927	103.8/6.47	Outer_membrane_protein_Imp,_required_forenvelope_biogenesis	None	None	None	None	YEDCCYGLSIYAR|1.182|26(359)|38.73	Organic_solvent_tolerance_protein_family_protein|GO:0010033,GO:0061024,GO:0019867	None	21(547)|59.01	16(131)|29|14.13	1(16)|1.73	20(225)|43|62|24.27	None	j_ortholog_cluster_1025|68	SpI|4.24746	68	11(888)|313|78|95.79	4(919)|740|63|99.14	36(716)|156|12|77.24	orthomcl_cluster0914|69	PanOCT_cluster_1286|69	10.00|OuterMembrane	None	None	1
NE9S_08944	12.897	13.902-1.006	Moraxella_catarrhalis_BC7	AERI01000027_9030..10064	344	38.36/8.95	M35-like_porin_protein	None	6e-26|Gram-negative_porin	None	None	AVGVALQHF|1.153|8(97)|28.20	Gram-negative_porin_family_protein	1(9)|2.62	3(35)|10.17	4(34)|6|9.88	None	6(63)|9|22|18.31	None	j_ortholog_cluster_75|61	SpI|14.8404	62	8(305)|93|67|88.66	1(338)|287|61|98.26	12(264)|54|12|76.74	orthomcl_cluster1421|63	PanOCT_cluster_462|62	9.52|OuterMembrane	MKAQFTTLKVIGGLFVGGMMLNAHA	0.846323	None
NE9Q_03628	12.888	13.894-1.006	Moraxella_catarrhalis_BC1	AERH01000018_9026..10060	344	38.41/8.95	M35-like_porin_protein	None	1.7e-25|Gram-negative_porin	None	None	AVGVALQHF|1.153|8(99)|28.78	Gram-negative_porin_family_protein	1(9)|2.62	3(35)|10.17	3(27)|5|7.85	None	6(63)|9|22|18.31	None	j_ortholog_cluster_75|61	SpI|15.2019	62	8(308)|93|65|89.53	1(338)|287|61|98.26	12(264)|54|12|76.74	orthomcl_cluster1421|63	PanOCT_cluster_462|62	9.52|OuterMembrane	MKAQFTTLKVIGGLFVGGMMLNAHA	0.855857	None
NM115P119B1_918	12.888	14.308-1.420	Moraxella_catarrhalis_115P119B1	M115P119B1_2_406943..409807	954	106.3/8.51	tonB_dependent_receptor_family_protein	None	None	/middle|408821|GCAC(3)/	None	KKVLKLSMLSLCLLHIT|1.218|24(315)|33.02	TonB_dependent_receptor_family_protein|GO:0004872,GO:0005215,GO:0006810,GO:0016020	None	10(143)|14.99	17(136)|29|14.26	None	16(158)|24|54|16.56	None	j_ortholog_cluster_1374|64	SpI|15.0588	64	18(881)|273|78|92.35	4(934)|741|62|97.90	41(709)|129|12|74.32	orthomcl_cluster0720|69	PanOCT_cluster_616|67	10.00|OuterMembrane	MNQIFHLMTQTKHTNHTKKVLKLSMLSLCLLHITQTAMA	None	None
NA4U55_03155	12.886	14.284-1.399	Moraxella_catarrhalis_CCUG_353	LWAH01000013_c(28920..31784)	954	106.4/8.7	TonB-dependent_receptor	None	None	/middle|29895|GTGC(3)/	None	KKVLKLSMLSLCLLHIT|1.218|24(313)|32.81	TonB_dependent_receptor_family_protein|GO:0004872,GO:0005215,GO:0006810,GO:0016020	None	9(133)|13.94	18(147)|32|15.41	None	14(138)|20|48|14.47	None	j_ortholog_cluster_1374|64	SpI|15.0588	64	20(879)|268|77|92.14	4(934)|735|62|97.90	42(713)|130|12|74.74	orthomcl_cluster0720|69	PanOCT_cluster_616|67	10.00|OuterMembrane	MNQIFHLMTQTKHTNHTKKVLKLSMLSLCLLHITQTAMA	None	None
NE9U_07676	12.886	14.284-1.399	Moraxella_catarrhalis_BC8	AERJ01000022_197471..200335	954	106.4/8.7	hemoglobin_utilization_protein_MhuA	None	None	/middle|199349|GCAC(3)/	None	KKVLKLSMLSLCLLHIT|1.218|24(313)|32.81	TonB_dependent_receptor_family_protein|GO:0004872,GO:0005215,GO:0006810,GO:0016020	None	9(133)|13.94	18(147)|32|15.41	None	14(138)|20|48|14.47	None	j_ortholog_cluster_1374|64	SpI|15.0588	64	20(879)|268|77|92.14	4(934)|735|62|97.90	42(713)|130|12|74.74	orthomcl_cluster0720|69	PanOCT_cluster_616|67	10.00|OuterMembrane	MNQIFHLMTQTKHTNHTKKVLKLSMLSLCLLHITQTAMA	None	None
NE9W_05964	12.886	14.284-1.399	Moraxella_catarrhalis_CO72	AERK01000012_62197..65061	954	106.4/8.7	hemoglobin_utilization_protein_MhuA	None	None	/middle|64075|GCAC(3)/	None	KKVLKLSMLSLCLLHIT|1.218|24(313)|32.81	TonB_dependent_receptor_family_protein|GO:0004872,GO:0005215,GO:0006810,GO:0016020	None	9(133)|13.94	18(147)|32|15.41	None	14(138)|20|48|14.47	None	j_ortholog_cluster_1374|64	SpI|15.0588	64	20(879)|268|77|92.14	4(934)|735|62|97.90	42(713)|130|12|74.74	orthomcl_cluster0720|69	PanOCT_cluster_616|67	10.00|OuterMembrane	MNQIFHLMTQTKHTNHTKKVLKLSMLSLCLLHITQTAMA	None	None
NADC71_RS01775	12.882	14.281-1.399	Moraxella_catarrhalis_157.rep2_MCAT	NZ_JVRY01000014_1622..4486	954	106.5/8.75	TonB-dependent_receptor	None	None	/middle|3500|GCAC(3)/	None	KKVLKLSMLSLCLLHIT|1.218|24(313)|32.81	TonB_dependent_receptor_family_protein|GO:0004872,GO:0005215,GO:0006810,GO:0016020	None	9(133)|13.94	17(136)|29|14.26	None	14(144)|23|50|15.09	None	j_ortholog_cluster_1374|64	SpI|15.0588	64	20(879)|269|77|92.14	4(934)|735|62|97.90	42(713)|131|12|74.74	orthomcl_cluster0720|69	PanOCT_cluster_616|67	10.00|OuterMembrane	MNQIFHLMTQTKHTNHTKKVLKLSMLSLCLLHITQTAMA	None	None
NADC99_RS01075	12.882	14.281-1.399	Moraxella_catarrhalis_157.rep1_MCAT	NZ_JVRZ01000007_1612..4476	954	106.5/8.75	TonB-dependent_receptor	None	None	/middle|3490|GCAC(3)/	None	KKVLKLSMLSLCLLHIT|1.218|24(313)|32.81	TonB_dependent_receptor_family_protein|GO:0004872,GO:0005215,GO:0006810,GO:0016020	None	9(133)|13.94	17(136)|29|14.26	None	14(144)|23|50|15.09	None	j_ortholog_cluster_1374|64	SpI|15.0588	64	20(879)|269|77|92.14	4(934)|735|62|97.90	42(713)|131|12|74.74	orthomcl_cluster0720|69	PanOCT_cluster_616|67	10.00|OuterMembrane	MNQIFHLMTQTKHTNHTKKVLKLSMLSLCLLHITQTAMA	None	None
NADD97_RS00430	12.882	14.281-1.399	Moraxella_catarrhalis_611_MCAT	NZ_JVAC01000007_1645..4509	954	106.5/8.75	TonB-dependent_receptor	None	None	/middle|3523|GCAC(3)/	None	KKVLKLSMLSLCLLHIT|1.218|24(313)|32.81	TonB_dependent_receptor_family_protein|GO:0004872,GO:0005215,GO:0006810,GO:0016020	None	9(133)|13.94	17(136)|29|14.26	None	14(144)|23|50|15.09	None	j_ortholog_cluster_1374|64	SpI|15.0588	64	20(879)|269|77|92.14	4(934)|735|62|97.90	42(713)|131|12|74.74	orthomcl_cluster0720|69	PanOCT_cluster_616|67	10.00|OuterMembrane	MNQIFHLMTQTKHTNHTKKVLKLSMLSLCLLHITQTAMA	None	None
NADD99_RS04940	12.882	14.281-1.399	Moraxella_catarrhalis_613_MCAT	NZ_JVAA01000033_c(1792..4656)	954	106.5/8.75	TonB-dependent_receptor	None	None	/middle|2767|GTGC(3)/	None	KKVLKLSMLSLCLLHIT|1.218|24(313)|32.81	TonB_dependent_receptor_family_protein|GO:0004872,GO:0005215,GO:0006810,GO:0016020	None	9(133)|13.94	17(136)|29|14.26	None	14(144)|23|50|15.09	None	j_ortholog_cluster_1374|64	SpI|15.0588	64	20(879)|269|77|92.14	4(934)|735|62|97.90	42(713)|131|12|74.74	orthomcl_cluster0720|69	PanOCT_cluster_616|67	10.00|OuterMembrane	MNQIFHLMTQTKHTNHTKKVLKLSMLSLCLLHITQTAMA	None	None
NM76P10B1_1919	12.882	14.281-1.399	Moraxella_catarrhalis_76P10B1	M76P10B1_10_1818..4682	954	106.5/8.75	tonB_dependent_receptor_family_protein	None	None	/middle|3696|GCAC(3)/	None	KKVLKLSMLSLCLLHIT|1.218|24(313)|32.81	TonB_dependent_receptor_family_protein|GO:0004872,GO:0005215,GO:0006810,GO:0016020	None	9(133)|13.94	17(136)|29|14.26	None	14(144)|23|50|15.09	None	j_ortholog_cluster_1374|64	SpI|15.0588	64	20(879)|269|77|92.14	4(934)|735|62|97.90	42(713)|131|12|74.74	orthomcl_cluster0720|69	PanOCT_cluster_616|67	10.00|OuterMembrane	MNQIFHLMTQTKHTNHTKKVLKLSMLSLCLLHITQTAMA	None	None
NAO379_0667	12.878	12.878-0.000	Moraxella_catarrhalis_Z18_2000	LXHH01000011_c(71474..71872)	132	14.25/8.89	putative_lipoprotein	None	None	None	None	AETACGCVADK|1.160|4(63)|47.73	hypothetical_protein_domain_protein	None	None	3(22)|4|16.67	None	2(21)|5|12|15.91	None	j_ortholog_cluster_902|67	SpII|17.5396	67	2(131)|47|53|99.24	2(122)|74|56|92.42	3(62)|12|12|46.97	orthomcl_cluster1126|69	PanOCT_cluster_835|69	None	MKILYIAATLMTAFTLASC	0.841672	None
NAO381_0831	12.878	12.878-0.000	Moraxella_catarrhalis_S11	LXHF01000048_20926..21324	132	14.25/8.89	putative_lipoprotein	None	None	None	None	AETACGCVADK|1.160|4(63)|47.73	hypothetical_protein_domain_protein	None	None	3(22)|4|16.67	None	2(21)|5|12|15.91	None	j_ortholog_cluster_902|67	SpII|17.5396	67	2(131)|47|53|99.24	2(122)|74|56|92.42	3(62)|12|12|46.97	orthomcl_cluster1126|69	PanOCT_cluster_835|69	None	MKILYIAATLMTAFTLASC	0.841672	None
NAO365_1226	12.877	16.084-3.206	Moraxella_catarrhalis_C031_2012	LXHV01000026_c(82235..85012)	925	103.6/6.47	Outer_membrane_protein_Imp,_required_forenvelope_biogenesis	None	None	None	None	IKKVPVFYLPYFNFP|1.199|26(349)|37.73	Organic_solvent_tolerance_protein_family_protein|GO:0010033,GO:0061024,GO:0019867	None	23(558)|60.32	18(146)|32|15.78	1(16)|1.73	20(219)|41|62|23.68	None	j_ortholog_cluster_1025|68	SpI|5.5645	68	10(887)|310|77|95.89	3(916)|737|63|99.03	36(716)|154|12|77.41	orthomcl_cluster0914|69	PanOCT_cluster_1286|69	10.00|OuterMembrane	None	None	1
NAO375_1080	12.877	16.084-3.206	Moraxella_catarrhalis_N19_2000	LXHL01000043_84078..86855	925	103.6/6.47	Outer_membrane_protein_Imp,_required_forenvelope_biogenesis	None	None	None	None	IKKVPVFYLPYFNFP|1.199|26(349)|37.73	Organic_solvent_tolerance_protein_family_protein|GO:0010033,GO:0061024,GO:0019867	None	23(558)|60.32	18(146)|32|15.78	1(16)|1.73	20(219)|41|62|23.68	None	j_ortholog_cluster_1025|68	SpI|5.5645	68	10(887)|310|77|95.89	3(916)|737|63|99.03	36(716)|154|12|77.41	orthomcl_cluster0914|69	PanOCT_cluster_1286|69	10.00|OuterMembrane	None	None	1
NAO377_0553	12.877	16.084-3.206	Moraxella_catarrhalis_N6_2000	LXHJ01000016_2052..4829	925	103.6/6.47	Outer_membrane_protein_Imp,_required_forenvelope_biogenesis	None	None	None	None	IKKVPVFYLPYFNFP|1.199|26(349)|37.73	Organic_solvent_tolerance_protein_family_protein|GO:0010033,GO:0061024,GO:0019867	None	23(558)|60.32	18(146)|32|15.78	1(16)|1.73	20(219)|41|62|23.68	None	j_ortholog_cluster_1025|68	SpI|5.5645	68	10(887)|310|77|95.89	3(916)|737|63|99.03	36(716)|154|12|77.41	orthomcl_cluster0914|69	PanOCT_cluster_1286|69	10.00|OuterMembrane	None	None	1
NM56P87B1_453	12.876	14.275-1.399	Moraxella_catarrhalis_56P87B1	M56P87B1_1_419266..422130	954	106.3/8.7	tonB_dependent_receptor_family_protein	None	None	/middle|421144|GCAC(3)/	None	KKVLKLSMLSLCLLHIT|1.218|24(304)|31.87	TonB_dependent_receptor_family_protein|GO:0004872,GO:0005215,GO:0006810,GO:0016020	None	9(133)|13.94	19(153)|32|16.04	None	14(134)|19|47|14.05	None	j_ortholog_cluster_1374|64	SpI|15.0588	64	20(875)|267|76|91.72	4(934)|735|62|97.90	42(713)|130|12|74.74	orthomcl_cluster0720|69	PanOCT_cluster_616|67	10.00|OuterMembrane	MNQIFHLMTQTKHTNHTKKVLKLSMLSLCLLHITQTAMA	None	None
NAO372_0985	12.875	14.307-1.433	Moraxella_catarrhalis_N1_2000	LXHO01000013_c(257625..260507)	960	107.2/8.7	TonB-dependent_receptor	None	None	/middle|258600|GTGC(3)/	None	KKVLKLSMLSLCLLHIT|1.218|25(325)|33.85	TonB_dependent_receptor_family_protein|GO:0004872,GO:0005215,GO:0006810,GO:0016020	None	10(150)|15.62	18(147)|33|15.31	None	14(140)|22|53|14.58	None	j_ortholog_cluster_1374|64	SpI|15.1325	64	17(897)|276|76|93.44	4(940)|740|63|97.92	45(732)|133|12|76.25	orthomcl_cluster0720|69	PanOCT_cluster_616|67	10.00|OuterMembrane	MTTGNTMNQIFHLMRQTKHKNHTKKVLKLSMLSLCLLHITQTAMA	None	None
NA4U55_02340	12.873	13.879-1.006	Moraxella_catarrhalis_CCUG_353	LWAH01000012_c(87421..88455)	344	38.37/8.95	porin	None	6e-26|Gram-negative_porin	None	None	AVGVALQHF|1.153|8(97)|28.20	Gram-negative_porin_family_protein	1(9)|2.62	3(35)|10.17	3(27)|5|7.85	None	6(63)|9|22|18.31	None	j_ortholog_cluster_75|61	SpI|14.8404	62	8(305)|93|67|88.66	1(338)|287|61|98.26	12(264)|54|12|76.74	orthomcl_cluster1421|63	PanOCT_cluster_462|62	9.52|OuterMembrane	MKAQFTTLKVIGGLFVGGMMLNAHA	0.850472	None
NA9Z59_05220	12.873	13.879-1.006	Moraxella_catarrhalis_CCUG_18283_1978	LZDJ01000003_9051..10085	344	38.37/8.95	porin	None	6e-26|Gram-negative_porin	None	None	AVGVALQHF|1.153|8(97)|28.20	Gram-negative_porin_family_protein	1(9)|2.62	3(35)|10.17	3(27)|5|7.85	None	6(63)|9|22|18.31	None	j_ortholog_cluster_75|61	SpI|14.8404	62	8(305)|93|67|88.66	1(338)|287|61|98.26	12(264)|54|12|76.74	orthomcl_cluster1421|63	PanOCT_cluster_462|62	9.52|OuterMembrane	MKAQFTTLKVIGGLFVGGMMLNAHA	0.850472	None
NADD41_RS01545	12.873	13.879-1.006	Moraxella_catarrhalis_340_MCAT	NZ_JVKW01000016_c(271..1305)	344	38.37/8.95	porin	None	6e-26|Gram-negative_porin	None	None	AVGVALQHF|1.153|8(97)|28.20	Gram-negative_porin_family_protein	1(9)|2.62	3(35)|10.17	3(27)|5|7.85	None	6(63)|9|22|18.31	None	j_ortholog_cluster_75|61	SpI|14.8404	62	8(305)|93|67|88.66	1(338)|287|61|98.26	12(264)|54|12|76.74	orthomcl_cluster1421|63	PanOCT_cluster_462|62	9.52|OuterMembrane	MKAQFTTLKVIGGLFVGGMMLNAHA	0.850472	None
NADD58_RS04285	12.873	13.879-1.006	Moraxella_catarrhalis_339_MCAT	NZ_JVKY01000031_c(361..1395)	344	38.37/8.95	porin	None	6e-26|Gram-negative_porin	None	None	AVGVALQHF|1.153|8(97)|28.20	Gram-negative_porin_family_protein	1(9)|2.62	3(35)|10.17	3(27)|5|7.85	None	6(63)|9|22|18.31	None	j_ortholog_cluster_75|61	SpI|14.8404	62	8(305)|93|67|88.66	1(338)|287|61|98.26	12(264)|54|12|76.74	orthomcl_cluster1421|63	PanOCT_cluster_462|62	9.52|OuterMembrane	MKAQFTTLKVIGGLFVGGMMLNAHA	0.850472	None
NADD97_RS01915	12.873	13.879-1.006	Moraxella_catarrhalis_611_MCAT	NZ_JVAC01000017_c(266..1300)	344	38.37/8.95	porin	None	6e-26|Gram-negative_porin	None	None	AVGVALQHF|1.153|8(97)|28.20	Gram-negative_porin_family_protein	1(9)|2.62	3(35)|10.17	3(27)|5|7.85	None	6(63)|9|22|18.31	None	j_ortholog_cluster_75|61	SpI|14.8404	62	8(305)|93|67|88.66	1(338)|287|61|98.26	12(264)|54|12|76.74	orthomcl_cluster1421|63	PanOCT_cluster_462|62	9.52|OuterMembrane	MKAQFTTLKVIGGLFVGGMMLNAHA	0.850472	None
NADD99_RS04965	12.873	13.879-1.006	Moraxella_catarrhalis_613_MCAT	NZ_JVAA01000034_c(272..1306)	344	38.37/8.95	porin	None	6e-26|Gram-negative_porin	None	None	AVGVALQHF|1.153|8(97)|28.20	Gram-negative_porin_family_protein	1(9)|2.62	3(35)|10.17	3(27)|5|7.85	None	6(63)|9|22|18.31	None	j_ortholog_cluster_75|61	SpI|14.8404	62	8(305)|93|67|88.66	1(338)|287|61|98.26	12(264)|54|12|76.74	orthomcl_cluster1421|63	PanOCT_cluster_462|62	9.52|OuterMembrane	MKAQFTTLKVIGGLFVGGMMLNAHA	0.850472	None
NAO367_1447	12.873	13.879-1.006	Moraxella_catarrhalis_F18_2000	LXHT01000015_c(96126..97160)	344	38.37/8.95	putative_outer_membrane_porin	None	6e-26|Gram-negative_porin	None	None	AVGVALQHF|1.153|8(97)|28.20	Gram-negative_porin_family_protein	1(9)|2.62	3(35)|10.17	3(27)|5|7.85	None	6(63)|9|22|18.31	None	j_ortholog_cluster_75|61	SpI|14.8404	62	8(305)|93|67|88.66	1(338)|287|61|98.26	12(264)|54|12|76.74	orthomcl_cluster1421|63	PanOCT_cluster_462|62	9.52|OuterMembrane	MKAQFTTLKVIGGLFVGGMMLNAHA	0.850472	None
NE9K_04086	12.873	13.879-1.006	Moraxella_catarrhalis_103P14B1	AERE01000027_c(84012..85046)	344	38.37/8.95	M35-like_porin_protein	None	6e-26|Gram-negative_porin	None	None	AVGVALQHF|1.153|8(97)|28.20	Gram-negative_porin_family_protein	1(9)|2.62	3(35)|10.17	3(27)|5|7.85	None	6(63)|9|22|18.31	None	j_ortholog_cluster_75|61	SpI|14.8404	62	8(305)|93|67|88.66	1(338)|287|61|98.26	12(264)|54|12|76.74	orthomcl_cluster1421|63	PanOCT_cluster_462|62	9.52|OuterMembrane	MKAQFTTLKVIGGLFVGGMMLNAHA	0.850472	None
NE9O_02708	12.873	13.879-1.006	Moraxella_catarrhalis_12P80B1	AERG01000020_9026..10060	344	38.37/8.95	M35-like_porin_protein	None	6e-26|Gram-negative_porin	None	None	AVGVALQHF|1.153|8(97)|28.20	Gram-negative_porin_family_protein	1(9)|2.62	3(35)|10.17	3(27)|5|7.85	None	6(63)|9|22|18.31	None	j_ortholog_cluster_75|61	SpI|14.8404	62	8(305)|93|67|88.66	1(338)|287|61|98.26	12(264)|54|12|76.74	orthomcl_cluster1421|63	PanOCT_cluster_462|62	9.52|OuterMembrane	MKAQFTTLKVIGGLFVGGMMLNAHA	0.850472	None
NE9U_00095	12.873	13.879-1.006	Moraxella_catarrhalis_BC8	AERJ01000002_9035..10069	344	38.37/8.95	M35-like_porin_protein	None	6e-26|Gram-negative_porin	None	None	AVGVALQHF|1.153|8(97)|28.20	Gram-negative_porin_family_protein	1(9)|2.62	3(35)|10.17	3(27)|5|7.85	None	6(63)|9|22|18.31	None	j_ortholog_cluster_75|61	SpI|14.8404	62	8(305)|93|67|88.66	1(338)|287|61|98.26	12(264)|54|12|76.74	orthomcl_cluster1421|63	PanOCT_cluster_462|62	9.52|OuterMembrane	MKAQFTTLKVIGGLFVGGMMLNAHA	0.850472	None
NE9Y_06554	12.873	13.879-1.006	Moraxella_catarrhalis_101P30B1	AEPC01000019_c(84631..85665)	344	38.37/8.95	M35-like_porin_protein	None	6e-26|Gram-negative_porin	None	None	AVGVALQHF|1.153|8(97)|28.20	Gram-negative_porin_family_protein	1(9)|2.62	3(35)|10.17	3(27)|5|7.85	None	6(63)|9|22|18.31	None	j_ortholog_cluster_75|61	SpI|14.8404	62	8(305)|93|67|88.66	1(338)|287|61|98.26	12(264)|54|12|76.74	orthomcl_cluster1421|63	PanOCT_cluster_462|62	9.52|OuterMembrane	MKAQFTTLKVIGGLFVGGMMLNAHA	0.850472	None
NEA1_06263	12.873	13.879-1.006	Moraxella_catarrhalis_O35E	AERL01000032_c(30501..31535)	344	38.37/8.95	M35-like_porin_protein	None	6e-26|Gram-negative_porin	None	None	AVGVALQHF|1.153|8(97)|28.20	Gram-negative_porin_family_protein	1(9)|2.62	3(35)|10.17	3(27)|5|7.85	None	6(63)|9|22|18.31	None	j_ortholog_cluster_75|61	SpI|14.8404	62	8(305)|93|67|88.66	1(338)|287|61|98.26	12(264)|54|12|76.74	orthomcl_cluster1421|63	PanOCT_cluster_462|62	9.52|OuterMembrane	MKAQFTTLKVIGGLFVGGMMLNAHA	0.850472	None
NM119P82B1_1801	12.873	13.879-1.006	Moraxella_catarrhalis_119P82B1	M119P82B1_8_9159..10193	344	38.37/8.95	gram-negative_porin_family_protein	None	6e-26|Gram-negative_porin	None	None	AVGVALQHF|1.153|8(97)|28.20	Gram-negative_porin_family_protein	1(9)|2.62	3(35)|10.17	3(27)|5|7.85	None	6(63)|9|22|18.31	None	j_ortholog_cluster_75|61	SpI|14.8404	62	8(305)|93|67|88.66	1(338)|287|61|98.26	12(264)|54|12|76.74	orthomcl_cluster1421|63	PanOCT_cluster_462|62	9.52|OuterMembrane	MKAQFTTLKVIGGLFVGGMMLNAHA	0.850472	None
NM137P16B1_1805	12.873	13.879-1.006	Moraxella_catarrhalis_137P16B1	M137P16B1_8_9159..10193	344	38.37/8.95	gram-negative_porin_family_protein	None	6e-26|Gram-negative_porin	None	None	AVGVALQHF|1.153|8(97)|28.20	Gram-negative_porin_family_protein	1(9)|2.62	3(35)|10.17	3(27)|5|7.85	None	6(63)|9|22|18.31	None	j_ortholog_cluster_75|61	SpI|14.8404	62	8(305)|93|67|88.66	1(338)|287|61|98.26	12(264)|54|12|76.74	orthomcl_cluster1421|63	PanOCT_cluster_462|62	9.52|OuterMembrane	MKAQFTTLKVIGGLFVGGMMLNAHA	0.850472	None
NM137P24B1_1781	12.873	13.879-1.006	Moraxella_catarrhalis_137P24B1	M137P24B1_8_9159..10193	344	38.37/8.95	gram-negative_porin_family_protein	None	6e-26|Gram-negative_porin	None	None	AVGVALQHF|1.153|8(97)|28.20	Gram-negative_porin_family_protein	1(9)|2.62	3(35)|10.17	3(27)|5|7.85	None	6(63)|9|22|18.31	None	j_ortholog_cluster_75|61	SpI|14.8404	62	8(305)|93|67|88.66	1(338)|287|61|98.26	12(264)|54|12|76.74	orthomcl_cluster1421|63	PanOCT_cluster_462|62	9.52|OuterMembrane	MKAQFTTLKVIGGLFVGGMMLNAHA	0.850472	None
NM166P11B1_1409	12.873	13.879-1.006	Moraxella_catarrhalis_166P11B1	M166P11B1_4_143781..144815	344	38.37/8.95	gram-negative_porin_family_protein	None	6e-26|Gram-negative_porin	None	None	AVGVALQHF|1.153|8(97)|28.20	Gram-negative_porin_family_protein	1(9)|2.62	3(35)|10.17	3(27)|5|7.85	None	6(63)|9|22|18.31	None	j_ortholog_cluster_75|61	SpI|14.8404	62	8(305)|93|67|88.66	1(338)|287|61|98.26	12(264)|54|12|76.74	orthomcl_cluster1421|63	PanOCT_cluster_462|62	9.52|OuterMembrane	MKAQFTTLKVIGGLFVGGMMLNAHA	0.850472	None
NM51P9B1_1649	12.873	13.879-1.006	Moraxella_catarrhalis_51P9B1	M51P9B1_8_9152..10186	344	38.37/8.95	gram-negative_porin_family_protein	None	6e-26|Gram-negative_porin	None	None	AVGVALQHF|1.153|8(97)|28.20	Gram-negative_porin_family_protein	1(9)|2.62	3(35)|10.17	3(27)|5|7.85	None	6(63)|9|22|18.31	None	j_ortholog_cluster_75|61	SpI|14.8404	62	8(305)|93|67|88.66	1(338)|287|61|98.26	12(264)|54|12|76.74	orthomcl_cluster1421|63	PanOCT_cluster_462|62	9.52|OuterMembrane	MKAQFTTLKVIGGLFVGGMMLNAHA	0.850472	None
NM63P48B1_1084	12.873	13.879-1.006	Moraxella_catarrhalis_63P48B1	M63P48B1_4_9153..10187	344	38.37/8.95	gram-negative_porin_family_protein	None	6e-26|Gram-negative_porin	None	None	AVGVALQHF|1.153|8(97)|28.20	Gram-negative_porin_family_protein	1(9)|2.62	3(35)|10.17	3(27)|5|7.85	None	6(63)|9|22|18.31	None	j_ortholog_cluster_75|61	SpI|14.8404	62	8(305)|93|67|88.66	1(338)|287|61|98.26	12(264)|54|12|76.74	orthomcl_cluster1421|63	PanOCT_cluster_462|62	9.52|OuterMembrane	MKAQFTTLKVIGGLFVGGMMLNAHA	0.850472	None
NM76P10B1_1758	12.873	13.879-1.006	Moraxella_catarrhalis_76P10B1	M76P10B1_8_9153..10187	344	38.37/8.95	gram-negative_porin_family_protein	None	6e-26|Gram-negative_porin	None	None	AVGVALQHF|1.153|8(97)|28.20	Gram-negative_porin_family_protein	1(9)|2.62	3(35)|10.17	3(27)|5|7.85	None	6(63)|9|22|18.31	None	j_ortholog_cluster_75|61	SpI|14.8404	62	8(305)|93|67|88.66	1(338)|287|61|98.26	12(264)|54|12|76.74	orthomcl_cluster1421|63	PanOCT_cluster_462|62	9.52|OuterMembrane	MKAQFTTLKVIGGLFVGGMMLNAHA	0.850472	None
NM80P43B1_1536	12.873	13.879-1.006	Moraxella_catarrhalis_80P43B1	M80P43B1_8_9159..10193	344	38.37/8.95	gram-negative_porin_family_protein	None	6e-26|Gram-negative_porin	None	None	AVGVALQHF|1.153|8(97)|28.20	Gram-negative_porin_family_protein	1(9)|2.62	3(35)|10.17	3(27)|5|7.85	None	6(63)|9|22|18.31	None	j_ortholog_cluster_75|61	SpI|14.8404	62	8(305)|93|67|88.66	1(338)|287|61|98.26	12(264)|54|12|76.74	orthomcl_cluster1421|63	PanOCT_cluster_462|62	9.52|OuterMembrane	MKAQFTTLKVIGGLFVGGMMLNAHA	0.850472	None
NMC25239_RS06295	12.873	13.879-1.006	Moraxella_catarrhalis_ATCC_25239	NZ_CP007669_c(1375869..1376903)	344	38.37/8.95	porin	None	6e-26|Gram-negative_porin	None	None	AVGVALQHF|1.153|8(97)|28.20	Gram-negative_porin_family_protein	1(9)|2.62	3(35)|10.17	3(27)|5|7.85	None	6(63)|9|22|18.31	None	j_ortholog_cluster_75|61	SpI|14.8404	62	8(305)|93|67|88.66	1(338)|287|61|98.26	12(264)|54|12|76.74	orthomcl_cluster1421|63	PanOCT_cluster_462|62	9.52|OuterMembrane	MKAQFTTLKVIGGLFVGGMMLNAHA	0.850472	None
NM137P24B1_1932	12.87	14.269-1.399	Moraxella_catarrhalis_137P24B1	M137P24B1_10_2165..5029	954	106.4/8.7	tonB_dependent_receptor_family_protein	None	None	/middle|4043|GCAC(3)/	None	KKVLKLSMLSLCLLHIT|1.218|24(313)|32.81	TonB_dependent_receptor_family_protein|GO:0004872,GO:0005215,GO:0006810,GO:0016020	None	9(133)|13.94	17(136)|29|14.26	None	14(138)|20|48|14.47	None	j_ortholog_cluster_1374|64	SpI|15.0588	64	20(873)|266|76|91.51	4(934)|735|62|97.90	40(719)|131|12|75.37	orthomcl_cluster0720|69	PanOCT_cluster_616|67	10.00|OuterMembrane	MNQIFHLMTQTKHTNHTKKVLKLSMLSLCLLHITQTAMA	None	None
NADC73_RS02795	12.869	14.268-1.399	Moraxella_catarrhalis_489_MCAT	NZ_JVFD01000012_c(28849..31713)	954	106.4/8.75	TonB-dependent_receptor	None	None	/middle|29824|GTGC(3)/	None	KKVLKLSMLSLCLLHIT|1.218|24(313)|32.81	TonB_dependent_receptor_family_protein|GO:0004872,GO:0005215,GO:0006810,GO:0016020	None	9(133)|13.94	17(136)|29|14.26	None	14(138)|20|48|14.47	None	j_ortholog_cluster_1374|64	SpI|15.0588	64	20(875)|266|76|91.72	4(934)|735|62|97.90	42(713)|130|12|74.74	orthomcl_cluster0720|69	PanOCT_cluster_616|67	10.00|OuterMembrane	MNQIFHLMTQTKHTNHTKKVLKLSMLSLCLLHITQTAMA	None	None
NAO383_0234	12.869	14.303-1.434	Moraxella_catarrhalis_Z7547_1932	LXHD01000008_c(588..3452)	954	106.5/8.32	TonB-dependent_receptor	None	None	/middle|1563|GTGC(3)/	None	KKVLKLSMLSLCLLHIT|1.218|25(316)|33.12	TonB_dependent_receptor_family_protein|GO:0004872,GO:0005215,GO:0006810,GO:0016020	None	10(150)|15.72	19(153)|32|16.04	None	14(136)|21|52|14.26	None	j_ortholog_cluster_1374|64	SpI|16.3307	64	18(886)|276|77|92.87	4(934)|738|63|97.90	42(705)|129|12|73.90	orthomcl_cluster0720|69	PanOCT_cluster_616|67	10.00|OuterMembrane	MNQIFHLTTQTKHKNHTKKVLKLSMLSLCLLHITQTAMA	None	None
NAO385_0326	12.869	14.303-1.434	Moraxella_catarrhalis_Z7546_1932	LXHB01000023_45223..48087	954	106.5/8.32	TonB-dependent_receptor	None	None	/middle|47101|GCAC(3)/	None	KKVLKLSMLSLCLLHIT|1.218|25(316)|33.12	TonB_dependent_receptor_family_protein|GO:0004872,GO:0005215,GO:0006810,GO:0016020	None	10(150)|15.72	19(153)|32|16.04	None	14(136)|21|52|14.26	None	j_ortholog_cluster_1374|64	SpI|16.3307	64	18(886)|276|77|92.87	4(934)|738|63|97.90	42(705)|129|12|73.90	orthomcl_cluster0720|69	PanOCT_cluster_616|67	10.00|OuterMembrane	MNQIFHLTTQTKHKNHTKKVLKLSMLSLCLLHITQTAMA	None	None
NBAE51_01990	12.869	14.268-1.399	Moraxella_catarrhalis_CCUG_57283_03	LZYD01000001_427805..430669	954	106.4/8.75	TonB-dependent_receptor	None	None	/middle|429683|GCAC(3)/	None	KKVLKLSMLSLCLLHIT|1.218|24(313)|32.81	TonB_dependent_receptor_family_protein|GO:0004872,GO:0005215,GO:0006810,GO:0016020	None	9(133)|13.94	17(136)|29|14.26	None	14(138)|20|48|14.47	None	j_ortholog_cluster_1374|64	SpI|15.0588	64	20(875)|266|76|91.72	4(934)|735|62|97.90	42(713)|130|12|74.74	orthomcl_cluster0720|69	PanOCT_cluster_616|67	10.00|OuterMembrane	MNQIFHLMTQTKHTNHTKKVLKLSMLSLCLLHITQTAMA	None	None
NDR90_RS05895	12.869	14.268-1.399	Moraxella_catarrhalis_25240	NZ_CP008804_c(1280223..1283087)	954	106.4/8.75	TonB-dependent_receptor	None	None	/middle|1281198|GTGC(3)/	None	KKVLKLSMLSLCLLHIT|1.218|24(313)|32.81	TonB_dependent_receptor_family_protein|GO:0004872,GO:0005215,GO:0006810,GO:0016020	None	9(133)|13.94	17(136)|29|14.26	None	14(138)|20|48|14.47	None	j_ortholog_cluster_1374|64	SpI|15.0588	64	20(875)|266|76|91.72	4(934)|735|62|97.90	42(713)|130|12|74.74	orthomcl_cluster0720|69	PanOCT_cluster_616|67	10.00|OuterMembrane	MNQIFHLMTQTKHTNHTKKVLKLSMLSLCLLHITQTAMA	None	None
NEA1_03643	12.869	14.268-1.399	Moraxella_catarrhalis_O35E	AERL01000019_1278..4142	954	106.4/8.75	hemoglobin_utilization_protein_MhuA	None	None	/middle|3156|GCAC(3)/	None	KKVLKLSMLSLCLLHIT|1.218|24(313)|32.81	TonB_dependent_receptor_family_protein|GO:0004872,GO:0005215,GO:0006810,GO:0016020	None	9(133)|13.94	17(136)|29|14.26	None	14(138)|20|48|14.47	None	j_ortholog_cluster_1374|64	SpI|15.0588	64	20(875)|266|76|91.72	4(934)|735|62|97.90	42(713)|130|12|74.74	orthomcl_cluster0720|69	PanOCT_cluster_616|67	10.00|OuterMembrane	MNQIFHLMTQTKHTNHTKKVLKLSMLSLCLLHITQTAMA	None	None
NMC25239_RS03565	12.869	14.268-1.399	Moraxella_catarrhalis_ATCC_25239	NZ_CP007669_792270..795134	954	106.4/8.75	TonB-dependent_receptor	None	None	/middle|794148|GCAC(3)/	None	KKVLKLSMLSLCLLHIT|1.218|24(313)|32.81	TonB_dependent_receptor_family_protein|GO:0004872,GO:0005215,GO:0006810,GO:0016020	None	9(133)|13.94	17(136)|29|14.26	None	14(138)|20|48|14.47	None	j_ortholog_cluster_1374|64	SpI|15.0588	64	20(875)|266|76|91.72	4(934)|735|62|97.90	42(713)|130|12|74.74	orthomcl_cluster0720|69	PanOCT_cluster_616|67	10.00|OuterMembrane	MNQIFHLMTQTKHTNHTKKVLKLSMLSLCLLHITQTAMA	None	None
NMCRH_0808	12.869	14.268-1.399	Moraxella_catarrhalis_RH4_1994	AMSO01000005_1862..4726	954	106.4/8.75	hemoglobin_utilization_protein_MhuA	mhuA	None	/middle|3740|GCAC(3)/	None	KKVLKLSMLSLCLLHIT|1.218|24(313)|32.81	TonB_dependent_receptor_family_protein|GO:0004872,GO:0005215,GO:0006810,GO:0016020	None	9(133)|13.94	17(136)|29|14.26	None	14(138)|20|48|14.47	None	j_ortholog_cluster_1374|64	SpI|15.0588	64	20(875)|266|76|91.72	4(934)|735|62|97.90	42(713)|130|12|74.74	orthomcl_cluster0720|69	PanOCT_cluster_616|67	10.00|OuterMembrane	MNQIFHLMTQTKHTNHTKKVLKLSMLSLCLLHITQTAMA	None	None
NA9Z59_03370	12.868	14.266-1.399	Moraxella_catarrhalis_CCUG_18283_1978	LZDJ01000002_c(29192..32056)	954	106.4/8.7	TonB-dependent_receptor	None	None	/middle|30167|GTGC(3)/	None	KKVLKLSMLSLCLLHIT|1.218|24(313)|32.81	TonB_dependent_receptor_family_protein|GO:0004872,GO:0005215,GO:0006810,GO:0016020	None	9(133)|13.94	17(136)|29|14.26	None	14(138)|20|48|14.47	None	j_ortholog_cluster_1374|64	SpI|15.0588	64	20(873)|265|76|91.51	4(934)|735|62|97.90	41(715)|130|12|74.95	orthomcl_cluster0720|69	PanOCT_cluster_616|67	10.00|OuterMembrane	MNQIFHLMTQTKHTNHTKKVLKLSMLSLCLLHITQTAMA	None	None
NADD41_RS00250	12.868	14.266-1.399	Moraxella_catarrhalis_340_MCAT	NZ_JVKW01000002_c(1792..4656)	954	106.4/8.75	TonB-dependent_receptor	None	None	/middle|2767|GTGC(3)/	None	KKVLKLSMLSLCLLHIT|1.218|24(313)|32.81	TonB_dependent_receptor_family_protein|GO:0004872,GO:0005215,GO:0006810,GO:0016020	None	9(133)|13.94	17(136)|29|14.26	None	14(138)|20|48|14.47	None	j_ortholog_cluster_1374|64	SpI|15.0588	64	20(878)|268|76|92.03	4(934)|732|62|97.90	42(713)|130|12|74.74	orthomcl_cluster0720|69	PanOCT_cluster_616|67	10.00|OuterMembrane	MNQIFHLMTQTKHTNHTKKVLKLSMLSLCLLHITQTAMA	None	None
NADD58_RS00615	12.868	14.266-1.399	Moraxella_catarrhalis_339_MCAT	NZ_JVKY01000003_c(1805..4669)	954	106.4/8.75	TonB-dependent_receptor	None	None	/middle|2780|GTGC(3)/	None	KKVLKLSMLSLCLLHIT|1.218|24(313)|32.81	TonB_dependent_receptor_family_protein|GO:0004872,GO:0005215,GO:0006810,GO:0016020	None	9(133)|13.94	17(136)|29|14.26	None	14(138)|20|48|14.47	None	j_ortholog_cluster_1374|64	SpI|15.0588	64	20(878)|268|76|92.03	4(934)|732|62|97.90	42(713)|130|12|74.74	orthomcl_cluster0720|69	PanOCT_cluster_616|67	10.00|OuterMembrane	MNQIFHLMTQTKHTNHTKKVLKLSMLSLCLLHITQTAMA	None	None
NAO373_1879	12.867	16.090-3.224	Moraxella_catarrhalis_N12_2000	LXHN01000024_2039..4816	925	103.8/6.55	Outer_membrane_protein_Imp,_required_forenvelope_biogenesis	None	None	None	None	IKKVPVFYLPYFNFP|1.199|26(357)|38.59	Organic_solvent_tolerance_protein_family_protein|GO:0010033,GO:0061024,GO:0019867	None	23(566)|61.19	16(131)|29|14.16	1(16)|1.73	21(225)|41|63|24.32	None	j_ortholog_cluster_1025|68	SpI|5.78741	68	9(891)|315|78|96.32	4(918)|740|63|99.24	36(718)|156|12|77.62	orthomcl_cluster0914|69	PanOCT_cluster_1286|69	10.00|OuterMembrane	None	None	1
NAO375_0984	12.867	14.299-1.432	Moraxella_catarrhalis_N19_2000	LXHL01000042_49714..52578	954	106.3/8.5	TonB-dependent_receptor	None	None	/middle|51592|GCAC(3)/	None	KALKLSMLSLCLLHIT|1.218|25(315)|33.02	TonB_dependent_receptor_family_protein|GO:0004872,GO:0005215,GO:0006810,GO:0016020	None	10(149)|15.62	19(154)|34|16.14	None	15(145)|22|51|15.20	None	j_ortholog_cluster_1374|64	SpI|16.5553	64	16(886)|271|76|92.87	4(934)|727|62|97.90	43(710)|129|12|74.42	orthomcl_cluster0720|69	PanOCT_cluster_616|67	10.00|OuterMembrane	MNQIFHLMRQTKHTNHTKKALKLSMLSLCLLHITQTAMA	None	None
NAO379_0561	12.867	16.090-3.224	Moraxella_catarrhalis_Z18_2000	LXHH01000009_c(81118..83895)	925	103.8/6.55	Outer_membrane_protein_Imp,_required_forenvelope_biogenesis	None	None	None	None	IKKVPVFYLPYFNFP|1.199|26(357)|38.59	Organic_solvent_tolerance_protein_family_protein|GO:0010033,GO:0061024,GO:0019867	None	23(566)|61.19	16(131)|29|14.16	1(16)|1.73	21(225)|41|63|24.32	None	j_ortholog_cluster_1025|68	SpI|5.78741	68	9(891)|315|78|96.32	4(918)|740|63|99.24	36(718)|156|12|77.62	orthomcl_cluster0914|69	PanOCT_cluster_1286|69	10.00|OuterMembrane	None	None	1
NE9Q_04354	12.867	14.265-1.399	Moraxella_catarrhalis_BC1	AERH01000027_c(35210..38074)	954	106.4/8.75	hemoglobin_utilization_protein_MhuA	None	None	/middle|36185|GTGC(3)/	None	KKVLKLSMLSLCLLHIT|1.218|24(313)|32.81	TonB_dependent_receptor_family_protein|GO:0004872,GO:0005215,GO:0006810,GO:0016020	None	9(133)|13.94	17(136)|29|14.26	None	14(138)|20|48|14.47	None	j_ortholog_cluster_1374|64	SpI|15.0588	64	20(878)|267|76|92.03	4(934)|732|62|97.90	42(713)|130|12|74.74	orthomcl_cluster0720|69	PanOCT_cluster_616|67	10.00|OuterMembrane	MNQIFHLMTQTKHTNHTKKVLKLSMLSLCLLHITQTAMA	None	None
NM87P67B1_423	12.867	14.265-1.399	Moraxella_catarrhalis_87P67B1	M87P67B1_1_401380..404244	954	106.4/8.75	tonB_dependent_receptor_family_protein	None	None	/middle|403258|GCAC(3)/	None	KKVLKLSMLSLCLLHIT|1.218|24(313)|32.81	TonB_dependent_receptor_family_protein|GO:0004872,GO:0005215,GO:0006810,GO:0016020	None	9(133)|13.94	17(136)|29|14.26	None	14(138)|20|48|14.47	None	j_ortholog_cluster_1374|64	SpI|15.0588	64	20(878)|267|76|92.03	4(934)|732|62|97.90	42(713)|130|12|74.74	orthomcl_cluster0720|69	PanOCT_cluster_616|67	10.00|OuterMembrane	MNQIFHLMTQTKHTNHTKKVLKLSMLSLCLLHITQTAMA	None	None
NAO368_1953	12.863	16.087-3.224	Moraxella_catarrhalis_F20_2000	LXHS01000061_c(289460..292237)	925	103.8/6.53	Outer_membrane_protein_Imp,_required_forenvelope_biogenesis	None	None	None	None	IKKVPVFYLPYFNFP|1.199|26(352)|38.05	Organic_solvent_tolerance_protein_family_protein|GO:0010033,GO:0061024,GO:0019867	None	23(566)|61.19	15(122)|27|13.19	1(16)|1.73	21(225)|41|63|24.32	None	j_ortholog_cluster_1025|68	SpI|5.56041	68	9(891)|317|78|96.32	3(921)|750|63|99.57	37(727)|157|12|78.59	orthomcl_cluster0914|69	PanOCT_cluster_1286|69	10.00|OuterMembrane	None	None	1
NAO364_0500	12.859	16.085-3.226	Moraxella_catarrhalis_A9_2000	LXHW01000004_107584..110370	928	104.0/6.25	Outer_membrane_protein_Imp,_required_forenvelope_biogenesis	None	None	None	None	IKKVPVFYLPYFNFP|1.199|26(350)|37.72	Organic_solvent_tolerance_protein_family_protein|GO:0010033,GO:0061024,GO:0019867	None	23(569)|61.31	17(138)|30|14.87	1(16)|1.72	21(226)|41|64|24.35	None	j_ortholog_cluster_1025|68	SpI|5.61155	68	10(889)|314|78|95.80	3(922)|742|63|99.35	36(716)|155|12|77.16	orthomcl_cluster0914|69	PanOCT_cluster_1286|69	10.00|OuterMembrane	None	None	1
NE9S_00285	12.852	14.276-1.424	Moraxella_catarrhalis_BC7	AERI01000005_c(36793..39657)	954	106.4/8.75	hemoglobin_utilization_protein_MhuA	None	None	/middle|37768|GTGC(3)/	None	KKVLKLSMLSLCLLHIT|1.218|23(302)|31.66	TonB_dependent_receptor_family_protein|GO:0004872,GO:0005215,GO:0006810,GO:0016020	None	10(145)|15.20	18(147)|32|15.41	None	14(140)|22|53|14.68	None	j_ortholog_cluster_1374|64	SpI|15.0588	64	20(875)|266|76|91.72	4(934)|735|62|97.90	41(715)|131|12|74.95	orthomcl_cluster0720|69	PanOCT_cluster_616|67	10.00|OuterMembrane	MNQIFHLMTQTKHTNHTKKVLKLSMLSLCLLHITQTAMA	None	None
NM148P19B1_36	12.847	14.275-1.428	Moraxella_catarrhalis_148P19B1	M148P19B1_1_c(33806..36670)	954	106.4/8.75	tonB_dependent_receptor_family_protein	None	None	/middle|34781|GTGC(3)/	None	KKVLKLSMLSLCLLHIT|1.218|23(302)|31.66	TonB_dependent_receptor_family_protein|GO:0004872,GO:0005215,GO:0006810,GO:0016020	None	10(147)|15.41	18(147)|32|15.41	None	14(140)|21|50|14.68	None	j_ortholog_cluster_1374|64	SpI|15.0588	64	20(875)|266|76|91.72	4(934)|735|62|97.90	41(715)|131|12|74.95	orthomcl_cluster0720|69	PanOCT_cluster_616|67	10.00|OuterMembrane	MNQIFHLMTQTKHTNHTKKVLKLSMLSLCLLHITQTAMA	None	None
NM87P15B2_529	12.847	14.275-1.428	Moraxella_catarrhalis_87P15B2	M87P15B2_2_c(33806..36670)	954	106.4/8.75	tonB_dependent_receptor_family_protein	None	None	/middle|34781|GTGC(3)/	None	KKVLKLSMLSLCLLHIT|1.218|23(302)|31.66	TonB_dependent_receptor_family_protein|GO:0004872,GO:0005215,GO:0006810,GO:0016020	None	10(147)|15.41	18(147)|32|15.41	None	14(140)|21|50|14.68	None	j_ortholog_cluster_1374|64	SpI|15.0588	64	20(875)|266|76|91.72	4(934)|735|62|97.90	41(715)|131|12|74.95	orthomcl_cluster0720|69	PanOCT_cluster_616|67	10.00|OuterMembrane	MNQIFHLMTQTKHTNHTKKVLKLSMLSLCLLHITQTAMA	None	None
NE9Y_07309	12.844	14.268-1.424	Moraxella_catarrhalis_101P30B1	AEPC01000020_1257..4121	954	106.4/8.7	hemoglobin_utilization_protein_MhuA	None	None	/middle|3135|GCAC(3)/	None	KKVLKLSMLSLCLLHIT|1.218|24(313)|32.81	TonB_dependent_receptor_family_protein|GO:0004872,GO:0005215,GO:0006810,GO:0016020	None	10(145)|15.20	17(136)|29|14.26	None	14(138)|20|48|14.47	None	j_ortholog_cluster_1374|64	SpI|15.0588	64	20(873)|265|76|91.51	4(934)|736|62|97.90	41(715)|130|12|74.95	orthomcl_cluster0720|69	PanOCT_cluster_616|67	10.00|OuterMembrane	MNQIFHLMTQTKHTNHTKKVLKLSMLSLCLLHITQTAMA	None	None
NM56P87B1_579	12.842	16.073-3.231	Moraxella_catarrhalis_56P87B1	M56P87B1_2_c(93857..96637)	926	103.9/6.3	organic_solvent_tolerance_family_protein	None	None	None	None	IKKVPVFYLPYFNFP|1.199|24(327)|35.31	Organic_solvent_tolerance_protein_family_protein|GO:0010033,GO:0061024,GO:0019867	None	24(570)|61.56	18(146)|32|15.77	1(16)|1.73	20(226)|42|63|24.41	None	j_ortholog_cluster_1025|68	SpI|2.94352	68	10(902)|312|78|97.41	3(917)|736|63|99.03	35(737)|159|12|79.59	orthomcl_cluster0914|69	PanOCT_cluster_1286|69	9.92|OuterMembrane	None	None	1
NM119P82B1_1788	12.841	16.072-3.231	Moraxella_catarrhalis_119P82B1	M119P82B1_7_c(128484..131264)	926	103.9/6.26	organic_solvent_tolerance_family_protein	None	None	None	None	IKKVPVFYLPYFNFP|1.199|24(328)|35.42	Organic_solvent_tolerance_protein_family_protein|GO:0010033,GO:0061024,GO:0019867	None	24(570)|61.56	18(146)|32|15.77	1(16)|1.73	20(226)|42|63|24.41	None	j_ortholog_cluster_1025|68	SpI|2.94352	68	10(902)|311|78|97.41	3(917)|736|63|99.03	36(735)|158|12|79.37	orthomcl_cluster0914|69	PanOCT_cluster_1286|69	9.92|OuterMembrane	None	None	1
NM75P61B1_1667	12.841	16.072-3.231	Moraxella_catarrhalis_75P61B1	M75P61B1_7_2162..4942	926	103.9/6.26	organic_solvent_tolerance_family_protein	None	None	None	None	IKKVPVFYLPYFNFP|1.199|24(328)|35.42	Organic_solvent_tolerance_protein_family_protein|GO:0010033,GO:0061024,GO:0019867	None	24(570)|61.56	18(146)|32|15.77	1(16)|1.73	20(226)|42|63|24.41	None	j_ortholog_cluster_1025|68	SpI|2.94352	68	10(902)|311|78|97.41	3(917)|736|63|99.03	36(735)|158|12|79.37	orthomcl_cluster0914|69	PanOCT_cluster_1286|69	9.92|OuterMembrane	None	None	1
NM80P43B1_1879	12.841	16.072-3.231	Moraxella_catarrhalis_80P43B1	M80P43B1_12_c(31506..34286)	926	103.9/6.26	organic_solvent_tolerance_family_protein	None	None	None	None	IKKVPVFYLPYFNFP|1.199|24(328)|35.42	Organic_solvent_tolerance_protein_family_protein|GO:0010033,GO:0061024,GO:0019867	None	24(570)|61.56	18(146)|32|15.77	1(16)|1.73	20(226)|42|63|24.41	None	j_ortholog_cluster_1025|68	SpI|2.94352	68	10(902)|311|78|97.41	3(917)|736|63|99.03	36(735)|158|12|79.37	orthomcl_cluster0914|69	PanOCT_cluster_1286|69	9.92|OuterMembrane	None	None	1
NMCRH_1375	12.841	13.847-1.006	Moraxella_catarrhalis_RH4_1994	AMSO01000007_c(83602..84636)	344	38.34/8.95	M35-like_porin_protein	None	5.5e-26|Gram-negative_porin	None	None	AVGVALQHF|1.153|8(97)|28.20	Gram-negative_porin_family_protein	1(9)|2.62	3(35)|10.17	3(27)|5|7.85	None	5(54)|8|21|15.70	None	j_ortholog_cluster_75|61	SpI|14.8404	62	8(305)|92|68|88.66	1(338)|287|61|98.26	12(264)|54|12|76.74	orthomcl_cluster1421|63	PanOCT_cluster_462|62	9.52|OuterMembrane	MKAQFTTLKVIGGLFVGGMMLNAHA	0.846019	None
NAO366_0517	12.84	16.049-3.209	Moraxella_catarrhalis_C10	LXHU01000003_501125..503911	928	104.0/6.42	Outer_membrane_protein_Imp,_required_forenvelope_biogenesis	None	None	None	None	IKKVPVFYLPYFNFP|1.199|25(343)|36.96	Organic_solvent_tolerance_protein_family_protein|GO:0010033,GO:0061024,GO:0019867	None	21(561)|60.45	16(137)|33|14.76	1(16)|1.72	19(203)|36|61|21.88	None	j_ortholog_cluster_1025|68	SpI|5.78741	68	9(894)|313|78|96.34	4(918)|742|63|98.92	36(725)|155|12|78.12	orthomcl_cluster0914|69	PanOCT_cluster_1286|69	10.00|OuterMembrane	None	None	1
NADC71_RS01145	12.838	16.069-3.231	Moraxella_catarrhalis_157.rep2_MCAT	NZ_JVRY01000010_2087..4867	926	103.9/6.3	LPS-assembly_protein_precursor	None	None	None	None	IKKVPVFYLPYFNFP|1.199|24(329)|35.53	Organic_solvent_tolerance_protein_family_protein|GO:0010033,GO:0061024,GO:0019867	None	24(570)|61.56	18(145)|31|15.66	1(16)|1.73	20(226)|42|63|24.41	None	j_ortholog_cluster_1025|68	SpI|2.94352	68	10(902)|312|78|97.41	3(917)|734|63|99.03	36(735)|158|12|79.37	orthomcl_cluster0914|69	PanOCT_cluster_1286|69	10.00|OuterMembrane	None	None	1
NADC73_RS03585	12.838	16.070-3.231	Moraxella_catarrhalis_489_MCAT	NZ_JVFD01000016_2132..4912	926	104.0/6.3	LPS-assembly_protein_precursor	None	None	None	None	IKKVPVFYLPYFNFP|1.199|24(327)|35.31	Organic_solvent_tolerance_protein_family_protein|GO:0010033,GO:0061024,GO:0019867	None	24(570)|61.56	18(145)|31|15.66	1(16)|1.73	20(226)|42|63|24.41	None	j_ortholog_cluster_1025|68	SpI|2.94352	68	10(902)|312|78|97.41	3(917)|736|63|99.03	36(735)|158|12|79.37	orthomcl_cluster0914|69	PanOCT_cluster_1286|69	9.92|OuterMembrane	None	None	1
NADC99_RS07215	12.838	16.069-3.231	Moraxella_catarrhalis_157.rep1_MCAT	NZ_JVRZ01000041_2424..5204	926	103.9/6.3	LPS-assembly_protein_precursor	None	None	None	None	IKKVPVFYLPYFNFP|1.199|24(329)|35.53	Organic_solvent_tolerance_protein_family_protein|GO:0010033,GO:0061024,GO:0019867	None	24(570)|61.56	18(145)|31|15.66	1(16)|1.73	20(226)|42|63|24.41	None	j_ortholog_cluster_1025|68	SpI|2.94352	68	10(902)|312|78|97.41	3(917)|734|63|99.03	36(735)|158|12|79.37	orthomcl_cluster0914|69	PanOCT_cluster_1286|69	10.00|OuterMembrane	None	None	1
NADD41_RS07800	12.838	16.069-3.231	Moraxella_catarrhalis_340_MCAT	NZ_JVKW01000045_c(81303..84083)	926	103.9/6.3	LPS-assembly_protein_precursor	None	None	None	None	IKKVPVFYLPYFNFP|1.199|24(329)|35.53	Organic_solvent_tolerance_protein_family_protein|GO:0010033,GO:0061024,GO:0019867	None	24(570)|61.56	18(145)|31|15.66	1(16)|1.73	20(226)|42|63|24.41	None	j_ortholog_cluster_1025|68	SpI|2.94352	68	10(902)|312|78|97.41	3(917)|734|63|99.03	36(735)|158|12|79.37	orthomcl_cluster0914|69	PanOCT_cluster_1286|69	10.00|OuterMembrane	None	None	1
NADD58_RS04755	12.838	16.069-3.231	Moraxella_catarrhalis_339_MCAT	NZ_JVKY01000032_c(93257..96037)	926	103.9/6.3	LPS-assembly_protein_precursor	None	None	None	None	IKKVPVFYLPYFNFP|1.199|24(329)|35.53	Organic_solvent_tolerance_protein_family_protein|GO:0010033,GO:0061024,GO:0019867	None	24(570)|61.56	18(145)|31|15.66	1(16)|1.73	20(226)|42|63|24.41	None	j_ortholog_cluster_1025|68	SpI|2.94352	68	10(902)|312|78|97.41	3(917)|734|63|99.03	36(735)|158|12|79.37	orthomcl_cluster0914|69	PanOCT_cluster_1286|69	10.00|OuterMembrane	None	None	1
NADD97_RS02955	12.838	16.069-3.231	Moraxella_catarrhalis_611_MCAT	NZ_JVAC01000023_c(93607..96387)	926	103.9/6.3	LPS-assembly_protein_precursor	None	None	None	None	IKKVPVFYLPYFNFP|1.199|24(329)|35.53	Organic_solvent_tolerance_protein_family_protein|GO:0010033,GO:0061024,GO:0019867	None	24(570)|61.56	18(145)|31|15.66	1(16)|1.73	20(226)|42|63|24.41	None	j_ortholog_cluster_1025|68	SpI|2.94352	68	10(902)|312|78|97.41	3(917)|734|63|99.03	36(735)|158|12|79.37	orthomcl_cluster0914|69	PanOCT_cluster_1286|69	10.00|OuterMembrane	None	None	1
NADD99_RS07585	12.838	16.069-3.231	Moraxella_catarrhalis_613_MCAT	NZ_JVAA01000052_c(80968..83748)	926	103.9/6.3	LPS-assembly_protein_precursor	None	None	None	None	IKKVPVFYLPYFNFP|1.199|24(329)|35.53	Organic_solvent_tolerance_protein_family_protein|GO:0010033,GO:0061024,GO:0019867	None	24(570)|61.56	18(145)|31|15.66	1(16)|1.73	20(226)|42|63|24.41	None	j_ortholog_cluster_1025|68	SpI|2.94352	68	10(902)|312|78|97.41	3(917)|734|63|99.03	36(735)|158|12|79.37	orthomcl_cluster0914|69	PanOCT_cluster_1286|69	10.00|OuterMembrane	None	None	1
NBAE51_03665	12.838	16.070-3.231	Moraxella_catarrhalis_CCUG_57283_03	LZYD01000001_792203..794983	926	104.0/6.3	LPS_biosynthesis_protein	None	None	None	None	IKKVPVFYLPYFNFP|1.199|24(327)|35.31	Organic_solvent_tolerance_protein_family_protein|GO:0010033,GO:0061024,GO:0019867	None	24(570)|61.56	18(145)|31|15.66	1(16)|1.73	20(226)|42|63|24.41	None	j_ortholog_cluster_1025|68	SpI|2.94352	68	10(902)|312|78|97.41	3(917)|736|63|99.03	36(735)|158|12|79.37	orthomcl_cluster0914|69	PanOCT_cluster_1286|69	9.92|OuterMembrane	None	None	1
NDR90_RS03900	12.838	16.069-3.231	Moraxella_catarrhalis_25240	NZ_CP008804_c(841805..844585)	926	103.9/6.3	LPS-assembly_protein_precursor	None	None	None	None	IKKVPVFYLPYFNFP|1.199|24(329)|35.53	Organic_solvent_tolerance_protein_family_protein|GO:0010033,GO:0061024,GO:0019867	None	24(570)|61.56	18(145)|31|15.66	1(16)|1.73	20(226)|42|63|24.41	None	j_ortholog_cluster_1025|68	SpI|2.94352	68	10(902)|312|78|97.41	3(917)|734|63|99.03	36(735)|158|12|79.37	orthomcl_cluster0914|69	PanOCT_cluster_1286|69	10.00|OuterMembrane	None	None	1
NE9Q_08054	12.838	16.070-3.231	Moraxella_catarrhalis_BC1	AERH01000038_c(30482..33262)	926	104.0/6.3	LPS-assembly_protein_precursor	None	None	None	None	IKKVPVFYLPYFNFP|1.199|24(327)|35.31	Organic_solvent_tolerance_protein_family_protein|GO:0010033,GO:0061024,GO:0019867	None	24(570)|61.56	18(145)|31|15.66	1(16)|1.73	20(226)|42|63|24.41	None	j_ortholog_cluster_1025|68	SpI|2.94352	68	10(902)|312|78|97.41	3(917)|736|63|99.03	36(735)|158|12|79.37	orthomcl_cluster0914|69	PanOCT_cluster_1286|69	9.92|OuterMembrane	None	None	1
NE9S_04237	12.838	16.069-3.231	Moraxella_catarrhalis_BC7	AERI01000014_c(93605..96385)	926	103.9/6.3	LPS-assembly_protein_precursor	None	None	None	None	IKKVPVFYLPYFNFP|1.199|24(329)|35.53	Organic_solvent_tolerance_protein_family_protein|GO:0010033,GO:0061024,GO:0019867	None	24(570)|61.56	18(145)|31|15.66	1(16)|1.73	20(226)|42|63|24.41	None	j_ortholog_cluster_1025|68	SpI|2.94352	68	10(902)|312|78|97.41	3(917)|734|63|99.03	36(735)|158|12|79.37	orthomcl_cluster0914|69	PanOCT_cluster_1286|69	10.00|OuterMembrane	None	None	1
NM123P13B1_454	12.838	16.070-3.231	Moraxella_catarrhalis_123P13B1	M123P13B1_2_24321..27101	926	104.0/6.3	organic_solvent_tolerance_family_protein	None	None	None	None	IKKVPVFYLPYFNFP|1.199|24(327)|35.31	Organic_solvent_tolerance_protein_family_protein|GO:0010033,GO:0061024,GO:0019867	None	24(570)|61.56	18(145)|31|15.66	1(16)|1.73	20(226)|42|63|24.41	None	j_ortholog_cluster_1025|68	SpI|2.94352	68	10(902)|312|78|97.41	3(917)|736|63|99.03	36(735)|158|12|79.37	orthomcl_cluster0914|69	PanOCT_cluster_1286|69	9.92|OuterMembrane	None	None	1
NM137P24B1_1768	12.838	16.069-3.231	Moraxella_catarrhalis_137P24B1	M137P24B1_7_c(128554..131334)	926	103.9/6.3	organic_solvent_tolerance_family_protein	None	None	None	None	IKKVPVFYLPYFNFP|1.199|24(329)|35.53	Organic_solvent_tolerance_protein_family_protein|GO:0010033,GO:0061024,GO:0019867	None	24(570)|61.56	18(145)|31|15.66	1(16)|1.73	20(226)|42|63|24.41	None	j_ortholog_cluster_1025|68	SpI|2.94352	68	10(902)|312|78|97.41	3(917)|734|63|99.03	36(735)|158|12|79.37	orthomcl_cluster0914|69	PanOCT_cluster_1286|69	10.00|OuterMembrane	None	None	1
NM148P19B1_1068	12.838	16.069-3.231	Moraxella_catarrhalis_148P19B1	M148P19B1_4_c(36844..39624)	926	103.9/6.3	organic_solvent_tolerance_family_protein	None	None	None	None	IKKVPVFYLPYFNFP|1.199|24(329)|35.53	Organic_solvent_tolerance_protein_family_protein|GO:0010033,GO:0061024,GO:0019867	None	24(570)|61.56	18(145)|31|15.66	1(16)|1.73	20(226)|42|63|24.41	None	j_ortholog_cluster_1025|68	SpI|2.94352	68	10(902)|312|78|97.41	3(917)|734|63|99.03	36(735)|158|12|79.37	orthomcl_cluster0914|69	PanOCT_cluster_1286|69	10.00|OuterMembrane	None	None	1
NM173P27B1_1971	12.838	16.070-3.231	Moraxella_catarrhalis_173P27B1	M173P27B1_14_2268..5048	926	104.0/6.3	organic_solvent_tolerance_family_protein	None	None	None	None	IKKVPVFYLPYFNFP|1.199|24(327)|35.31	Organic_solvent_tolerance_protein_family_protein|GO:0010033,GO:0061024,GO:0019867	None	24(570)|61.56	18(145)|31|15.66	1(16)|1.73	20(226)|42|63|24.41	None	j_ortholog_cluster_1025|68	SpI|2.94352	68	10(902)|312|78|97.41	3(917)|736|63|99.03	36(735)|158|12|79.37	orthomcl_cluster0914|69	PanOCT_cluster_1286|69	9.92|OuterMembrane	None	None	1
NM173P31B1_1060	12.838	16.070-3.231	Moraxella_catarrhalis_173P31B1	M173P31B1_4_c(29898..32678)	926	104.0/6.3	organic_solvent_tolerance_family_protein	None	None	None	None	IKKVPVFYLPYFNFP|1.199|24(327)|35.31	Organic_solvent_tolerance_protein_family_protein|GO:0010033,GO:0061024,GO:0019867	None	24(570)|61.56	18(145)|31|15.66	1(16)|1.73	20(226)|42|63|24.41	None	j_ortholog_cluster_1025|68	SpI|2.94352	68	10(902)|312|78|97.41	3(917)|736|63|99.03	36(735)|158|12|79.37	orthomcl_cluster0914|69	PanOCT_cluster_1286|69	9.92|OuterMembrane	None	None	1
NM76P10B1_1651	12.838	16.069-3.231	Moraxella_catarrhalis_76P10B1	M76P10B1_7_2279..5059	926	103.9/6.3	organic_solvent_tolerance_family_protein	None	None	None	None	IKKVPVFYLPYFNFP|1.199|24(329)|35.53	Organic_solvent_tolerance_protein_family_protein|GO:0010033,GO:0061024,GO:0019867	None	24(570)|61.56	18(145)|31|15.66	1(16)|1.73	20(226)|42|63|24.41	None	j_ortholog_cluster_1025|68	SpI|2.94352	68	10(902)|312|78|97.41	3(917)|734|63|99.03	36(735)|158|12|79.37	orthomcl_cluster0914|69	PanOCT_cluster_1286|69	10.00|OuterMembrane	None	None	1
NM81P26B1_396	12.838	16.070-3.231	Moraxella_catarrhalis_81P26B1	M81P26B1_1_c(360257..363037)	926	104.0/6.3	organic_solvent_tolerance_family_protein	None	None	None	None	IKKVPVFYLPYFNFP|1.199|24(327)|35.31	Organic_solvent_tolerance_protein_family_protein|GO:0010033,GO:0061024,GO:0019867	None	24(570)|61.56	18(145)|31|15.66	1(16)|1.73	20(226)|42|63|24.41	None	j_ortholog_cluster_1025|68	SpI|2.94352	68	10(902)|312|78|97.41	3(917)|736|63|99.03	36(735)|158|12|79.37	orthomcl_cluster0914|69	PanOCT_cluster_1286|69	9.92|OuterMembrane	None	None	1
NM87P67B1_812	12.838	16.070-3.231	Moraxella_catarrhalis_87P67B1	M87P67B1_3_c(26609..29389)	926	104.0/6.3	organic_solvent_tolerance_family_protein	None	None	None	None	IKKVPVFYLPYFNFP|1.199|24(327)|35.31	Organic_solvent_tolerance_protein_family_protein|GO:0010033,GO:0061024,GO:0019867	None	24(570)|61.56	18(145)|31|15.66	1(16)|1.73	20(226)|42|63|24.41	None	j_ortholog_cluster_1025|68	SpI|2.94352	68	10(902)|312|78|97.41	3(917)|736|63|99.03	36(735)|158|12|79.37	orthomcl_cluster0914|69	PanOCT_cluster_1286|69	9.92|OuterMembrane	None	None	1
NMCRH_1191	12.838	16.070-3.231	Moraxella_catarrhalis_RH4_1994	AMSO01000006_321041..323821	926	104.0/6.3	LPS-assembly_protein	None	None	None	None	IKKVPVFYLPYFNFP|1.199|24(327)|35.31	Organic_solvent_tolerance_protein_family_protein|GO:0010033,GO:0061024,GO:0019867	None	24(570)|61.56	18(145)|31|15.66	1(16)|1.73	20(226)|42|63|24.41	None	j_ortholog_cluster_1025|68	SpI|2.94352	68	10(902)|312|78|97.41	3(917)|736|63|99.03	36(735)|158|12|79.37	orthomcl_cluster0914|69	PanOCT_cluster_1286|69	9.92|OuterMembrane	None	None	1
NAO371_0456	12.837	16.075-3.237	Moraxella_catarrhalis_F24_2000	LXHP01000011_2123..4909	928	103.7/6.45	Outer_membrane_protein_Imp,_required_forenvelope_biogenesis	None	None	None	None	IKKVPVFYLPYFNFP|1.199|25(337)|36.31	Organic_solvent_tolerance_protein_family_protein|GO:0010033,GO:0061024,GO:0019867	None	24(574)|61.85	17(139)|31|14.98	1(16)|1.72	21(228)|43|63|24.57	None	j_ortholog_cluster_1025|68	SpI|4.24746	68	10(890)|314|78|95.91	4(919)|735|63|99.03	37(727)|159|12|78.34	orthomcl_cluster0914|69	PanOCT_cluster_1286|69	10.00|OuterMembrane	None	None	1
NAO380_1530	12.837	13.977-1.140	Moraxella_catarrhalis_MX1	LXHG01000135_c(6842..7876)	344	38.44/9.03	putative_outer_membrane_porin	None	4e-26|Gram-negative_porin	None	None	FTTLKVIGGLFVGG|1.144|11(128)|37.21	Gram-negative_porin_family_protein	1(9)|2.62	5(58)|16.86	5(41)|7|11.92	None	6(63)|10|30|18.31	None	j_ortholog_cluster_75|61	SpI|15.8143	62	8(300)|90|65|87.21	1(336)|280|60|97.67	11(275)|55|12|79.94	orthomcl_cluster1421|63	PanOCT_cluster_462|62	9.52|OuterMembrane	MKAQFTTLKVIGGLFVGGMMLNAHA	0.84935	None
NE9O_08432	12.837	16.068-3.231	Moraxella_catarrhalis_12P80B1	AERG01000047_c(64220..67000)	926	104.0/6.3	LPS-assembly_protein_precursor	None	None	None	None	IKKVPVFYLPYFNFP|1.199|24(327)|35.31	Organic_solvent_tolerance_protein_family_protein|GO:0010033,GO:0061024,GO:0019867	None	24(570)|61.56	18(145)|31|15.66	1(16)|1.73	20(226)|42|63|24.41	None	j_ortholog_cluster_1025|68	SpI|2.94352	68	11(897)|311|78|96.87	3(917)|736|63|99.03	36(735)|158|12|79.37	orthomcl_cluster0914|69	PanOCT_cluster_1286|69	9.92|OuterMembrane	None	None	1
NE9U_04725	12.837	16.068-3.231	Moraxella_catarrhalis_BC8	AERJ01000019_c(93638..96418)	926	104.0/6.26	LPS-assembly_protein_precursor	None	None	None	None	IKKVPVFYLPYFNFP|1.199|25(327)|35.31	Organic_solvent_tolerance_protein_family_protein|GO:0010033,GO:0061024,GO:0019867	None	24(570)|61.56	18(146)|32|15.77	1(16)|1.73	20(226)|41|62|24.41	None	j_ortholog_cluster_1025|68	SpI|2.24597	68	10(902)|309|78|97.41	3(917)|736|63|99.03	36(735)|159|12|79.37	orthomcl_cluster0914|69	PanOCT_cluster_1286|69	10.00|OuterMembrane	None	None	1
NM63P48B1_1265	12.837	16.068-3.231	Moraxella_catarrhalis_63P48B1	M63P48B1_4_c(186619..189399)	926	104.0/6.3	organic_solvent_tolerance_family_protein	None	None	None	None	IKKVPVFYLPYFNFP|1.199|24(327)|35.31	Organic_solvent_tolerance_protein_family_protein|GO:0010033,GO:0061024,GO:0019867	None	24(570)|61.56	18(145)|31|15.66	1(16)|1.73	20(226)|42|63|24.41	None	j_ortholog_cluster_1025|68	SpI|2.94352	68	11(897)|311|78|96.87	3(917)|736|63|99.03	36(735)|158|12|79.37	orthomcl_cluster0914|69	PanOCT_cluster_1286|69	9.92|OuterMembrane	None	None	1
NM166P11B1_865	12.835	16.066-3.231	Moraxella_catarrhalis_166P11B1	M166P11B1_2_361749..364529	926	104.0/6.24	organic_solvent_tolerance_family_protein	None	None	None	None	IKKVPVFYLPYFNFP|1.199|25(326)|35.21	Organic_solvent_tolerance_protein_family_protein|GO:0010033,GO:0061024,GO:0019867	None	24(570)|61.56	18(145)|31|15.66	1(16)|1.73	20(226)|41|62|24.41	None	j_ortholog_cluster_1025|68	SpI|2.24597	68	10(902)|310|78|97.41	3(917)|736|63|99.03	36(735)|159|12|79.37	orthomcl_cluster0914|69	PanOCT_cluster_1286|69	9.92|OuterMembrane	None	None	1
NADC85_RS01310	12.832	16.090-3.258	Moraxella_catarrhalis_304_MCAT	NZ_JVMG01000005_2099..4891	930	103.5/4.94	LPS_biosynthesis_protein	None	None	None	None	IKEVPVFYLPYFNFP|1.199|25(361)|38.82	Organic_solvent_tolerance_protein_family_protein|GO:0010033,GO:0061024,GO:0019867	None	21(585)|62.90	18(162)|46|17.42	1(16)|1.72	22(219)|35|57|23.55	None	j_ortholog_cluster_1025|68	SpI|4.23779	68	10(889)|321|78|95.59	4(900)|707|63|96.77	36(728)|154|12|78.28	orthomcl_cluster0914|69	PanOCT_cluster_1286|69	10.00|OuterMembrane	None	None	1
NADD36_RS00190	12.832	16.090-3.258	Moraxella_catarrhalis_324_MCAT	NZ_JVLO01000002_2112..4904	930	103.5/4.94	LPS_biosynthesis_protein	None	None	None	None	IKEVPVFYLPYFNFP|1.199|25(361)|38.82	Organic_solvent_tolerance_protein_family_protein|GO:0010033,GO:0061024,GO:0019867	None	21(585)|62.90	18(162)|46|17.42	1(16)|1.72	22(219)|35|57|23.55	None	j_ortholog_cluster_1025|68	SpI|4.23779	68	10(889)|321|78|95.59	4(900)|707|63|96.77	36(728)|154|12|78.28	orthomcl_cluster0914|69	PanOCT_cluster_1286|69	10.00|OuterMembrane	None	None	1
NAO367_0416	12.832	16.065-3.233	Moraxella_catarrhalis_F18_2000	LXHT01000006_190793..193579	928	103.9/6.17	Outer_membrane_protein_Imp,_required_forenvelope_biogenesis	None	None	None	None	IKKVPVFYLPYFNFP|1.199|25(338)|36.42	Organic_solvent_tolerance_protein_family_protein|GO:0010033,GO:0061024,GO:0019867	None	23(572)|61.64	18(147)|32|15.84	1(16)|1.72	20(216)|39|63|23.28	None	j_ortholog_cluster_1025|68	SpI|5.62472	68	10(889)|310|78|95.80	3(921)|742|63|99.25	36(716)|153|12|77.16	orthomcl_cluster0914|69	PanOCT_cluster_1286|69	10.00|OuterMembrane	None	None	1
NAO378_0196	12.832	16.065-3.233	Moraxella_catarrhalis_R4_2000	LXHI01000004_2051..4837	928	103.9/6.17	Outer_membrane_protein_Imp,_required_forenvelope_biogenesis	None	None	None	None	IKKVPVFYLPYFNFP|1.199|25(338)|36.42	Organic_solvent_tolerance_protein_family_protein|GO:0010033,GO:0061024,GO:0019867	None	23(572)|61.64	18(147)|32|15.84	1(16)|1.72	20(216)|39|63|23.28	None	j_ortholog_cluster_1025|68	SpI|5.62472	68	10(889)|310|78|95.80	3(921)|742|63|99.25	36(716)|153|12|77.16	orthomcl_cluster0914|69	PanOCT_cluster_1286|69	10.00|OuterMembrane	None	None	1
NAO380_1745	12.832	16.065-3.233	Moraxella_catarrhalis_MX1	LXHG01000164_c(7936..10722)	928	103.9/6.17	Outer_membrane_protein_Imp,_required_forenvelope_biogenesis	None	None	None	None	IKKVPVFYLPYFNFP|1.199|25(338)|36.42	Organic_solvent_tolerance_protein_family_protein|GO:0010033,GO:0061024,GO:0019867	None	23(572)|61.64	18(147)|32|15.84	1(16)|1.72	20(216)|39|63|23.28	None	j_ortholog_cluster_1025|68	SpI|5.62472	68	10(889)|310|78|95.80	3(921)|742|63|99.25	36(716)|153|12|77.16	orthomcl_cluster0914|69	PanOCT_cluster_1286|69	10.00|OuterMembrane	None	None	1
NE9W_02995	12.825	16.057-3.231	Moraxella_catarrhalis_CO72	AERK01000004_278173..280953	926	104.0/6.3	LPS-assembly_protein_precursor	None	None	None	None	IKKVPVFYLPYFNFP|1.199|23(314)|33.91	Organic_solvent_tolerance_protein_family_protein|GO:0010033,GO:0061024,GO:0019867	None	24(570)|61.56	18(145)|31|15.66	1(16)|1.73	20(226)|42|63|24.41	None	j_ortholog_cluster_1025|68	SpI|2.94352	68	10(902)|313|78|97.41	3(917)|736|63|99.03	36(735)|158|12|79.37	orthomcl_cluster0914|69	PanOCT_cluster_1286|69	9.92|OuterMembrane	None	None	1
NAO372_0554	12.824	16.069-3.245	Moraxella_catarrhalis_N1_2000	LXHO01000010_c(288961..291744)	927	103.8/6.17	Outer_membrane_protein_Imp,_required_forenvelope_biogenesis	None	None	None	None	YEDCCYGLSIYAR|1.182|25(333)|35.92	Organic_solvent_tolerance_protein_family_protein|GO:0010033,GO:0061024,GO:0019867	None	24(577)|62.24	18(145)|31|15.64	1(16)|1.73	20(225)|42|63|24.27	None	j_ortholog_cluster_1025|68	SpI|5.38455	68	10(892)|315|78|96.22	4(919)|735|63|99.14	36(716)|153|12|77.24	orthomcl_cluster0914|69	PanOCT_cluster_1286|69	10.00|OuterMembrane	None	None	1
NA9Z57_00855	12.823	16.045-3.221	Moraxella_catarrhalis_CCUG_58286_11	LZDK01000001_c(185692..188475)	927	103.8/6.2	LPS_biosynthesis_protein	None	None	None	None	IKKVPVFYLPYFNFP|1.199|25(335)|36.14	Organic_solvent_tolerance_protein_family_protein|GO:0010033,GO:0061024,GO:0019867	None	23(566)|61.06	16(132)|30|14.24	1(16)|1.73	19(210)|40|62|22.65	None	j_ortholog_cluster_1025|68	SpI|5.61155	68	11(888)|313|78|95.79	3(921)|740|63|99.35	37(725)|156|12|78.21	orthomcl_cluster0914|69	PanOCT_cluster_1286|69	10.00|OuterMembrane	None	None	1
NAO374_0699	12.823	16.045-3.221	Moraxella_catarrhalis_N15_2000	LXHM01000021_2038..4821	927	103.8/6.2	Outer_membrane_protein_Imp,_required_forenvelope_biogenesis	None	None	None	None	IKKVPVFYLPYFNFP|1.199|25(335)|36.14	Organic_solvent_tolerance_protein_family_protein|GO:0010033,GO:0061024,GO:0019867	None	23(566)|61.06	16(132)|30|14.24	1(16)|1.73	19(210)|40|62|22.65	None	j_ortholog_cluster_1025|68	SpI|5.61155	68	11(888)|313|78|95.79	3(921)|740|63|99.35	37(725)|156|12|78.21	orthomcl_cluster0914|69	PanOCT_cluster_1286|69	10.00|OuterMembrane	None	None	1
NAO376_1522	12.823	16.045-3.221	Moraxella_catarrhalis_N4_2000	LXHK01000031_2038..4821	927	103.8/6.2	Outer_membrane_protein_Imp,_required_forenvelope_biogenesis	None	None	None	None	IKKVPVFYLPYFNFP|1.199|25(335)|36.14	Organic_solvent_tolerance_protein_family_protein|GO:0010033,GO:0061024,GO:0019867	None	23(566)|61.06	16(132)|30|14.24	1(16)|1.73	19(210)|40|62|22.65	None	j_ortholog_cluster_1025|68	SpI|5.61155	68	11(888)|313|78|95.79	3(921)|740|63|99.35	37(725)|156|12|78.21	orthomcl_cluster0914|69	PanOCT_cluster_1286|69	10.00|OuterMembrane	None	None	1
NADC71_RS05095	12.821	13.885-1.064	Moraxella_catarrhalis_157.rep2_MCAT	NZ_JVRY01000029_9469..10503	344	38.42/9.04	porin	None	4e-26|Gram-negative_porin	None	None	AVGVALQHF|1.153|8(97)|28.20	Gram-negative_porin_family_protein	2(19)|5.52	3(35)|10.17	3(27)|5|7.85	None	6(63)|9|22|18.31	None	j_ortholog_cluster_75|61	SpI|14.8404	62	8(305)|95|67|88.66	1(338)|287|61|98.26	12(267)|54|12|77.62	orthomcl_cluster1421|63	PanOCT_cluster_462|62	9.52|OuterMembrane	MKAQFTTLKVIGGLFVGGMMLNAHA	0.846135	None
NADC99_RS06680	12.821	13.885-1.064	Moraxella_catarrhalis_157.rep1_MCAT	NZ_JVRZ01000038_9469..10503	344	38.42/9.04	porin	None	4e-26|Gram-negative_porin	None	None	AVGVALQHF|1.153|8(97)|28.20	Gram-negative_porin_family_protein	2(19)|5.52	3(35)|10.17	3(27)|5|7.85	None	6(63)|9|22|18.31	None	j_ortholog_cluster_75|61	SpI|14.8404	62	8(305)|95|67|88.66	1(338)|287|61|98.26	12(267)|54|12|77.62	orthomcl_cluster1421|63	PanOCT_cluster_462|62	9.52|OuterMembrane	MKAQFTTLKVIGGLFVGGMMLNAHA	0.846135	None
NAO366_0136	12.821	14.275-1.454	Moraxella_catarrhalis_C10	LXHU01000003_133406..136267	953	106.3/8.69	TonB-dependent_receptor	None	None	/middle|135281|GCAC(3)/	None	AKKVLKLSMLSLCLLHITQA|1.218|24(315)|33.05	TonB_dependent_receptor_family_protein|GO:0004872,GO:0005215,GO:0006810,GO:0016020	None	11(159)|16.68	17(136)|28|14.27	None	14(144)|24|55|15.11	None	j_ortholog_cluster_1374|64	SpI|16.0833	64	17(879)|274|78|92.24	4(934)|722|62|98.01	42(712)|129|12|74.71	orthomcl_cluster0720|69	PanOCT_cluster_616|67	10.00|OuterMembrane	MNQIFHLTTQTKHKNHAKKVLKLSMLSLCLLHITQAAMA	None	None
NE9K_08402	12.82	16.073-3.253	Moraxella_catarrhalis_103P14B1	AERE01000067_c(27010..29790)	926	103.9/6.24	LPS-assembly_protein_precursor	None	None	None	None	IKKVPVFYLPYFNFP|1.199|24(328)|35.42	Organic_solvent_tolerance_protein_family_protein|GO:0010033,GO:0061024,GO:0019867	None	24(580)|62.63	18(146)|32|15.77	1(16)|1.73	20(226)|42|63|24.41	None	j_ortholog_cluster_1025|68	SpI|2.94352	68	10(902)|312|78|97.41	3(917)|737|63|99.03	36(735)|157|12|79.37	orthomcl_cluster0914|69	PanOCT_cluster_1286|69	9.92|OuterMembrane	None	None	1
NE9Y_06137	12.82	16.073-3.253	Moraxella_catarrhalis_101P30B1	AEPC01000018_c(121703..124483)	926	103.9/6.24	LPS-assembly_protein_precursor	None	None	None	None	IKKVPVFYLPYFNFP|1.199|24(328)|35.42	Organic_solvent_tolerance_protein_family_protein|GO:0010033,GO:0061024,GO:0019867	None	24(580)|62.63	18(146)|32|15.77	1(16)|1.73	20(226)|42|63|24.41	None	j_ortholog_cluster_1025|68	SpI|2.94352	68	10(902)|312|78|97.41	3(917)|737|63|99.03	36(735)|157|12|79.37	orthomcl_cluster0914|69	PanOCT_cluster_1286|69	9.92|OuterMembrane	None	None	1
NAO369_0050	12.817	12.817-0.000	Moraxella_catarrhalis_F21_2000	LXHR01000001_57885..58286	133	14.34/8.89	putative_lipoprotein	None	None	None	None	AETACGCVADK|1.160|3(55)|41.35	hypothetical_protein_domain_protein	None	None	2(15)|3|11.28	None	2(21)|5|12|15.79	None	j_ortholog_cluster_902|67	SpII|16.5318	67	1(133)|48|52|100.00	2(123)|82|57|92.48	3(62)|12|12|46.62	orthomcl_cluster1126|69	PanOCT_cluster_835|69	None	MKILYIAATLMTTFTLASC	0.822835	None
NAO383_2108	12.794	16.049-3.256	Moraxella_catarrhalis_Z7547_1932	LXHD01000044_c(90152..92935)	927	103.6/5.33	Outer_membrane_protein_Imp,_required_forenvelope_biogenesis	None	None	None	None	IKKVPVFYLPYFNFP|1.199|22(341)|36.79	Organic_solvent_tolerance_protein_family_protein|GO:0010033,GO:0061024,GO:0019867	None	21(582)|62.78	15(127)|33|13.70	1(16)|1.73	23(239)|40|62|25.78	None	j_ortholog_cluster_1025|68	SpI|5.61155	68	8(876)|318|78|94.50	5(897)|707|63|96.76	35(735)|156|12|79.29	orthomcl_cluster0914|69	PanOCT_cluster_1286|69	10.00|OuterMembrane	None	None	1
NAO384_1825	12.794	16.049-3.256	Moraxella_catarrhalis_Z7542_1932	LXHC01000028_c(89207..91990)	927	103.6/5.33	Outer_membrane_protein_Imp,_required_forenvelope_biogenesis	None	None	None	None	IKKVPVFYLPYFNFP|1.199|22(341)|36.79	Organic_solvent_tolerance_protein_family_protein|GO:0010033,GO:0061024,GO:0019867	None	21(582)|62.78	15(127)|33|13.70	1(16)|1.73	23(239)|40|62|25.78	None	j_ortholog_cluster_1025|68	SpI|5.61155	68	8(876)|318|78|94.50	5(897)|707|63|96.76	35(735)|156|12|79.29	orthomcl_cluster0914|69	PanOCT_cluster_1286|69	10.00|OuterMembrane	None	None	1
NAO385_2026	12.794	16.049-3.256	Moraxella_catarrhalis_Z7546_1932	LXHB01000137_c(1919..4702)	927	103.6/5.33	Outer_membrane_protein_Imp,_required_forenvelope_biogenesis	None	None	None	None	IKKVPVFYLPYFNFP|1.199|22(341)|36.79	Organic_solvent_tolerance_protein_family_protein|GO:0010033,GO:0061024,GO:0019867	None	21(582)|62.78	15(127)|33|13.70	1(16)|1.73	23(239)|40|62|25.78	None	j_ortholog_cluster_1025|68	SpI|5.61155	68	8(876)|318|78|94.50	5(897)|707|63|96.76	35(735)|156|12|79.29	orthomcl_cluster0914|69	PanOCT_cluster_1286|69	10.00|OuterMembrane	None	None	1
NAO369_0218	12.79	14.262-1.472	Moraxella_catarrhalis_F21_2000	LXHR01000009_c(19188..22052)	954	106.5/8.75	TonB-dependent_receptor	None	None	/middle|20163|GTGC(3)/	None	KKVLKLSMLSLCLLHIT|1.218|24(315)|33.02	TonB_dependent_receptor_family_protein|GO:0004872,GO:0005215,GO:0006810,GO:0016020	None	12(168)|17.61	17(136)|28|14.26	None	13(128)|20|51|13.42	None	j_ortholog_cluster_1374|64	SpI|19.2551	64	17(877)|273|76|91.93	4(934)|729|63|97.90	43(719)|133|12|75.37	orthomcl_cluster0720|69	PanOCT_cluster_616|67	10.00|OuterMembrane	MNQIFHLMRQTKHKNHTKKVLKLSMLSLCLLHITQTAMA	None	None
NAO365_1895	12.789	14.261-1.472	Moraxella_catarrhalis_C031_2012	LXHV01000043_c(40560..43424)	954	106.6/8.75	TonB-dependent_receptor	None	None	/middle|41535|GTGC(3)/	None	KALKLSMLSLCLLHIT|1.218|25(313)|32.81	TonB_dependent_receptor_family_protein|GO:0004872,GO:0005215,GO:0006810,GO:0016020	None	12(168)|17.61	17(135)|27|14.15	None	14(133)|20|51|13.94	None	j_ortholog_cluster_1374|64	SpI|19.4202	64	17(882)|275|77|92.45	4(934)|729|63|97.90	44(717)|129|12|75.16	orthomcl_cluster0720|69	PanOCT_cluster_616|67	10.00|OuterMembrane	MNQIFHLMRQTKHKNHTKKALKLSMLSLCLLHITQTAMA	None	None
NA9Z57_02515	12.788	14.260-1.472	Moraxella_catarrhalis_CCUG_58286_11	LZDK01000001_c(549978..552842)	954	106.5/8.75	TonB-dependent_receptor	None	None	/middle|550953|GTGC(3)/	None	KALKLSMLSLCLLHIT|1.218|25(315)|33.02	TonB_dependent_receptor_family_protein|GO:0004872,GO:0005215,GO:0006810,GO:0016020	None	12(168)|17.61	16(129)|27|13.52	None	15(145)|22|51|15.20	None	j_ortholog_cluster_1374|64	SpI|18.9013	64	17(884)|269|76|92.66	4(934)|723|62|97.90	43(708)|130|12|74.21	orthomcl_cluster0720|69	PanOCT_cluster_616|67	10.00|OuterMembrane	MNQIFHLIRQTKHKNHTKKALKLSMLSLCLLHITQTAMA	None	None
NAO370_0339	12.783	14.255-1.472	Moraxella_catarrhalis_F23_2000	LXHQ01000015_c(18589..21453)	954	106.6/8.58	TonB-dependent_receptor	None	None	/middle|19564|GTGC(3)/	None	KKVLKLSMLSLCLLHIT|1.218|24(316)|33.12	TonB_dependent_receptor_family_protein|GO:0004872,GO:0005215,GO:0006810,GO:0016020	None	12(168)|17.61	16(127)|25|13.31	None	13(131)|21|51|13.73	None	j_ortholog_cluster_1374|64	SpI|19.2551	64	17(884)|272|76|92.66	4(934)|733|62|97.90	44(710)|130|12|74.42	orthomcl_cluster0720|69	PanOCT_cluster_616|67	10.00|OuterMembrane	MNQIFHLMRQTKHKNHTKKVLKLSMLSLCLLHITQTAMA	None	None
NM63P48B1_421	12.782	13.621-0.839	Moraxella_catarrhalis_63P48B1	M63P48B1_1_c(400372..402642)	756	79.37/4.65	uspA1	uspA1	None	None	None	KKAVLGSLLIVGAL|1.175|16(199)|26.32	Repeat_of_unknown_function_(DUF1079)_family_protein	5(65)|8.60	4(63)|8.33	9(77)|16|10.19	2(44)|5.82	17(168)|24|45|22.22	None	j_ortholog_cluster_4149|144	SpI|12.0514	3	29(637)|131|64|84.26	3(735)|472|60|97.22	30(382)|51|12|50.53	orthomcl_cluster0012|142	PanOCT_cluster_959|57	10.00|OuterMembrane	MKKNVAGHSVACSEFAKGHTKKAVLGSLLIVGALGMATTASA	0.861402	1
NAO368_1342	12.772	14.244-1.472	Moraxella_catarrhalis_F20_2000	LXHS01000055_c(39336..42200)	954	106.5/8.7	TonB-dependent_receptor	None	None	/middle|40311|GTGC(3)/	None	KALKLSMLSLCLLHIT|1.218|25(315)|33.02	TonB_dependent_receptor_family_protein|GO:0004872,GO:0005215,GO:0006810,GO:0016020	None	12(168)|17.61	16(129)|27|13.52	None	13(124)|19|50|13.00	None	j_ortholog_cluster_1374|64	SpI|19.4202	64	19(881)|269|76|92.35	4(934)|731|63|97.90	44(717)|131|12|75.16	orthomcl_cluster0720|69	PanOCT_cluster_616|67	10.00|OuterMembrane	MNQIFHLMRQTKHKNHTKKALKLSMLSLCLLHITQTAMA	None	None
NAO367_0741	12.769	14.241-1.472	Moraxella_catarrhalis_F18_2000	LXHT01000010_c(208038..210902)	954	106.5/8.8	TonB-dependent_receptor	None	None	/middle|209013|GTGC(3)/	None	KALKLSMLSLCLLHIT|1.218|25(315)|33.02	TonB_dependent_receptor_family_protein|GO:0004872,GO:0005215,GO:0006810,GO:0016020	None	12(168)|17.61	15(122)|26|12.79	None	14(133)|20|51|13.94	None	j_ortholog_cluster_1374|64	SpI|19.4202	64	17(890)|271|76|93.29	4(934)|726|62|97.90	45(716)|129|12|75.05	orthomcl_cluster0720|69	PanOCT_cluster_616|67	10.00|OuterMembrane	MNQIFHLMRQTKHKNHTKKALKLSMLSLCLLHITQTAMA	None	None
NAO373_0471	12.759	14.231-1.472	Moraxella_catarrhalis_N12_2000	LXHN01000014_c(30338..33202)	954	106.6/8.84	TonB-dependent_receptor	None	None	/middle|31313|GTGC(3)/	None	KALKLSMLSLCLLHIT|1.218|24(303)|31.76	TonB_dependent_receptor_family_protein|GO:0004872,GO:0005215,GO:0006810,GO:0016020	None	12(168)|17.61	16(128)|26|13.42	None	13(124)|19|50|13.00	None	j_ortholog_cluster_1374|64	SpI|19.4202	64	20(880)|269|76|92.24	4(934)|733|62|97.90	45(717)|130|12|75.16	orthomcl_cluster0720|69	PanOCT_cluster_616|67	10.00|OuterMembrane	MNQIFHLMRQTKHKNHTKKALKLSMLSLCLLHITQTAMA	None	None
NAO379_0075	12.759	14.231-1.472	Moraxella_catarrhalis_Z18_2000	LXHH01000004_1668..4532	954	106.6/8.84	TonB-dependent_receptor	None	None	/middle|3546|GCAC(3)/	None	KALKLSMLSLCLLHIT|1.218|24(303)|31.76	TonB_dependent_receptor_family_protein|GO:0004872,GO:0005215,GO:0006810,GO:0016020	None	12(168)|17.61	16(128)|26|13.42	None	13(124)|19|50|13.00	None	j_ortholog_cluster_1374|64	SpI|19.4202	64	20(880)|269|76|92.24	4(934)|733|62|97.90	45(717)|130|12|75.16	orthomcl_cluster0720|69	PanOCT_cluster_616|67	10.00|OuterMembrane	MNQIFHLMRQTKHKNHTKKALKLSMLSLCLLHITQTAMA	None	None
NA9Z57_02755	12.747	12.747-0.000	Moraxella_catarrhalis_CCUG_58286_11	LZDK01000001_602528..602845	105	11.67/5.31	peptidase_propeptide_and_YPEB_domain_protein	None	None	None	None	NKLLAGVLSAAVLLPAVGFSTTA|1.208|4(60)|57.14	Peptidase_propeptide_and_YPEB_domain_family_protein	None	None	None	None	3(30)|5|22|28.57	None	j_ortholog_cluster_2234|64	SpI|18.4127	64	2(104)|33|51|99.05	1(105)|84|59|100.00	3(82)|17|12|78.10	orthomcl_cluster1399|64	PanOCT_cluster_657|64	None	MKNLTNKLLAGVLSAAVLLPAVGFSTTAVA	None	1
NAO365_0334	12.747	12.747-0.000	Moraxella_catarrhalis_C031_2012	LXHV01000003_c(81448..81765)	105	11.67/5.31	hypothetical_protein	None	None	None	None	NKLLAGVLSAAVLLPAVGFSTTA|1.208|4(60)|57.14	Peptidase_propeptide_and_YPEB_domain_family_protein	None	None	None	None	3(30)|5|22|28.57	None	j_ortholog_cluster_2234|64	SpI|18.4127	64	2(104)|33|51|99.05	1(105)|84|59|100.00	3(82)|17|12|78.10	orthomcl_cluster1399|64	PanOCT_cluster_657|64	None	MKNLTNKLLAGVLSAAVLLPAVGFSTTAVA	None	1
NAO370_1846	12.747	12.747-0.000	Moraxella_catarrhalis_F23_2000	LXHQ01000049_36507..36824	105	11.67/5.31	hypothetical_protein	None	None	None	None	NKLLAGVLSAAVLLPAVGFSTTA|1.208|4(60)|57.14	Peptidase_propeptide_and_YPEB_domain_family_protein	None	None	None	None	3(30)|5|22|28.57	None	j_ortholog_cluster_2234|64	SpI|18.4127	64	2(104)|33|51|99.05	1(105)|84|59|100.00	3(82)|17|12|78.10	orthomcl_cluster1399|64	PanOCT_cluster_657|64	None	MKNLTNKLLAGVLSAAVLLPAVGFSTTAVA	None	1
NAO371_0401	12.747	12.747-0.000	Moraxella_catarrhalis_F24_2000	LXHP01000009_c(71898..72215)	105	11.67/5.31	hypothetical_protein	None	None	None	None	NKLLAGVLSAAVLLPAVGFSTTA|1.208|4(60)|57.14	Peptidase_propeptide_and_YPEB_domain_family_protein	None	None	None	None	3(30)|5|22|28.57	None	j_ortholog_cluster_2234|64	SpI|18.4127	64	2(104)|33|51|99.05	1(105)|84|59|100.00	3(82)|17|12|78.10	orthomcl_cluster1399|64	PanOCT_cluster_657|64	None	MKNLTNKLLAGVLSAAVLLPAVGFSTTAVA	None	1
NAO372_1859	12.747	12.747-0.000	Moraxella_catarrhalis_N1_2000	LXHO01000021_34665..34982	105	11.67/5.31	hypothetical_protein	None	None	None	None	NKLLAGVLSAAVLLPAVGFSTTA|1.208|4(60)|57.14	Peptidase_propeptide_and_YPEB_domain_family_protein	None	None	None	None	3(30)|5|22|28.57	None	j_ortholog_cluster_2234|64	SpI|18.4127	64	2(104)|33|51|99.05	1(105)|84|59|100.00	3(82)|17|12|78.10	orthomcl_cluster1399|64	PanOCT_cluster_657|64	None	MKNLTNKLLAGVLSAAVLLPAVGFSTTAVA	None	1
NAO373_0728	12.747	12.747-0.000	Moraxella_catarrhalis_N12_2000	LXHN01000016_45865..46182	105	11.67/5.31	hypothetical_protein	None	None	None	None	NKLLAGVLSAAVLLPAVGFSTTA|1.208|4(60)|57.14	Peptidase_propeptide_and_YPEB_domain_family_protein	None	None	None	None	3(30)|5|22|28.57	None	j_ortholog_cluster_2234|64	SpI|18.4127	64	2(104)|33|51|99.05	1(105)|84|59|100.00	3(82)|17|12|78.10	orthomcl_cluster1399|64	PanOCT_cluster_657|64	None	MKNLTNKLLAGVLSAAVLLPAVGFSTTAVA	None	1
NAO377_1390	12.747	12.747-0.000	Moraxella_catarrhalis_N6_2000	LXHJ01000032_45044..45361	105	11.67/5.31	hypothetical_protein	None	None	None	None	NKLLAGVLSAAVLLPAVGFSTTA|1.208|4(60)|57.14	Peptidase_propeptide_and_YPEB_domain_family_protein	None	None	None	None	3(30)|5|22|28.57	None	j_ortholog_cluster_2234|64	SpI|18.4127	64	2(104)|33|51|99.05	1(105)|84|59|100.00	3(82)|17|12|78.10	orthomcl_cluster1399|64	PanOCT_cluster_657|64	None	MKNLTNKLLAGVLSAAVLLPAVGFSTTAVA	None	1
NAO378_1548	12.747	12.747-0.000	Moraxella_catarrhalis_R4_2000	LXHI01000034_c(72377..72694)	105	11.67/5.31	hypothetical_protein	None	None	None	None	NKLLAGVLSAAVLLPAVGFSTTA|1.208|4(60)|57.14	Peptidase_propeptide_and_YPEB_domain_family_protein	None	None	None	None	3(30)|5|22|28.57	None	j_ortholog_cluster_2234|64	SpI|18.4127	64	2(104)|33|51|99.05	1(105)|84|59|100.00	3(82)|17|12|78.10	orthomcl_cluster1399|64	PanOCT_cluster_657|64	None	MKNLTNKLLAGVLSAAVLLPAVGFSTTAVA	None	1
NAO379_0864	12.747	12.747-0.000	Moraxella_catarrhalis_Z18_2000	LXHH01000012_45858..46175	105	11.67/5.31	hypothetical_protein	None	None	None	None	NKLLAGVLSAAVLLPAVGFSTTA|1.208|4(60)|57.14	Peptidase_propeptide_and_YPEB_domain_family_protein	None	None	None	None	3(30)|5|22|28.57	None	j_ortholog_cluster_2234|64	SpI|18.4127	64	2(104)|33|51|99.05	1(105)|84|59|100.00	3(82)|17|12|78.10	orthomcl_cluster1399|64	PanOCT_cluster_657|64	None	MKNLTNKLLAGVLSAAVLLPAVGFSTTAVA	None	1
NAO380_0153	12.747	12.747-0.000	Moraxella_catarrhalis_MX1	LXHG01000022_2178..2495	105	11.67/5.31	hypothetical_protein	None	None	None	None	NKLLAGVLSAAVLLPAVGFSTTA|1.208|4(60)|57.14	Peptidase_propeptide_and_YPEB_domain_family_protein	None	None	None	None	3(30)|5|22|28.57	None	j_ortholog_cluster_2234|64	SpI|18.4127	64	2(104)|33|51|99.05	1(105)|84|59|100.00	3(82)|17|12|78.10	orthomcl_cluster1399|64	PanOCT_cluster_657|64	None	MKNLTNKLLAGVLSAAVLLPAVGFSTTAVA	None	1
NAO381_0209	12.747	12.747-0.000	Moraxella_catarrhalis_S11	LXHF01000013_c(1846..2163)	105	11.67/5.31	hypothetical_protein	None	None	None	None	NKLLAGVLSAAVLLPAVGFSTTA|1.208|4(60)|57.14	Peptidase_propeptide_and_YPEB_domain_family_protein	None	None	None	None	3(30)|5|22|28.57	None	j_ortholog_cluster_2234|64	SpI|18.4127	64	2(104)|33|51|99.05	1(105)|84|59|100.00	3(82)|17|12|78.10	orthomcl_cluster1399|64	PanOCT_cluster_657|64	None	MKNLTNKLLAGVLSAAVLLPAVGFSTTAVA	None	1
NAO382_2172	12.744	14.210-1.466	Moraxella_catarrhalis_Z7574_1932	LXHE01000024_c(56140..59004)	954	106.6/8.64	TonB-dependent_receptor	None	None	/middle|57115|GTGC(3)/	None	KALKLSMLSLCLLHIT|1.218|22(292)|30.61	TonB_dependent_receptor_family_protein|GO:0004872,GO:0005215,GO:0006810,GO:0016020	None	12(165)|17.30	15(120)|24|12.58	None	13(128)|20|50|13.42	None	j_ortholog_cluster_1374|64	SpI|19.4202	64	19(878)|264|77|92.03	4(935)|733|62|98.01	41(723)|131|12|75.79	orthomcl_cluster0720|69	PanOCT_cluster_616|67	10.00|OuterMembrane	MNQIFHLMRQTKHKNHTKKALKLSMLSLCLLHITQTAMA	None	None
NAO374_0147	12.74	14.212-1.472	Moraxella_catarrhalis_N15_2000	LXHM01000006_1541..4405	954	106.5/8.84	TonB-dependent_receptor	None	None	/middle|3419|GCAC(3)/	None	KALKLSMLSLCLLHIT|1.218|23(294)|30.82	TonB_dependent_receptor_family_protein|GO:0004872,GO:0005215,GO:0006810,GO:0016020	None	12(168)|17.61	14(109)|21|11.43	None	15(142)|21|51|14.88	None	j_ortholog_cluster_1374|64	SpI|18.9013	64	16(888)|276|76|93.08	4(934)|722|63|97.90	43(708)|129|12|74.21	orthomcl_cluster0720|69	PanOCT_cluster_616|67	10.00|OuterMembrane	MNQIFHLIRQTKHKNHTKKALKLSMLSLCLLHITQTAMA	None	None
NAO376_0434	12.74	14.212-1.472	Moraxella_catarrhalis_N4_2000	LXHK01000012_1543..4407	954	106.5/8.84	TonB-dependent_receptor	None	None	/middle|3421|GCAC(3)/	None	KALKLSMLSLCLLHIT|1.218|23(294)|30.82	TonB_dependent_receptor_family_protein|GO:0004872,GO:0005215,GO:0006810,GO:0016020	None	12(168)|17.61	14(109)|21|11.43	None	15(142)|21|51|14.88	None	j_ortholog_cluster_1374|64	SpI|18.9013	64	16(888)|276|76|93.08	4(934)|722|63|97.90	43(708)|129|12|74.21	orthomcl_cluster0720|69	PanOCT_cluster_616|67	10.00|OuterMembrane	MNQIFHLIRQTKHKNHTKKALKLSMLSLCLLHITQTAMA	None	None
NAO364_1811	12.721	15.418-2.697	Moraxella_catarrhalis_A9_2000	LXHW01000022_c(108364..110466)	700	76.44/9.03	Outer_membrane_receptor_protein,_mostly_Fetransport	None	None	None	None	PQMVKVVSVQKG|1.213|12(193)|27.57	TonB_dependent_receptor_family_protein|GO:0004872,GO:0005215,GO:0006810,GO:0016020	None	12(244)|34.86	16(132)|25|18.86	None	18(198)|33|60|28.29	None	j_ortholog_cluster_3127|67	SpI|18.5777	66	17(652)|191|75|93.14	2(698)|531|63|99.71	25(532)|95|12|76.00	orthomcl_cluster1117|69	PanOCT_cluster_813|69	10.00|OuterMembrane	MNKFQLLPLTLAVSAAFTTTAFA	None	None
NAO377_0643	12.721	12.721-0.000	Moraxella_catarrhalis_N6_2000	LXHJ01000016_c(93855..94607)	250	28.41/7.23	hypothetical_protein	None	None	None	None	QYFITTLISSMLVACSAPIPTNPQVSPIKTPSVLITK|1.178|8(167)|66.80	Peptidase_M15_family_protein	None	None	3(31)|8|12.40	None	6(55)|7|9|22.00	None	j_ortholog_cluster_3859|69	SpII|10.9064	69	2(245)|76|68|98.00	2(249)|189|60|99.60	10(187)|32|12|74.80	orthomcl_cluster0834|69	PanOCT_cluster_1205|69	None	MKNFNQYFITTLISSMLVACS	None	None
NAO381_1717	12.718	12.718-0.000	Moraxella_catarrhalis_S11	LXHF01000112_c(7424..8176)	250	28.31/8.24	hypothetical_protein	None	None	None	None	QYFVTTLISSMLVACSAPIPTNPQVSPIKTPSVLITK|1.178|8(168)|67.20	Peptidase_M15_family_protein	None	None	2(24)|7|9.60	None	6(56)|7|10|22.40	None	j_ortholog_cluster_3859|69	SpII|11.2542	69	2(241)|76|68|96.40	2(249)|191|60|99.60	8(194)|35|12|77.60	orthomcl_cluster0834|69	PanOCT_cluster_1205|69	None	MKNFNQYFVTTLISSMLVACS	None	None
NE9K_08929	12.716	12.716-0.000	Moraxella_catarrhalis_103P14B1	AERE01000078_3973..4725	250	28.45/7.75	peptidase_M15A	None	None	None	None	QYFITTLISSMLVACSAPIPTNPQVSPIKTPSVLITK|1.178|7(146)|58.40	Peptidase_M15_family_protein	None	None	3(31)|8|12.40	None	6(59)|9|11|23.60	None	j_ortholog_cluster_3859|69	SpII|10.5598	69	2(245)|80|69|98.00	2(249)|197|62|99.60	10(193)|33|12|77.20	orthomcl_cluster0834|69	PanOCT_cluster_1205|69	None	MKNFNQYFITTLISSMLVACS	None	None
NAO368_0019	12.71	15.375-2.666	Moraxella_catarrhalis_F20_2000	LXHS01000002_c(12097..14199)	700	76.36/8.77	Outer_membrane_receptor_protein,_mostly_Fetransport	None	None	None	None	PEMVKVVSVQKG|1.213|12(193)|27.57	TonB_dependent_receptor_family_protein|GO:0004872,GO:0005215,GO:0006810,GO:0016020	None	11(233)|33.29	14(111)|21|15.86	None	18(190)|31|60|27.14	None	j_ortholog_cluster_3127|67	SpI|18.5777	66	17(650)|194|74|92.86	2(694)|532|63|99.14	23(528)|96|12|75.43	orthomcl_cluster1117|69	PanOCT_cluster_813|69	10.00|OuterMembrane	MNKFQLLPLTLAVSAAFTTTAFA	None	None
NAO367_1144	12.708	15.374-2.666	Moraxella_catarrhalis_F18_2000	LXHT01000013_c(118429..120531)	700	76.35/8.88	Outer_membrane_receptor_protein,_mostly_Fetransport	None	None	None	None	PQMVKVVSVQKG|1.213|12(193)|27.57	TonB_dependent_receptor_family_protein|GO:0004872,GO:0005215,GO:0006810,GO:0016020	None	11(233)|33.29	14(111)|21|15.86	None	18(190)|31|60|27.14	None	j_ortholog_cluster_3127|67	SpI|18.5777	66	17(650)|194|74|92.86	2(694)|532|63|99.14	23(528)|95|12|75.43	orthomcl_cluster1117|69	PanOCT_cluster_813|69	10.00|OuterMembrane	MNKFQLLPLTLAVSAAFTTTAFA	None	None
NAO380_1158	12.708	15.374-2.666	Moraxella_catarrhalis_MX1	LXHG01000098_c(12162..14264)	700	76.35/8.88	Outer_membrane_receptor_protein,_mostly_Fetransport	None	None	None	None	PQMVKVVSVQKG|1.213|12(193)|27.57	TonB_dependent_receptor_family_protein|GO:0004872,GO:0005215,GO:0006810,GO:0016020	None	11(233)|33.29	14(111)|21|15.86	None	18(190)|31|60|27.14	None	j_ortholog_cluster_3127|67	SpI|18.5777	66	17(650)|194|74|92.86	2(694)|532|63|99.14	23(528)|95|12|75.43	orthomcl_cluster1117|69	PanOCT_cluster_813|69	10.00|OuterMembrane	MNKFQLLPLTLAVSAAFTTTAFA	None	None
NAO367_1349	12.704	12.704-0.000	Moraxella_catarrhalis_F18_2000	LXHT01000015_c(6701..7450)	249	28.20/8.54	hypothetical_protein	None	None	None	None	SSMLVACSAPIPTNPQVSPIKTPSVLITK|1.178|6(158)|63.45	Peptidase_M15_family_protein	None	None	2(24)|7|9.64	None	6(56)|7|10|22.49	None	j_ortholog_cluster_3859|69	SpII|11.7222	69	3(237)|77|68|95.18	1(249)|195|60|100.00	8(198)|34|12|79.52	orthomcl_cluster0834|69	PanOCT_cluster_1205|69	None	MKNFNQYFVTTIISSMLVACS	None	None
NAO371_0547	12.704	12.704-0.000	Moraxella_catarrhalis_F24_2000	LXHP01000011_c(95356..96105)	249	28.20/8.54	hypothetical_protein	None	None	None	None	SSMLVACSAPIPTNPQVSPIKTPSVLITK|1.178|6(158)|63.45	Peptidase_M15_family_protein	None	None	2(24)|7|9.64	None	6(56)|7|10|22.49	None	j_ortholog_cluster_3859|69	SpII|11.7222	69	3(237)|77|68|95.18	1(249)|195|60|100.00	8(198)|34|12|79.52	orthomcl_cluster0834|69	PanOCT_cluster_1205|69	None	MKNFNQYFVTTIISSMLVACS	None	None
NAO375_2049	12.704	12.704-0.000	Moraxella_catarrhalis_N19_2000	LXHL01000071_c(8175..8924)	249	28.20/8.54	hypothetical_protein	None	None	None	None	SSMLVACSAPIPTNPQVSPIKTPSVLITK|1.178|6(158)|63.45	Peptidase_M15_family_protein	None	None	2(24)|7|9.64	None	6(56)|7|10|22.49	None	j_ortholog_cluster_3859|69	SpII|11.7222	69	3(237)|77|68|95.18	1(249)|195|60|100.00	8(198)|34|12|79.52	orthomcl_cluster0834|69	PanOCT_cluster_1205|69	None	MKNFNQYFVTTIISSMLVACS	None	None
NAO380_0418	12.704	12.704-0.000	Moraxella_catarrhalis_MX1	LXHG01000037_c(3441..4190)	249	28.20/8.54	hypothetical_protein	None	None	None	None	SSMLVACSAPIPTNPQVSPIKTPSVLITK|1.178|6(158)|63.45	Peptidase_M15_family_protein	None	None	2(24)|7|9.64	None	6(56)|7|10|22.49	None	j_ortholog_cluster_3859|69	SpII|11.7222	69	3(237)|77|68|95.18	1(249)|195|60|100.00	8(198)|34|12|79.52	orthomcl_cluster0834|69	PanOCT_cluster_1205|69	None	MKNFNQYFVTTIISSMLVACS	None	None
NAO364_0591	12.701	12.701-0.000	Moraxella_catarrhalis_A9_2000	LXHW01000004_c(201698..202450)	250	28.28/8.25	hypothetical_protein	None	None	None	None	QYFVTTLISSMLVACSAPIPTNPQVSPIKTPSVLITK|1.178|8(167)|66.80	Peptidase_M15_family_protein	None	None	2(24)|7|9.60	None	6(56)|7|10|22.40	None	j_ortholog_cluster_3859|69	SpII|11.2542	69	2(241)|76|67|96.40	2(249)|189|60|99.60	9(193)|34|12|77.20	orthomcl_cluster0834|69	PanOCT_cluster_1205|69	None	MKNFNQYFVTTLISSMLVACS	None	None
NAO370_1170	12.701	12.701-0.000	Moraxella_catarrhalis_F23_2000	LXHQ01000031_c(94829..95581)	250	28.28/8.25	hypothetical_protein	None	None	None	None	QYFVTTLISSMLVACSAPIPTNPQVSPIKTPSVLITK|1.178|8(167)|66.80	Peptidase_M15_family_protein	None	None	2(24)|7|9.60	None	6(56)|7|10|22.40	None	j_ortholog_cluster_3859|69	SpII|11.2542	69	2(241)|76|67|96.40	2(249)|189|60|99.60	9(193)|34|12|77.20	orthomcl_cluster0834|69	PanOCT_cluster_1205|69	None	MKNFNQYFVTTLISSMLVACS	None	None
NAO373_0640	12.701	12.701-0.000	Moraxella_catarrhalis_N12_2000	LXHN01000015_156036..156788	250	28.28/8.25	hypothetical_protein	None	None	None	None	QYFVTTLISSMLVACSAPIPTNPQVSPIKTPSVLITK|1.178|8(167)|66.80	Peptidase_M15_family_protein	None	None	2(24)|7|9.60	None	6(56)|7|10|22.40	None	j_ortholog_cluster_3859|69	SpII|11.2542	69	2(241)|76|67|96.40	2(249)|189|60|99.60	9(193)|34|12|77.20	orthomcl_cluster0834|69	PanOCT_cluster_1205|69	None	MKNFNQYFVTTLISSMLVACS	None	None
NAO379_0199	12.701	12.701-0.000	Moraxella_catarrhalis_Z18_2000	LXHH01000007_c(7711..8463)	250	28.28/8.25	hypothetical_protein	None	None	None	None	QYFVTTLISSMLVACSAPIPTNPQVSPIKTPSVLITK|1.178|8(167)|66.80	Peptidase_M15_family_protein	None	None	2(24)|7|9.60	None	6(56)|7|10|22.40	None	j_ortholog_cluster_3859|69	SpII|11.2542	69	2(241)|76|67|96.40	2(249)|189|60|99.60	9(193)|34|12|77.20	orthomcl_cluster0834|69	PanOCT_cluster_1205|69	None	MKNFNQYFVTTLISSMLVACS	None	None
NAO366_1880	12.7	15.360-2.660	Moraxella_catarrhalis_C10	LXHU01000036_200357..202459	700	76.38/8.88	Outer_membrane_receptor_protein,_mostly_Fetransport	None	None	None	None	PQMVKVVSVQKG|1.213|12(193)|27.57	TonB_dependent_receptor_family_protein|GO:0004872,GO:0005215,GO:0006810,GO:0016020	None	11(231)|33.00	14(111)|21|15.86	None	17(181)|30|57|25.86	None	j_ortholog_cluster_3127|67	SpI|18.5777	66	17(650)|194|74|92.86	2(694)|532|63|99.14	23(528)|95|12|75.43	orthomcl_cluster1117|69	PanOCT_cluster_813|69	10.00|OuterMembrane	MNKFQLLPLTLAVSAAFTTTAFA	None	None
NA9Z57_00455	12.698	12.698-0.000	Moraxella_catarrhalis_CCUG_58286_11	LZDK01000001_98897..99649	250	28.32/8.24	peptidase_M15	None	None	None	None	QYFITTLISSMLVACSAPIPTNPQVSPIKTPSVLITK|1.178|8(167)|66.80	Peptidase_M15_family_protein	None	None	2(24)|7|9.60	None	5(48)|7|10|19.20	None	j_ortholog_cluster_3859|69	SpII|11.814	69	2(250)|79|67|100.00	2(249)|192|60|99.60	9(199)|35|12|79.60	orthomcl_cluster0834|69	PanOCT_cluster_1205|69	None	MKNFNQYFITTLISSMLVACS	None	None
NAO368_1857	12.698	12.698-0.000	Moraxella_catarrhalis_F20_2000	LXHS01000061_198039..198791	250	28.32/8.24	hypothetical_protein	None	None	None	None	QYFITTLISSMLVACSAPIPTNPQVSPIKTPSVLITK|1.178|8(167)|66.80	Peptidase_M15_family_protein	None	None	2(24)|7|9.60	None	5(48)|7|10|19.20	None	j_ortholog_cluster_3859|69	SpII|11.814	69	2(250)|79|67|100.00	2(249)|192|60|99.60	9(199)|35|12|79.60	orthomcl_cluster0834|69	PanOCT_cluster_1205|69	None	MKNFNQYFITTLISSMLVACS	None	None
NAO374_0787	12.698	12.698-0.000	Moraxella_catarrhalis_N15_2000	LXHM01000021_c(90782..91534)	250	28.32/8.24	hypothetical_protein	None	None	None	None	QYFITTLISSMLVACSAPIPTNPQVSPIKTPSVLITK|1.178|8(167)|66.80	Peptidase_M15_family_protein	None	None	2(24)|7|9.60	None	5(48)|7|10|19.20	None	j_ortholog_cluster_3859|69	SpII|11.814	69	2(250)|79|67|100.00	2(249)|192|60|99.60	9(199)|35|12|79.60	orthomcl_cluster0834|69	PanOCT_cluster_1205|69	None	MKNFNQYFITTLISSMLVACS	None	None
NAO376_1610	12.698	12.698-0.000	Moraxella_catarrhalis_N4_2000	LXHK01000031_c(90780..91532)	250	28.32/8.24	hypothetical_protein	None	None	None	None	QYFITTLISSMLVACSAPIPTNPQVSPIKTPSVLITK|1.178|8(167)|66.80	Peptidase_M15_family_protein	None	None	2(24)|7|9.60	None	5(48)|7|10|19.20	None	j_ortholog_cluster_3859|69	SpII|11.814	69	2(250)|79|67|100.00	2(249)|192|60|99.60	9(199)|35|12|79.60	orthomcl_cluster0834|69	PanOCT_cluster_1205|69	None	MKNFNQYFITTLISSMLVACS	None	None
NA9Z57_04440	12.692	14.088-1.397	Moraxella_catarrhalis_CCUG_58286_11	LZDK01000001_c(972493..974853)	786	85.54/5.42	hypothetical_protein	None	None	None	|AQAQN_3||EANKADI_2||ITANKTA_2||ITDLGTKVNGFDGR_2|	KLLPLKIAVTSAMIVGLGAASTA|1.156|15(210)|26.72	YadA-like_C-terminal_region_family_protein	3(38)|4.83	None	5(39)|9|4.96	1(22)|2.80	12(115)|17|36|14.63	None	j_ortholog_cluster_4149|144	SpI|16.5832	2	23(705)|164|67|89.69	2(784)|536|63|99.75	30(335)|48|12|42.62	orthomcl_cluster0012|142	PanOCT_cluster_959|57	10.00|OuterMembrane	MKTMKLLPLKIAVTSAMIVGLGAASTAQA	0.727258	None
NAO381_1589	12.691	15.388-2.697	Moraxella_catarrhalis_S11	LXHF01000102_c(21504..23606)	700	76.37/8.88	Outer_membrane_receptor_protein,_mostly_Fetransport	None	None	None	None	PEMVKVVSVQKG|1.213|12(193)|27.57	TonB_dependent_receptor_family_protein|GO:0004872,GO:0005215,GO:0006810,GO:0016020	None	12(244)|34.86	16(132)|25|18.86	None	17(181)|30|59|25.86	None	j_ortholog_cluster_3127|67	SpI|18.5777	66	17(652)|190|75|93.14	2(698)|530|63|99.71	25(532)|96|12|76.00	orthomcl_cluster1117|69	PanOCT_cluster_813|69	10.00|OuterMembrane	MNKFQLLPLTLAVSAAFTTTAFA	None	None
NAO379_0692	12.69	15.387-2.697	Moraxella_catarrhalis_Z18_2000	LXHH01000011_100449..102551	700	76.32/9.03	Outer_membrane_receptor_protein,_mostly_Fetransport	None	None	None	None	PQMVKVVSVQKG|1.213|12(193)|27.57	TonB_dependent_receptor_family_protein|GO:0004872,GO:0005215,GO:0006810,GO:0016020	None	12(244)|34.86	16(125)|23|17.86	None	18(190)|31|59|27.14	None	j_ortholog_cluster_3127|67	SpI|18.5777	66	17(652)|188|75|93.14	2(698)|531|63|99.71	25(529)|95|12|75.57	orthomcl_cluster1117|69	PanOCT_cluster_813|69	10.00|OuterMembrane	MNKFQLLPLTLAVSAAFTTTAFA	None	None
NDR90_RS03490	12.69	12.690-0.000	Moraxella_catarrhalis_25240	NZ_CP008804_751884..752636	250	28.45/7.76	peptidase_M15	None	None	None	None	QYFITTLISSMLVACSAPIPTNPQVSPIKTPSVLITK|1.178|7(146)|58.40	Peptidase_M15_family_protein	None	None	3(31)|8|12.40	None	6(59)|9|11|23.60	None	j_ortholog_cluster_3859|69	SpII|9.65212	69	2(245)|79|67|98.00	2(249)|192|60|99.60	10(190)|33|12|76.00	orthomcl_cluster0834|69	PanOCT_cluster_1205|69	None	MKNFNQYFITTLISSMLVACS	None	None
NE9S_03802	12.69	12.690-0.000	Moraxella_catarrhalis_BC7	AERI01000014_3823..4575	250	28.45/7.76	peptidase_M15A	None	None	None	None	QYFITTLISSMLVACSAPIPTNPQVSPIKTPSVLITK|1.178|7(146)|58.40	Peptidase_M15_family_protein	None	None	3(31)|8|12.40	None	6(59)|9|11|23.60	None	j_ortholog_cluster_3859|69	SpII|9.65212	69	2(245)|79|67|98.00	2(249)|192|60|99.60	10(190)|33|12|76.00	orthomcl_cluster0834|69	PanOCT_cluster_1205|69	None	MKNFNQYFITTLISSMLVACS	None	None
NAO366_0611	12.686	12.686-0.000	Moraxella_catarrhalis_C10	LXHU01000003_c(594323..595075)	250	28.31/8.24	hypothetical_protein	None	None	None	None	SSMLVACSAPIPTNPQVSPIKTPSVLITK|1.178|8(160)|64.00	Peptidase_M15_family_protein	None	None	2(24)|7|9.60	None	6(56)|7|10|22.40	None	j_ortholog_cluster_3859|69	SpII|10.1821	69	2(241)|76|69|96.40	2(249)|191|60|99.60	8(194)|35|12|77.60	orthomcl_cluster0834|69	PanOCT_cluster_1205|69	None	MKNFNQYFVTTIISSMLVACS	None	None
NBAE51_04075	12.686	12.686-0.000	Moraxella_catarrhalis_CCUG_57283_03	LZYD01000001_c(883765..884517)	250	28.48/7.76	peptidase_M15	None	None	None	None	QYFITTLISSMLVACSAPIPTNPQVSPIKTPSVLITK|1.178|7(146)|58.40	Peptidase_M15_family_protein	None	None	3(31)|8|12.40	None	6(59)|9|11|23.60	None	j_ortholog_cluster_3859|69	SpII|9.65212	69	3(242)|78|67|96.80	2(249)|192|60|99.60	10(190)|33|12|76.00	orthomcl_cluster0834|69	PanOCT_cluster_1205|69	None	MKNFNQYFITTLISSMLVACS	None	None
NE9O_00714	12.686	12.686-0.000	Moraxella_catarrhalis_12P80B1	AERG01000006_3809..4561	250	28.42/7.76	peptidase_M15A	None	None	None	None	QYFITTLISSMLVACSAPIPTNPQVSPIKTPSVLITK|1.178|7(146)|58.40	Peptidase_M15_family_protein	None	None	3(31)|8|12.40	None	6(59)|9|11|23.60	None	j_ortholog_cluster_3859|69	SpII|9.65212	69	2(245)|78|67|98.00	2(249)|192|60|99.60	10(190)|33|12|76.00	orthomcl_cluster0834|69	PanOCT_cluster_1205|69	None	MKNFNQYFITTLISSMLVACS	None	None
NM137P16B1_1790	12.686	12.686-0.000	Moraxella_catarrhalis_137P16B1	M137P16B1_7_c(93772..94524)	250	28.48/7.76	peptidase_M15_family_protein	None	None	None	None	QYFITTLISSMLVACSAPIPTNPQVSPIKTPSVLITK|1.178|7(146)|58.40	Peptidase_M15_family_protein	None	None	3(31)|8|12.40	None	6(59)|9|11|23.60	None	j_ortholog_cluster_3859|69	SpII|9.65212	69	3(242)|78|67|96.80	2(249)|192|60|99.60	10(190)|33|12|76.00	orthomcl_cluster0834|69	PanOCT_cluster_1205|69	None	MKNFNQYFITTLISSMLVACS	None	None
NMC25239_RS05870	12.686	12.686-0.000	Moraxella_catarrhalis_ATCC_25239	NZ_CP007669_c(1283399..1284151)	250	28.48/7.76	peptidase_M15	None	None	None	None	QYFITTLISSMLVACSAPIPTNPQVSPIKTPSVLITK|1.178|7(146)|58.40	Peptidase_M15_family_protein	None	None	3(31)|8|12.40	None	6(59)|9|11|23.60	None	j_ortholog_cluster_3859|69	SpII|9.65212	69	3(242)|78|67|96.80	2(249)|192|60|99.60	10(190)|33|12|76.00	orthomcl_cluster0834|69	PanOCT_cluster_1205|69	None	MKNFNQYFITTLISSMLVACS	None	None
NE9Y_07821	12.682	12.682-0.000	Moraxella_catarrhalis_101P30B1	AEPC01000022_3809..4561	250	28.45/7.76	peptidase_M15A	None	None	None	None	QYFITTLISSMLVACSAPIPTNPQVSPIKTPSVLITK|1.178|7(146)|58.40	Peptidase_M15_family_protein	None	None	3(31)|8|12.40	None	6(59)|9|11|23.60	None	j_ortholog_cluster_3859|69	SpII|9.65212	69	3(242)|77|67|96.80	2(249)|192|60|99.60	10(190)|33|12|76.00	orthomcl_cluster0834|69	PanOCT_cluster_1205|69	None	MKNFNQYFITTLISSMLVACS	None	None
NMCR_RS05450	12.674	12.674-0.000	Moraxella_catarrhalis_BBH18	NC_014147_c(1202945..1203697)	250	28.39/8.24	peptidase_M15	None	None	None	None	QYFITTLISSMLVACSAPIPTNPQVSPIKTPSVLITK|1.178|7(146)|58.40	Peptidase_M15_family_protein	None	None	3(31)|8|12.40	None	6(58)|9|12|23.20	None	j_ortholog_cluster_3859|69	SpII|9.65212	69	2(245)|79|67|98.00	2(249)|190|60|99.60	10(188)|32|12|75.20	orthomcl_cluster0834|69	PanOCT_cluster_1205|69	None	MKNFNQYFITTLISSMLVACS	None	None
NAO369_1369	12.669	12.669-0.000	Moraxella_catarrhalis_F21_2000	LXHR01000038_39032..39784	250	28.28/8.25	hypothetical_protein	None	None	None	None	QYFITTLISSMLVACSAPIPTNPQVSPIKTPSVLITK|1.178|7(156)|62.40	Peptidase_M15_family_protein	None	None	2(24)|7|9.60	None	6(57)|8|10|22.80	None	j_ortholog_cluster_3859|69	SpII|10.9064	69	2(245)|79|66|98.00	2(249)|189|60|99.60	10(189)|32|12|75.60	orthomcl_cluster0834|69	PanOCT_cluster_1205|69	None	MKNFNQYFITTLISSMLVACS	None	None
NM75P61B1_1757	12.653	12.653-0.000	Moraxella_catarrhalis_75P61B1	M75P61B1_7_c(93480..94232)	250	28.42/7.76	peptidase_M15_family_protein	None	None	None	None	QYFITTLISSMLVACSAPIPTNPQVSPIKTPSVLITK|1.178|7(146)|58.40	Peptidase_M15_family_protein	None	None	3(31)|8|12.40	None	6(57)|8|10|22.80	None	j_ortholog_cluster_3859|69	SpII|9.65212	69	2(245)|78|67|98.00	2(249)|188|60|99.60	10(188)|32|12|75.20	orthomcl_cluster0834|69	PanOCT_cluster_1205|69	None	MKNFNQYFITTLISSMLVACS	None	None
NA4U55_06285	12.649	12.649-0.000	Moraxella_catarrhalis_CCUG_353	LWAH01000016_4382..5134	250	28.39/7.76	peptidase_M15	None	None	None	None	QYFITTLISSMLVACSAPIPTNPQVSPIKTPSVLITK|1.178|7(146)|58.40	Peptidase_M15_family_protein	None	None	3(31)|8|12.40	None	6(57)|8|10|22.80	None	j_ortholog_cluster_3859|69	SpII|9.65212	69	2(245)|77|67|98.00	2(249)|188|60|99.60	10(188)|32|12|75.20	orthomcl_cluster0834|69	PanOCT_cluster_1205|69	None	MKNFNQYFITTLISSMLVACS	None	None
NADC71_RS05880	12.649	12.649-0.000	Moraxella_catarrhalis_157.rep2_MCAT	NZ_JVRY01000033_4071..4823	250	28.45/7.76	peptidase_M15	None	None	None	None	QYFITTLISSMLVACSAPIPTNPQVSPIKTPSVLITK|1.178|7(146)|58.40	Peptidase_M15_family_protein	None	None	3(31)|8|12.40	None	6(57)|8|10|22.80	None	j_ortholog_cluster_3859|69	SpII|9.65212	69	3(242)|77|67|96.80	2(249)|188|60|99.60	10(188)|32|12|75.20	orthomcl_cluster0834|69	PanOCT_cluster_1205|69	None	MKNFNQYFITTLISSMLVACS	None	None
NADC73_RS06205	12.649	12.649-0.000	Moraxella_catarrhalis_489_MCAT	NZ_JVFD01000030_c(7203..7955)	250	28.45/7.76	peptidase_M15	None	None	None	None	QYFITTLISSMLVACSAPIPTNPQVSPIKTPSVLITK|1.178|7(146)|58.40	Peptidase_M15_family_protein	None	None	3(31)|8|12.40	None	6(57)|8|10|22.80	None	j_ortholog_cluster_3859|69	SpII|9.65212	69	3(242)|77|67|96.80	2(249)|188|60|99.60	10(188)|32|12|75.20	orthomcl_cluster0834|69	PanOCT_cluster_1205|69	None	MKNFNQYFITTLISSMLVACS	None	None
NADC99_RS03340	12.649	12.649-0.000	Moraxella_catarrhalis_157.rep1_MCAT	NZ_JVRZ01000023_3908..4660	250	28.45/7.76	peptidase_M15	None	None	None	None	QYFITTLISSMLVACSAPIPTNPQVSPIKTPSVLITK|1.178|7(146)|58.40	Peptidase_M15_family_protein	None	None	3(31)|8|12.40	None	6(57)|8|10|22.80	None	j_ortholog_cluster_3859|69	SpII|9.65212	69	3(242)|77|67|96.80	2(249)|188|60|99.60	10(188)|32|12|75.20	orthomcl_cluster0834|69	PanOCT_cluster_1205|69	None	MKNFNQYFITTLISSMLVACS	None	None
NADD41_RS06415	12.649	12.649-0.000	Moraxella_catarrhalis_340_MCAT	NZ_JVKW01000043_3873..4625	250	28.39/7.76	peptidase_M15	None	None	None	None	QYFITTLISSMLVACSAPIPTNPQVSPIKTPSVLITK|1.178|7(146)|58.40	Peptidase_M15_family_protein	None	None	3(31)|8|12.40	None	6(57)|8|10|22.80	None	j_ortholog_cluster_3859|69	SpII|9.65212	69	2(245)|77|67|98.00	2(249)|188|60|99.60	10(188)|32|12|75.20	orthomcl_cluster0834|69	PanOCT_cluster_1205|69	None	MKNFNQYFITTLISSMLVACS	None	None
NADD58_RS04350	12.649	12.649-0.000	Moraxella_catarrhalis_339_MCAT	NZ_JVKY01000032_3886..4638	250	28.39/7.76	peptidase_M15	None	None	None	None	QYFITTLISSMLVACSAPIPTNPQVSPIKTPSVLITK|1.178|7(146)|58.40	Peptidase_M15_family_protein	None	None	3(31)|8|12.40	None	6(57)|8|10|22.80	None	j_ortholog_cluster_3859|69	SpII|9.65212	69	2(245)|77|67|98.00	2(249)|188|60|99.60	10(188)|32|12|75.20	orthomcl_cluster0834|69	PanOCT_cluster_1205|69	None	MKNFNQYFITTLISSMLVACS	None	None
NADD97_RS02545	12.649	12.649-0.000	Moraxella_catarrhalis_611_MCAT	NZ_JVAC01000023_4300..5052	250	28.45/7.76	peptidase_M15	None	None	None	None	QYFITTLISSMLVACSAPIPTNPQVSPIKTPSVLITK|1.178|7(146)|58.40	Peptidase_M15_family_protein	None	None	3(31)|8|12.40	None	6(57)|8|10|22.80	None	j_ortholog_cluster_3859|69	SpII|9.65212	69	3(242)|77|67|96.80	2(249)|188|60|99.60	10(188)|32|12|75.20	orthomcl_cluster0834|69	PanOCT_cluster_1205|69	None	MKNFNQYFITTLISSMLVACS	None	None
NADD99_RS04910	12.649	12.649-0.000	Moraxella_catarrhalis_613_MCAT	NZ_JVAA01000032_c(5878..6630)	250	28.45/7.76	peptidase_M15	None	None	None	None	QYFITTLISSMLVACSAPIPTNPQVSPIKTPSVLITK|1.178|7(146)|58.40	Peptidase_M15_family_protein	None	None	3(31)|8|12.40	None	6(57)|8|10|22.80	None	j_ortholog_cluster_3859|69	SpII|9.65212	69	3(242)|77|67|96.80	2(249)|188|60|99.60	10(188)|32|12|75.20	orthomcl_cluster0834|69	PanOCT_cluster_1205|69	None	MKNFNQYFITTLISSMLVACS	None	None
NE9M_04751	12.649	12.649-0.000	Moraxella_catarrhalis_46P47B1	AERF01000033_3823..4575	250	28.39/7.76	peptidase_M15A	None	None	None	None	QYFITTLISSMLVACSAPIPTNPQVSPIKTPSVLITK|1.178|7(146)|58.40	Peptidase_M15_family_protein	None	None	3(31)|8|12.40	None	6(57)|8|10|22.80	None	j_ortholog_cluster_3859|69	SpII|9.65212	69	2(245)|77|67|98.00	2(249)|188|60|99.60	10(188)|32|12|75.20	orthomcl_cluster0834|69	PanOCT_cluster_1205|69	None	MKNFNQYFITTLISSMLVACS	None	None
NE9Q_01633	12.649	12.649-0.000	Moraxella_catarrhalis_BC1	AERH01000014_3809..4561	250	28.39/7.76	peptidase_M15A	None	None	None	None	QYFITTLISSMLVACSAPIPTNPQVSPIKTPSVLITK|1.178|7(146)|58.40	Peptidase_M15_family_protein	None	None	3(31)|8|12.40	None	6(57)|8|10|22.80	None	j_ortholog_cluster_3859|69	SpII|9.65212	69	2(245)|77|67|98.00	2(249)|188|60|99.60	10(188)|32|12|75.20	orthomcl_cluster0834|69	PanOCT_cluster_1205|69	None	MKNFNQYFITTLISSMLVACS	None	None
NE9W_03695	12.649	12.649-0.000	Moraxella_catarrhalis_CO72	AERK01000004_c(408749..409501)	250	28.45/7.76	peptidase_M15A	None	None	None	None	QYFITTLISSMLVACSAPIPTNPQVSPIKTPSVLITK|1.178|7(146)|58.40	Peptidase_M15_family_protein	None	None	3(31)|8|12.40	None	6(57)|8|10|22.80	None	j_ortholog_cluster_3859|69	SpII|9.65212	69	3(242)|77|67|96.80	2(249)|188|60|99.60	10(188)|32|12|75.20	orthomcl_cluster0834|69	PanOCT_cluster_1205|69	None	MKNFNQYFITTLISSMLVACS	None	None
NEA1_05813	12.649	12.649-0.000	Moraxella_catarrhalis_O35E	AERL01000030_c(6014..6766)	250	28.39/7.76	peptidase_M15A	None	None	None	None	QYFITTLISSMLVACSAPIPTNPQVSPIKTPSVLITK|1.178|7(146)|58.40	Peptidase_M15_family_protein	None	None	3(31)|8|12.40	None	6(57)|8|10|22.80	None	j_ortholog_cluster_3859|69	SpII|9.65212	69	2(245)|77|67|98.00	2(249)|188|60|99.60	10(188)|32|12|75.20	orthomcl_cluster0834|69	PanOCT_cluster_1205|69	None	MKNFNQYFITTLISSMLVACS	None	None
NMCRH_1280	12.649	12.649-0.000	Moraxella_catarrhalis_RH4_1994	AMSO01000006_c(412576..413328)	250	28.39/7.76	peptidase_M15A	None	None	None	None	QYFITTLISSMLVACSAPIPTNPQVSPIKTPSVLITK|1.178|7(146)|58.40	Peptidase_M15_family_protein	None	None	3(31)|8|12.40	None	6(57)|8|10|22.80	None	j_ortholog_cluster_3859|69	SpII|9.65212	69	2(245)|77|67|98.00	2(249)|188|60|99.60	10(188)|32|12|75.20	orthomcl_cluster0834|69	PanOCT_cluster_1205|69	None	MKNFNQYFITTLISSMLVACS	None	None
NA9Z59_01825	12.645	12.645-0.000	Moraxella_catarrhalis_CCUG_18283_1978	LZDJ01000012_c(234848..235600)	250	28.34/7.25	peptidase_M15	None	None	None	None	DIWVPDLEIKSQALYELQNCLCQYWL|1.199|7(146)|58.40	Peptidase_M15_family_protein	None	None	3(31)|8|12.40	None	6(57)|8|10|22.80	None	j_ortholog_cluster_3859|69	SpII|9.65212	69	3(245)|76|67|98.00	2(249)|188|60|99.60	10(188)|32|12|75.20	orthomcl_cluster0834|69	PanOCT_cluster_1205|69	None	MKNFNQYFITTLISSMLVACS	None	None
NAO369_0013	12.644	13.801-1.157	Moraxella_catarrhalis_F21_2000	LXHR01000001_c(13648..15948)	766	85.15/8.79	TonB-dependent_receptor	None	None	None	None	QPKYLTLCLLIMLS|1.212|16(210)|27.42	TonB_dependent_receptor_family_protein|GO:0004872,GO:0005215,GO:0006810,GO:0016020	None	6(60)|7.83	7(59)|13|7.70	None	14(158)|28|40|20.63	None	j_ortholog_cluster_3399|5	SpI|14.9059	5	14(698)|212|75|91.12	4(760)|585|61|99.22	28(529)|100|12|69.06	orthomcl_cluster2485|6	PanOCT_cluster_3313|5	10.00|OuterMembrane	MRHFQPKYLTLCLLIMLSTPAMA	None	None
NE9G_07725	12.641	12.641-0.000	Moraxella_catarrhalis_7169	AERC01000028_c(72373..73125)	250	28.44/7.76	peptidase_M15A	None	None	None	None	QYFITTLISSMLVACSAPIPTNPQVSPIKTPSVLITK|1.178|7(146)|58.40	Peptidase_M15_family_protein	None	None	3(31)|8|12.40	None	6(57)|8|10|22.80	None	j_ortholog_cluster_3859|69	SpII|8.58399	69	3(242)|75|67|96.80	2(249)|188|60|99.60	10(188)|32|12|75.20	orthomcl_cluster0834|69	PanOCT_cluster_1205|69	None	MKNFNQYFITTLISSMLVACS	None	None
NAO383_0751	12.637	12.637-0.000	Moraxella_catarrhalis_Z7547_1932	LXHD01000018_c(96851..97765)	304	34.30/5.7	putative_lipoprotein	None	None	None	None	KSKLSLTTSLLILTSAVAVFSFSACYQIGDVVNE|1.155|9(143)|47.04	Domain_of_unknown_function_(DUF4377)_family_protein	None	None	6(58)|15|19.08	None	6(79)|14|31|25.99	None	j_ortholog_cluster_2607|69	SpI|15.0274	69	5(290)|91|70|95.39	3(302)|226|63|99.34	13(212)|39|12|69.74	orthomcl_cluster1024|69	PanOCT_cluster_440|69	None	MKAPKSKLSLTTSLLILTSAVAVFSFSACY	None	None
NAO384_1513	12.637	12.637-0.000	Moraxella_catarrhalis_Z7542_1932	LXHC01000024_119476..120390	304	34.30/5.7	putative_lipoprotein	None	None	None	None	KSKLSLTTSLLILTSAVAVFSFSACYQIGDVVNE|1.155|9(143)|47.04	Domain_of_unknown_function_(DUF4377)_family_protein	None	None	6(58)|15|19.08	None	6(79)|14|31|25.99	None	j_ortholog_cluster_2607|69	SpI|15.0274	69	5(290)|91|70|95.39	3(302)|226|63|99.34	13(212)|39|12|69.74	orthomcl_cluster1024|69	PanOCT_cluster_440|69	None	MKAPKSKLSLTTSLLILTSAVAVFSFSACY	None	None
NAO385_2115	12.637	12.637-0.000	Moraxella_catarrhalis_Z7546_1932	LXHB01000141_c(65940..66854)	304	34.30/5.7	putative_lipoprotein	None	None	None	None	KSKLSLTTSLLILTSAVAVFSFSACYQIGDVVNE|1.155|9(143)|47.04	Domain_of_unknown_function_(DUF4377)_family_protein	None	None	6(58)|15|19.08	None	6(79)|14|31|25.99	None	j_ortholog_cluster_2607|69	SpI|15.0274	69	5(290)|91|70|95.39	3(302)|226|63|99.34	13(212)|39|12|69.74	orthomcl_cluster1024|69	PanOCT_cluster_440|69	None	MKAPKSKLSLTTSLLILTSAVAVFSFSACY	None	None
NAO383_1053	12.632	15.329-2.697	Moraxella_catarrhalis_Z7547_1932	LXHD01000025_12342..14444	700	76.32/8.96	Outer_membrane_receptor_protein,_mostly_Fetransport	None	None	None	None	PQMVKVVSVQKG|1.213|11(176)|25.14	TonB_dependent_receptor_family_protein|GO:0004872,GO:0005215,GO:0006810,GO:0016020	None	12(244)|34.86	15(120)|23|17.14	None	17(181)|30|59|25.86	None	j_ortholog_cluster_3127|67	SpI|18.5777	66	17(654)|188|75|93.43	3(683)|522|62|97.57	24(536)|96|12|76.57	orthomcl_cluster1117|69	PanOCT_cluster_813|69	10.00|OuterMembrane	MNKFQLLPLTLAVSAAFTTTAFA	None	None
NAO384_1067	12.632	15.329-2.697	Moraxella_catarrhalis_Z7542_1932	LXHC01000019_c(102785..104887)	700	76.32/8.96	Outer_membrane_receptor_protein,_mostly_Fetransport	None	None	None	None	PQMVKVVSVQKG|1.213|11(176)|25.14	TonB_dependent_receptor_family_protein|GO:0004872,GO:0005215,GO:0006810,GO:0016020	None	12(244)|34.86	15(120)|23|17.14	None	17(181)|30|59|25.86	None	j_ortholog_cluster_3127|67	SpI|18.5777	66	17(654)|188|75|93.43	3(683)|522|62|97.57	24(536)|96|12|76.57	orthomcl_cluster1117|69	PanOCT_cluster_813|69	10.00|OuterMembrane	MNKFQLLPLTLAVSAAFTTTAFA	None	None
NAO385_1324	12.632	15.329-2.697	Moraxella_catarrhalis_Z7546_1932	LXHB01000093_11039..13141	700	76.32/8.96	Outer_membrane_receptor_protein,_mostly_Fetransport	None	None	None	None	PQMVKVVSVQKG|1.213|11(176)|25.14	TonB_dependent_receptor_family_protein|GO:0004872,GO:0005215,GO:0006810,GO:0016020	None	12(244)|34.86	15(120)|23|17.14	None	17(181)|30|59|25.86	None	j_ortholog_cluster_3127|67	SpI|18.5777	66	17(654)|188|75|93.43	3(683)|522|62|97.57	24(536)|96|12|76.57	orthomcl_cluster1117|69	PanOCT_cluster_813|69	10.00|OuterMembrane	MNKFQLLPLTLAVSAAFTTTAFA	None	None
NA4U55_04980	12.626	13.275-0.649	Moraxella_catarrhalis_CCUG_353	LWAH01000013_c(431206..433098)	630	68.48/4.55	cell_surface_protein	None	None	None	None	KLLPLKIAVTSAMIIGLGAA|1.156|14(190)|30.16	Repeat_of_unknown_function_(DUF1079)_family_protein	3(28)|4.44	2(19)|3.02	4(36)|8|5.71	2(44)|6.98	17(165)|25|48|26.19	None	j_ortholog_cluster_4149|144	SpI|11.1951	10	22(554)|119|64|87.94	4(625)|417|62|99.21	27(359)|52|12|56.98	orthomcl_cluster0012|142	PanOCT_cluster_959|57	10.00|OuterMembrane	MKTMKLLPLKIAVTSAMIIGLGAASTANA	0.778568	None
NAO378_0053	12.626	12.626-0.000	Moraxella_catarrhalis_R4_2000	LXHI01000002_39527..40276	249	28.17/8.24	hypothetical_protein	None	None	None	None	SSMLVACSAPIPTNPQVSPIKTPSVLITK|1.178|6(158)|63.45	Peptidase_M15_family_protein	None	None	2(24)|7|9.64	None	5(47)|6|9|18.88	None	j_ortholog_cluster_3859|69	SpII|11.7222	69	3(237)|75|69|95.18	2(248)|189|60|99.60	9(193)|33|12|77.51	orthomcl_cluster0834|69	PanOCT_cluster_1205|69	None	MKNFNQYFVTTIISSMLVACS	None	None
NAO375_0656	12.62	13.244-0.624	Moraxella_catarrhalis_N19_2000	LXHL01000030_c(66251..68485)	744	80.79/5.17	hypothetical_protein	None	None	None	None	KLLPLKIAVTSAMIVGLGAA|1.156|13(171)|22.98	YadA-like_C-terminal_region_family_protein	3(27)|3.63	2(19)|2.55	7(54)|10|7.26	1(22)|2.96	13(132)|21|48|17.74	None	j_ortholog_cluster_4149|144	SpI|18.7341	4	30(679)|154|72|91.26	3(740)|513|62|99.46	30(374)|59|12|50.27	orthomcl_cluster0012|142	PanOCT_cluster_959|57	10.00|OuterMembrane	MKTMKLLPLKIAVTSAMIVGLGAASTANA	0.806227	None
NADC71_RS08830	12.594	15.325-2.731	Moraxella_catarrhalis_157.rep2_MCAT	NZ_JVRY01000040_194289..196565	758	82.78/9.06	membrane_protein	None	None	None	None	PQMVKVVSVQKG|1.213|13(200)|26.39	TonB_dependent_receptor_family_protein|GO:0004872,GO:0005215,GO:0006810,GO:0016020	None	15(277)|36.54	15(123)|24|16.23	1(33)|4.35	15(174)|30|58|22.96	None	j_ortholog_cluster_3127|67	SpI|18.6184	67	22(691)|194|77|91.16	3(753)|565|62|99.34	30(578)|102|12|76.25	orthomcl_cluster1117|69	PanOCT_cluster_813|69	9.52|OuterMembrane	MNKFQLLPLTLAVSAAFTTTAFA	None	None
NADC99_RS04065	12.594	15.325-2.731	Moraxella_catarrhalis_157.rep1_MCAT	NZ_JVRZ01000024_c(84839..87115)	758	82.78/9.06	membrane_protein	None	None	None	None	PQMVKVVSVQKG|1.213|13(200)|26.39	TonB_dependent_receptor_family_protein|GO:0004872,GO:0005215,GO:0006810,GO:0016020	None	15(277)|36.54	15(123)|24|16.23	1(33)|4.35	15(174)|30|58|22.96	None	j_ortholog_cluster_3127|67	SpI|18.6184	67	22(691)|194|77|91.16	3(753)|565|62|99.34	30(578)|102|12|76.25	orthomcl_cluster1117|69	PanOCT_cluster_813|69	9.52|OuterMembrane	MNKFQLLPLTLAVSAAFTTTAFA	None	None
NADD97_RS04170	12.594	15.325-2.731	Moraxella_catarrhalis_611_MCAT	NZ_JVAC01000028_88461..90737	758	82.78/9.06	membrane_protein	None	None	None	None	PQMVKVVSVQKG|1.213|13(200)|26.39	TonB_dependent_receptor_family_protein|GO:0004872,GO:0005215,GO:0006810,GO:0016020	None	15(277)|36.54	15(123)|24|16.23	1(33)|4.35	15(174)|30|58|22.96	None	j_ortholog_cluster_3127|67	SpI|18.6184	67	22(691)|194|77|91.16	3(753)|565|62|99.34	30(578)|102|12|76.25	orthomcl_cluster1117|69	PanOCT_cluster_813|69	9.52|OuterMembrane	MNKFQLLPLTLAVSAAFTTTAFA	None	None
NADD99_RS07770	12.594	15.325-2.731	Moraxella_catarrhalis_613_MCAT	NZ_JVAA01000053_c(33794..36070)	758	82.78/9.06	membrane_protein	None	None	None	None	PQMVKVVSVQKG|1.213|13(200)|26.39	TonB_dependent_receptor_family_protein|GO:0004872,GO:0005215,GO:0006810,GO:0016020	None	15(277)|36.54	15(123)|24|16.23	1(33)|4.35	15(174)|30|58|22.96	None	j_ortholog_cluster_3127|67	SpI|18.6184	67	22(691)|194|77|91.16	3(753)|565|62|99.34	30(578)|102|12|76.25	orthomcl_cluster1117|69	PanOCT_cluster_813|69	9.52|OuterMembrane	MNKFQLLPLTLAVSAAFTTTAFA	None	None
NM148P19B1_302	12.594	15.325-2.731	Moraxella_catarrhalis_148P19B1	M148P19B1_1_c(276502..278778)	758	82.78/9.06	iron-regulated_outer_membrane_protein_FrpB	frpB	None	None	None	PQMVKVVSVQKG|1.213|13(200)|26.39	TonB_dependent_receptor_family_protein|GO:0004872,GO:0005215,GO:0006810,GO:0016020	None	15(277)|36.54	15(123)|24|16.23	1(33)|4.35	15(174)|30|58|22.96	None	j_ortholog_cluster_3127|67	SpI|18.6184	67	22(691)|194|77|91.16	3(753)|565|62|99.34	30(578)|102|12|76.25	orthomcl_cluster1117|69	PanOCT_cluster_813|69	9.52|OuterMembrane	MNKFQLLPLTLAVSAAFTTTAFA	None	None
NM76P10B1_197	12.594	15.325-2.731	Moraxella_catarrhalis_76P10B1	M76P10B1_1_189153..191429	758	82.78/9.06	iron-regulated_outer_membrane_protein_FrpB	frpB	None	None	None	PQMVKVVSVQKG|1.213|13(200)|26.39	TonB_dependent_receptor_family_protein|GO:0004872,GO:0005215,GO:0006810,GO:0016020	None	15(277)|36.54	15(123)|24|16.23	1(33)|4.35	15(174)|30|58|22.96	None	j_ortholog_cluster_3127|67	SpI|18.6184	67	22(691)|194|77|91.16	3(753)|565|62|99.34	30(578)|102|12|76.25	orthomcl_cluster1117|69	PanOCT_cluster_813|69	9.52|OuterMembrane	MNKFQLLPLTLAVSAAFTTTAFA	None	None
NM87P15B2_792	12.594	15.325-2.731	Moraxella_catarrhalis_87P15B2	M87P15B2_2_c(276473..278749)	758	82.78/9.06	iron-regulated_outer_membrane_protein_FrpB	frpB	None	None	None	PQMVKVVSVQKG|1.213|13(200)|26.39	TonB_dependent_receptor_family_protein|GO:0004872,GO:0005215,GO:0006810,GO:0016020	None	15(277)|36.54	15(123)|24|16.23	1(33)|4.35	15(174)|30|58|22.96	None	j_ortholog_cluster_3127|67	SpI|18.6184	67	22(691)|194|77|91.16	3(753)|565|62|99.34	30(578)|102|12|76.25	orthomcl_cluster1117|69	PanOCT_cluster_813|69	9.52|OuterMembrane	MNKFQLLPLTLAVSAAFTTTAFA	None	None
NADD41_RS03450	12.592	15.323-2.731	Moraxella_catarrhalis_340_MCAT	NZ_JVKW01000024_c(74156..76432)	758	82.76/9.06	membrane_protein	None	None	None	None	PQMVKVVSVQKG|1.213|13(199)|26.25	TonB_dependent_receptor_family_protein|GO:0004872,GO:0005215,GO:0006810,GO:0016020	None	15(277)|36.54	15(123)|24|16.23	1(33)|4.35	15(174)|30|58|22.96	None	j_ortholog_cluster_3127|67	SpI|18.6184	67	22(690)|194|77|91.03	3(753)|564|62|99.34	30(578)|102|12|76.25	orthomcl_cluster1117|69	PanOCT_cluster_813|69	9.52|OuterMembrane	MNKFQLLPLTLAVSAAFTTTAFA	None	None
NADD58_RS06225	12.592	15.323-2.731	Moraxella_catarrhalis_339_MCAT	NZ_JVKY01000039_162847..165123	758	82.76/9.06	membrane_protein	None	None	None	None	PQMVKVVSVQKG|1.213|13(199)|26.25	TonB_dependent_receptor_family_protein|GO:0004872,GO:0005215,GO:0006810,GO:0016020	None	15(277)|36.54	15(123)|24|16.23	1(33)|4.35	15(174)|30|58|22.96	None	j_ortholog_cluster_3127|67	SpI|18.6184	67	22(690)|194|77|91.03	3(753)|564|62|99.34	30(578)|102|12|76.25	orthomcl_cluster1117|69	PanOCT_cluster_813|69	9.52|OuterMembrane	MNKFQLLPLTLAVSAAFTTTAFA	None	None
NE9U_04290	12.592	12.592-0.000	Moraxella_catarrhalis_BC8	AERJ01000019_3910..4662	250	28.42/8.24	peptidase_M15A	None	None	None	None	QYFITKLISSMLVACSAPIPTNPQVSPIKTPSVLITK|1.178|7(146)|58.40	Peptidase_M15_family_protein	None	None	3(31)|8|12.40	None	5(47)|6|8|18.80	None	j_ortholog_cluster_3859|69	SpII|4.02711	69	2(245)|75|67|98.00	2(249)|188|60|99.60	10(188)|32|12|75.20	orthomcl_cluster0834|69	PanOCT_cluster_1205|69	None	MKNFNQYFITKLISSMLVACS	None	None
NAO372_0462	12.589	12.589-0.000	Moraxella_catarrhalis_N1_2000	LXHO01000010_198392..199144	250	28.37/7.75	hypothetical_protein	None	None	None	None	SSMLVACSAPIPTNPQVSPIKTPSVLITK|1.178|8(152)|60.80	Peptidase_M15_family_protein	None	None	2(24)|7|9.60	None	5(45)|5|8|18.00	None	j_ortholog_cluster_3859|69	SpII|10.1821	69	2(241)|77|69|96.40	2(249)|189|60|99.60	10(192)|33|12|76.80	orthomcl_cluster0834|69	PanOCT_cluster_1205|69	None	MKNFNQYFVTTIISSMLVACS	None	None
NDR90_RS06980	12.585	15.316-2.731	Moraxella_catarrhalis_25240	NZ_CP008804_c(1520630..1522906)	758	82.75/9.06	membrane_protein	None	None	None	None	PQMVKVVSVQKG|1.213|13(199)|26.25	TonB_dependent_receptor_family_protein|GO:0004872,GO:0005215,GO:0006810,GO:0016020	None	15(277)|36.54	15(123)|24|16.23	1(33)|4.35	15(174)|30|58|22.96	None	j_ortholog_cluster_3127|67	SpI|18.6184	67	22(690)|194|77|91.03	3(753)|559|62|99.34	30(578)|102|12|76.25	orthomcl_cluster1117|69	PanOCT_cluster_813|69	9.52|OuterMembrane	MNKFQLLPLTLAVSAAFTTTAFA	None	None
NAO365_1023	12.566	15.265-2.698	Moraxella_catarrhalis_C031_2012	LXHV01000017_c(66819..69098)	759	82.95/9.11	Outer_membrane_receptor_protein,_mostly_Fetransport	None	None	None	None	PQMVKVVSVQKG|1.213|13(196)|25.82	TonB_dependent_receptor_family_protein|GO:0004872,GO:0005215,GO:0006810,GO:0016020	None	14(265)|34.91	11(90)|17|11.86	1(26)|3.43	15(176)|31|58|23.19	None	j_ortholog_cluster_3127|67	SpI|18.5777	67	18(707)|199|77|93.15	3(754)|561|62|99.34	31(599)|105|12|78.92	orthomcl_cluster1117|69	PanOCT_cluster_813|69	10.00|OuterMembrane	MNKFQLLPLTLAVSAAFTTTAFA	None	None
NAO375_0700	12.566	15.265-2.698	Moraxella_catarrhalis_N19_2000	LXHL01000033_c(7375..9654)	759	82.95/9.11	Outer_membrane_receptor_protein,_mostly_Fetransport	None	None	None	None	PQMVKVVSVQKG|1.213|13(196)|25.82	TonB_dependent_receptor_family_protein|GO:0004872,GO:0005215,GO:0006810,GO:0016020	None	14(265)|34.91	11(90)|17|11.86	1(26)|3.43	15(176)|31|58|23.19	None	j_ortholog_cluster_3127|67	SpI|18.5777	67	18(707)|199|77|93.15	3(754)|561|62|99.34	31(599)|105|12|78.92	orthomcl_cluster1117|69	PanOCT_cluster_813|69	10.00|OuterMembrane	MNKFQLLPLTLAVSAAFTTTAFA	None	None
NA9Z57_03640	12.565	15.263-2.698	Moraxella_catarrhalis_CCUG_58286_11	LZDK01000001_c(798072..800351)	759	82.96/9.07	hypothetical_protein	None	None	None	None	PQMVKVVSVQKG|1.213|13(196)|25.82	TonB_dependent_receptor_family_protein|GO:0004872,GO:0005215,GO:0006810,GO:0016020	None	14(265)|34.91	11(90)|17|11.86	1(26)|3.43	15(176)|31|58|23.19	None	j_ortholog_cluster_3127|67	SpI|18.5777	67	18(712)|200|77|93.81	3(754)|560|62|99.34	32(598)|104|12|78.79	orthomcl_cluster1117|69	PanOCT_cluster_813|69	10.00|OuterMembrane	MNKFQLLPLTLAVSAAFTTTAFA	None	None
NAO378_1872	12.565	15.263-2.698	Moraxella_catarrhalis_R4_2000	LXHI01000039_c(9455..11734)	759	82.99/9.11	Outer_membrane_receptor_protein,_mostly_Fetransport	None	None	None	None	PQMVKVVSVQKG|1.213|12(186)|24.51	TonB-dependent_Receptor_Plug_Domain_family_protein|GO:0004872,GO:0005215,GO:0006810,GO:0016020	None	14(265)|34.91	11(90)|17|11.86	1(26)|3.43	16(185)|32|59|24.37	None	j_ortholog_cluster_3127|67	SpI|18.5777	67	18(707)|199|77|93.15	3(754)|561|62|99.34	32(598)|104|12|78.79	orthomcl_cluster1117|69	PanOCT_cluster_813|69	10.00|OuterMembrane	MNKFQLLPLTLAVSAAFTTTAFA	None	None
NAO369_0024	12.564	15.262-2.698	Moraxella_catarrhalis_F21_2000	LXHR01000001_c(27027..29306)	759	82.93/9.07	Outer_membrane_receptor_protein,_mostly_Fetransport	None	None	None	None	PQMVKVVSVQKG|1.213|13(196)|25.82	TonB_dependent_receptor_family_protein|GO:0004872,GO:0005215,GO:0006810,GO:0016020	None	14(265)|34.91	11(90)|17|11.86	1(26)|3.43	15(176)|31|58|23.19	None	j_ortholog_cluster_3127|67	SpI|18.5777	67	18(712)|200|77|93.81	3(753)|559|62|99.21	32(598)|104|12|78.79	orthomcl_cluster1117|69	PanOCT_cluster_813|69	10.00|OuterMembrane	MNKFQLLPLTLAVSAAFTTTAFA	None	None
NAO377_0171	12.564	15.286-2.722	Moraxella_catarrhalis_N6_2000	LXHJ01000007_c(116316..118595)	759	82.94/8.95	Outer_membrane_receptor_protein,_mostly_Fetransport	None	None	None	None	PQMVKVVSVQKG|1.213|13(196)|25.82	TonB_dependent_receptor_family_protein|GO:0004872,GO:0005215,GO:0006810,GO:0016020	None	15(274)|36.10	11(90)|17|11.86	1(26)|3.43	16(189)|34|59|24.90	None	j_ortholog_cluster_3127|67	SpI|18.5777	67	18(711)|201|77|93.68	3(754)|560|62|99.34	32(598)|104|12|78.79	orthomcl_cluster1117|69	PanOCT_cluster_813|69	10.00|OuterMembrane	MNKFQLLPLTLAVSAAFTTTAFA	None	None
NAO371_1982	12.561	15.236-2.675	Moraxella_catarrhalis_F24_2000	LXHP01000037_c(115149..117428)	759	83.11/9.01	Outer_membrane_receptor_protein,_mostly_Fetransport	None	None	None	None	PQMVKVVSVQKG|1.213|13(195)|25.69	TonB_dependent_receptor_family_protein|GO:0004872,GO:0005215,GO:0006810,GO:0016020	None	13(256)|33.73	9(79)|18|10.41	None	16(189)|34|59|24.90	None	j_ortholog_cluster_3127|67	SpI|18.5777	67	17(712)|204|78|93.81	4(752)|555|62|99.08	32(600)|105|12|79.05	orthomcl_cluster1117|69	PanOCT_cluster_813|69	10.00|OuterMembrane	MNKFQLLPLTLAVSAAFTTTAFA	None	None
NAO374_1394	12.561	15.259-2.698	Moraxella_catarrhalis_N15_2000	LXHM01000036_c(120596..122875)	759	83.02/9.06	Outer_membrane_receptor_protein,_mostly_Fetransport	None	None	None	None	PQMVKVVSVQKG|1.213|13(195)|25.69	TonB_dependent_receptor_family_protein|GO:0004872,GO:0005215,GO:0006810,GO:0016020	None	14(265)|34.91	11(90)|17|11.86	1(26)|3.43	15(176)|31|58|23.19	None	j_ortholog_cluster_3127|67	SpI|18.5777	67	19(703)|198|77|92.62	3(754)|560|62|99.34	32(598)|104|12|78.79	orthomcl_cluster1117|69	PanOCT_cluster_813|69	10.00|OuterMembrane	MNKFQLLPLTLAVSAAFTTTAFA	None	None
NAO376_0198	12.561	15.259-2.698	Moraxella_catarrhalis_N4_2000	LXHK01000006_c(24630..26909)	759	83.02/9.06	Outer_membrane_receptor_protein,_mostly_Fetransport	None	None	None	None	PQMVKVVSVQKG|1.213|13(195)|25.69	TonB_dependent_receptor_family_protein|GO:0004872,GO:0005215,GO:0006810,GO:0016020	None	14(265)|34.91	11(90)|17|11.86	1(26)|3.43	15(176)|31|58|23.19	None	j_ortholog_cluster_3127|67	SpI|18.5777	67	19(703)|198|77|92.62	3(754)|560|62|99.34	32(598)|104|12|78.79	orthomcl_cluster1117|69	PanOCT_cluster_813|69	10.00|OuterMembrane	MNKFQLLPLTLAVSAAFTTTAFA	None	None
NAO369_0747	12.56	15.564-3.005	Moraxella_catarrhalis_F21_2000	LXHR01000017_c(135987..137315)	442	50.19/5.95	Phospholipase_A1_precursor	None	None	None	None	SLSTLTLSILSCFAILSIQQAQAVPNPVAFVDEV|1.176|11(180)|40.72	Phospholipase_A1_family_protein|GO:0004620,GO:0006629,GO:0016020	None	10(222)|50.23	8(56)|8|12.67	None	11(122)|25|61|27.60	None	j_ortholog_cluster_4087|69	SpI|16.0645	69	4(421)|143|76|95.25	3(440)|343|61|99.55	15(321)|64|12|72.62	orthomcl_cluster1081|69	PanOCT_cluster_537|69	9.93|OuterMembrane	MKVSLSTLTLSILSCFAILSIQQAQA	None	None
NAO370_0172	12.56	15.234-2.675	Moraxella_catarrhalis_F23_2000	LXHQ01000008_97101..99380	759	83.00/9.07	Outer_membrane_receptor_protein,_mostly_Fetransport	None	None	None	None	PQMVKVVSVQKG|1.213|13(196)|25.82	TonB_dependent_receptor_family_protein|GO:0004872,GO:0005215,GO:0006810,GO:0016020	None	13(256)|33.73	11(91)|19|11.99	None	15(176)|31|58|23.19	None	j_ortholog_cluster_3127|67	SpI|18.9726	67	18(708)|200|77|93.28	3(754)|560|62|99.34	31(599)|105|12|78.92	orthomcl_cluster1117|69	PanOCT_cluster_813|69	10.00|OuterMembrane	MNKFQLLPLTLAVSAAFTTTAFA	None	None
NAO371_1391	12.56	15.564-3.005	Moraxella_catarrhalis_F24_2000	LXHP01000029_c(48232..49560)	442	50.19/5.95	Phospholipase_A1_precursor	None	None	None	None	SLSTLTLSILSCFAILSIQQAQAVPNPVAFVDEV|1.176|11(180)|40.72	Phospholipase_A1_family_protein|GO:0004620,GO:0006629,GO:0016020	None	10(222)|50.23	8(56)|8|12.67	None	11(122)|25|61|27.60	None	j_ortholog_cluster_4087|69	SpI|16.0645	69	4(421)|143|76|95.25	3(440)|343|61|99.55	15(321)|64|12|72.62	orthomcl_cluster1081|69	PanOCT_cluster_537|69	9.93|OuterMembrane	MKVSLSTLTLSILSCFAILSIQQAQA	None	None
NAO381_1545	12.56	15.564-3.005	Moraxella_catarrhalis_S11	LXHF01000100_c(24922..26250)	442	50.19/5.95	Phospholipase_A1_precursor	None	None	None	None	SLSTLTLSILSCFAILSIQQAQAVPNPVAFVDEV|1.176|11(180)|40.72	Phospholipase_A1_family_protein|GO:0004620,GO:0006629,GO:0016020	None	10(222)|50.23	8(56)|8|12.67	None	11(122)|25|61|27.60	None	j_ortholog_cluster_4087|69	SpI|16.0645	69	4(421)|143|76|95.25	3(440)|343|61|99.55	15(321)|64|12|72.62	orthomcl_cluster1081|69	PanOCT_cluster_537|69	9.93|OuterMembrane	MKVSLSTLTLSILSCFAILSIQQAQA	None	None
NAO377_0343	12.557	13.117-0.560	Moraxella_catarrhalis_N6_2000	LXHJ01000007_c(284966..287071)	701	76.29/6.09	hypothetical_protein	None	None	None	None	KLLPLKIAVTSAMIVGLGVAST|1.156|13(176)|25.11	YadA-like_C-terminal_region_family_protein	1(11)|1.57	1(10)|1.43	2(18)|4|2.57	1(22)|3.14	8(79)|13|40|11.27	None	j_ortholog_cluster_4149|144	SpI|18.451	8	26(640)|150|66|91.30	3(697)|467|62|99.43	29(363)|52|12|51.78	orthomcl_cluster0012|142	PanOCT_cluster_959|57	9.93|OuterMembrane	MKTMKLLPLKIAVTSAMIVGLGVASTANA	0.784853	None
NE9U_03118	12.557	13.589-1.032	Moraxella_catarrhalis_BC8	AERJ01000017_124..2163	679	75.69/6.8	putative_hemolysin_activator_protein_(FhaC)	None	4.3e-71|Haemolysin_secretion/activation_protein_ShlB/FhaC	None	None	LRSFLLSPLLDR|1.167|21(337)|49.63	Haemolysin_secretion/activation_protein_ShlB/FhaC/HecB_family_protein	None	1(11)|1.62	12(98)|19|14.43	None	8(84)|14|39|12.37	None	j_ortholog_cluster_302|47	SpI|8.731	45	17(648)|201|77|95.43	3(676)|549|63|99.56	28(495)|101|12|72.90	orthomcl_cluster1509|49	PanOCT_cluster_259|45	10.00|OuterMembrane	MRFIPFAVTLLSFTGFSIFSVAKA	None	None
NM56P87B1_28	12.551	13.134-0.583	Moraxella_catarrhalis_56P87B1	M56P87B1_1_24943..27045	700	76.11/4.5	uspA1	uspA1	None	None	None	KLLPLKIAVTSAMIIGLGAA|1.156|15(205)|29.29	Repeat_of_unknown_function_(DUF1079)_family_protein	1(10)|1.43	2(19)|2.71	4(36)|8|5.14	2(44)|6.29	17(162)|23|43|23.14	None	j_ortholog_cluster_4149|144	SpI|11.1951	4	25(620)|122|64|88.57	4(695)|423|62|99.29	31(409)|50|12|58.43	orthomcl_cluster0012|142	PanOCT_cluster_959|57	10.00|OuterMembrane	MKTMKLLPLKIAVTSAMIIGLGAASTANA	0.786266	None
NAO372_0282	12.55	15.555-3.005	Moraxella_catarrhalis_N1_2000	LXHO01000010_22346..23674	442	50.11/5.95	Phospholipase_A1_precursor	None	None	None	None	SLPTLTLSILPCFGILAIQQAQAVPNPVAFVDEV|1.176|11(180)|40.72	Phospholipase_A1_family_protein|GO:0004620,GO:0006629,GO:0016020	None	10(222)|50.23	7(49)|7|11.09	None	12(130)|25|60|29.41	None	j_ortholog_cluster_4087|69	SpI|10.7458	69	4(433)|144|75|97.96	3(435)|338|60|98.42	15(318)|64|12|71.95	orthomcl_cluster1081|69	PanOCT_cluster_537|69	9.93|OuterMembrane	MKVSLPTLTLSILPCFGILAIQQAQA	None	None
NE9O_01832	12.549	15.248-2.698	Moraxella_catarrhalis_12P80B1	AERG01000014_22835..26050	1071	119.0/8.96	transferrin_binding_protein_A_TbpA	None	None	None	None	TNLVVVLDETVVTAK|1.195|26(346)|32.31	TonB-dependent_lactoferrin_and_transferrin_receptors_family_protein|GO:0004872,GO:0006810,GO:0019867,GO:0022857	1(11)|1.03	25(363)|33.89	22(196)|47|18.30	None	14(153)|25|44|14.29	None	j_ortholog_cluster_621|64	SpI|16.2696	63	28(970)|265|75|90.57	4(1069)|797|63|99.81	46(773)|136|12|72.18	orthomcl_cluster0039|130	PanOCT_cluster_658|64	10.00|OuterMembrane	MNQSKKSKKSKQVLKLSALSLGLLNIMQVALA	0.740267	1
NM63P48B1_49	12.549	15.248-2.698	Moraxella_catarrhalis_63P48B1	M63P48B1_1_c(44455..47670)	1071	119.0/8.96	transferrin-binding_protein_1	tbp1	None	None	None	TNLVVVLDETVVTAK|1.195|26(346)|32.31	TonB-dependent_lactoferrin_and_transferrin_receptors_family_protein|GO:0004872,GO:0006810,GO:0019867,GO:0022857	1(11)|1.03	25(363)|33.89	22(196)|47|18.30	None	14(153)|25|44|14.29	None	j_ortholog_cluster_621|64	SpI|16.2696	63	28(970)|265|75|90.57	4(1069)|797|63|99.81	46(773)|136|12|72.18	orthomcl_cluster0039|130	PanOCT_cluster_658|64	10.00|OuterMembrane	MNQSKKSKKSKQVLKLSALSLGLLNIMQVALA	0.740267	1
NE9K_00778	12.544	15.250-2.706	Moraxella_catarrhalis_103P14B1	AERE01000006_c(138237..140516)	759	82.98/9.11	outer_membrane_protein_CopB	None	None	None	None	PQMVKVVSVQKG|1.213|13(194)|25.56	TonB-dependent_Receptor_Plug_Domain_family_protein|GO:0004872,GO:0005215,GO:0006810,GO:0016020	None	14(268)|35.31	10(82)|15|10.80	1(33)|4.35	13(165)|31|60|21.74	None	j_ortholog_cluster_3127|67	SpI|18.6184	67	18(701)|201|77|92.36	2(754)|567|62|99.34	30(581)|102|12|76.55	orthomcl_cluster1117|69	PanOCT_cluster_813|69	9.52|OuterMembrane	MNKFQLLPLTLAVSAAFTTTAFA	None	None
NE9W_04338	12.544	15.250-2.706	Moraxella_catarrhalis_CO72	AERK01000005_135202..137481	759	82.98/9.11	outer_membrane_protein_CopB	None	None	None	None	PQMVKVVSVQKG|1.213|13(194)|25.56	TonB-dependent_Receptor_Plug_Domain_family_protein|GO:0004872,GO:0005215,GO:0006810,GO:0016020	None	14(268)|35.31	10(82)|15|10.80	1(33)|4.35	13(165)|31|60|21.74	None	j_ortholog_cluster_3127|67	SpI|18.6184	67	18(701)|201|77|92.36	2(754)|567|62|99.34	30(581)|102|12|76.55	orthomcl_cluster1117|69	PanOCT_cluster_813|69	9.52|OuterMembrane	MNKFQLLPLTLAVSAAFTTTAFA	None	None
NE9Y_01895	12.544	15.250-2.706	Moraxella_catarrhalis_101P30B1	AEPC01000009_c(169753..172032)	759	82.98/9.11	outer_membrane_protein_CopB	None	None	None	None	PQMVKVVSVQKG|1.213|13(194)|25.56	TonB-dependent_Receptor_Plug_Domain_family_protein|GO:0004872,GO:0005215,GO:0006810,GO:0016020	None	14(268)|35.31	10(82)|15|10.80	1(33)|4.35	13(165)|31|60|21.74	None	j_ortholog_cluster_3127|67	SpI|18.6184	67	18(701)|201|77|92.36	2(754)|567|62|99.34	30(581)|102|12|76.55	orthomcl_cluster1117|69	PanOCT_cluster_813|69	9.52|OuterMembrane	MNKFQLLPLTLAVSAAFTTTAFA	None	None
NMC25239_RS02530	12.544	15.250-2.706	Moraxella_catarrhalis_ATCC_25239	NZ_CP007669_563016..565295	759	82.98/9.11	membrane_protein	None	None	None	None	PQMVKVVSVQKG|1.213|13(194)|25.56	TonB-dependent_Receptor_Plug_Domain_family_protein|GO:0004872,GO:0005215,GO:0006810,GO:0016020	None	14(268)|35.31	10(82)|15|10.80	1(33)|4.35	13(165)|31|60|21.74	None	j_ortholog_cluster_3127|67	SpI|18.6184	67	18(701)|201|77|92.36	2(754)|567|62|99.34	30(581)|102|12|76.55	orthomcl_cluster1117|69	PanOCT_cluster_813|69	9.52|OuterMembrane	MNKFQLLPLTLAVSAAFTTTAFA	None	None
NE9G_03929	12.537	15.244-2.706	Moraxella_catarrhalis_7169	AERC01000019_134801..137080	759	82.97/9.11	outer_membrane_protein_CopB	None	None	None	None	PQMVKVVSVQKG|1.213|13(194)|25.56	TonB-dependent_Receptor_Plug_Domain_family_protein|GO:0004872,GO:0005215,GO:0006810,GO:0016020	None	14(268)|35.31	10(82)|15|10.80	1(33)|4.35	13(165)|31|60|21.74	None	j_ortholog_cluster_3127|67	SpI|18.6184	67	18(701)|201|77|92.36	2(754)|562|62|99.34	30(581)|102|12|76.55	orthomcl_cluster1117|69	PanOCT_cluster_813|69	9.52|OuterMembrane	MNKFQLLPLTLAVSAAFTTTAFA	None	None
NE9M_02593	12.537	15.244-2.706	Moraxella_catarrhalis_46P47B1	AERF01000018_c(83633..85912)	759	82.97/9.11	outer_membrane_protein_CopB	None	None	None	None	PQMVKVVSVQKG|1.213|13(194)|25.56	TonB-dependent_Receptor_Plug_Domain_family_protein|GO:0004872,GO:0005215,GO:0006810,GO:0016020	None	14(268)|35.31	10(82)|15|10.80	1(33)|4.35	13(165)|31|60|21.74	None	j_ortholog_cluster_3127|67	SpI|18.6184	67	18(701)|201|77|92.36	2(754)|562|62|99.34	30(581)|102|12|76.55	orthomcl_cluster1117|69	PanOCT_cluster_813|69	9.52|OuterMembrane	MNKFQLLPLTLAVSAAFTTTAFA	None	None
NE9Q_05603	12.537	15.244-2.706	Moraxella_catarrhalis_BC1	AERH01000030_59671..61950	759	82.97/9.11	outer_membrane_protein_CopB	None	None	None	None	PQMVKVVSVQKG|1.213|13(194)|25.56	TonB-dependent_Receptor_Plug_Domain_family_protein|GO:0004872,GO:0005215,GO:0006810,GO:0016020	None	14(268)|35.31	10(82)|15|10.80	1(33)|4.35	13(165)|31|60|21.74	None	j_ortholog_cluster_3127|67	SpI|18.6184	67	18(701)|201|77|92.36	2(754)|562|62|99.34	30(581)|102|12|76.55	orthomcl_cluster1117|69	PanOCT_cluster_813|69	9.52|OuterMembrane	MNKFQLLPLTLAVSAAFTTTAFA	None	None
NM119P82B1_218	12.537	15.244-2.706	Moraxella_catarrhalis_119P82B1	M119P82B1_1_209480..211759	759	82.97/9.11	iron-regulated_outer_membrane_protein_FrpB	frpB	None	None	None	PQMVKVVSVQKG|1.213|13(194)|25.56	TonB-dependent_Receptor_Plug_Domain_family_protein|GO:0004872,GO:0005215,GO:0006810,GO:0016020	None	14(268)|35.31	10(82)|15|10.80	1(33)|4.35	13(165)|31|60|21.74	None	j_ortholog_cluster_3127|67	SpI|18.6184	67	18(701)|201|77|92.36	2(754)|562|62|99.34	30(581)|102|12|76.55	orthomcl_cluster1117|69	PanOCT_cluster_813|69	9.52|OuterMembrane	MNKFQLLPLTLAVSAAFTTTAFA	None	None
NM80P43B1_248	12.537	15.244-2.706	Moraxella_catarrhalis_80P43B1	M80P43B1_1_c(225346..227625)	759	82.97/9.11	iron-regulated_outer_membrane_protein_FrpB	frpB	None	None	None	PQMVKVVSVQKG|1.213|13(194)|25.56	TonB-dependent_Receptor_Plug_Domain_family_protein|GO:0004872,GO:0005215,GO:0006810,GO:0016020	None	14(268)|35.31	10(82)|15|10.80	1(33)|4.35	13(165)|31|60|21.74	None	j_ortholog_cluster_3127|67	SpI|18.6184	67	18(701)|201|77|92.36	2(754)|562|62|99.34	30(581)|102|12|76.55	orthomcl_cluster1117|69	PanOCT_cluster_813|69	9.52|OuterMembrane	MNKFQLLPLTLAVSAAFTTTAFA	None	None
NM87P67B1_164	12.537	15.244-2.706	Moraxella_catarrhalis_87P67B1	M87P67B1_1_163601..165880	759	82.97/9.11	iron-regulated_outer_membrane_protein_FrpB	frpB	None	None	None	PQMVKVVSVQKG|1.213|13(194)|25.56	TonB-dependent_Receptor_Plug_Domain_family_protein|GO:0004872,GO:0005215,GO:0006810,GO:0016020	None	14(268)|35.31	10(82)|15|10.80	1(33)|4.35	13(165)|31|60|21.74	None	j_ortholog_cluster_3127|67	SpI|18.6184	67	18(701)|201|77|92.36	2(754)|562|62|99.34	30(581)|102|12|76.55	orthomcl_cluster1117|69	PanOCT_cluster_813|69	9.52|OuterMembrane	MNKFQLLPLTLAVSAAFTTTAFA	None	None
NA4U55_08655	12.536	13.569-1.032	Moraxella_catarrhalis_CCUG_353	LWAH01000005_c(2216..4255)	679	75.68/7.13	hemolysin_activator_protein_(FhaC)	None	3.1e-71|Haemolysin_secretion/activation_protein_ShlB/FhaC	None	None	LRSFLLSPLLDR|1.167|20(322)|47.42	Haemolysin_secretion/activation_protein_ShlB/FhaC/HecB_family_protein	None	1(11)|1.62	11(90)|17|13.25	None	8(86)|15|40|12.67	None	j_ortholog_cluster_302|47	SpI|8.731	45	17(648)|204|77|95.43	2(678)|554|63|99.85	29(496)|101|12|73.05	orthomcl_cluster1509|49	PanOCT_cluster_259|45	10.00|OuterMembrane	MRFIPFAVTLLSFTGFSIFSVAKA	None	None
NA9Z59_08900	12.536	13.569-1.032	Moraxella_catarrhalis_CCUG_18283_1978	LZDJ01000016_143..2182	679	75.71/6.94	hemolysin_activator_protein_(FhaC)	None	3.5e-71|Haemolysin_secretion/activation_protein_ShlB/FhaC	None	None	LRSFLLSPLLDR|1.167|20(322)|47.42	Haemolysin_secretion/activation_protein_ShlB/FhaC/HecB_family_protein	None	1(11)|1.62	11(90)|17|13.25	None	8(86)|15|40|12.67	None	j_ortholog_cluster_302|47	SpI|8.731	45	17(648)|203|77|95.43	2(678)|556|63|99.85	29(495)|100|12|72.90	orthomcl_cluster1509|49	PanOCT_cluster_259|45	10.00|OuterMembrane	MRFIPFAVTLLSFTGFSIFSVAKA	None	None
NAO365_2006	12.533	15.596-3.063	Moraxella_catarrhalis_C031_2012	LXHV01000047_c(99338..100666)	442	50.17/5.73	Phospholipase_A1_precursor	None	None	None	None	SLSTLTLSILPCFAILAIQQAQAVPNPVAFVDEV|1.183|11(182)|41.18	Phospholipase_A1_family_protein|GO:0004620,GO:0006629,GO:0016020	None	11(235)|53.17	8(56)|8|12.67	None	12(131)|26|61|29.64	None	j_ortholog_cluster_4087|69	SpI|12.5212	69	3(424)|145|75|95.93	3(440)|343|61|99.55	15(321)|64|12|72.62	orthomcl_cluster1081|69	PanOCT_cluster_537|69	9.93|OuterMembrane	MKVSLSTLTLSILPCFAILAIQQAQA	None	None
NAO375_0887	12.533	15.596-3.063	Moraxella_catarrhalis_N19_2000	LXHL01000038_c(28824..30152)	442	50.17/5.73	Phospholipase_A1_precursor	None	None	None	None	SLSTLTLSILPCFAILAIQQAQAVPNPVAFVDEV|1.183|11(182)|41.18	Phospholipase_A1_family_protein|GO:0004620,GO:0006629,GO:0016020	None	11(235)|53.17	8(56)|8|12.67	None	12(131)|26|61|29.64	None	j_ortholog_cluster_4087|69	SpI|12.5212	69	3(424)|145|75|95.93	3(440)|343|61|99.55	15(321)|64|12|72.62	orthomcl_cluster1081|69	PanOCT_cluster_537|69	9.93|OuterMembrane	MKVSLSTLTLSILPCFAILAIQQAQA	None	None
NAO377_0824	12.533	15.596-3.063	Moraxella_catarrhalis_N6_2000	LXHJ01000016_c(269694..271022)	442	50.17/5.73	Phospholipase_A1_precursor	None	None	None	None	SLSTLTLSILPCFAILAIQQAQAVPNPVAFVDEV|1.183|11(182)|41.18	Phospholipase_A1_family_protein|GO:0004620,GO:0006629,GO:0016020	None	11(235)|53.17	8(56)|8|12.67	None	12(131)|26|61|29.64	None	j_ortholog_cluster_4087|69	SpI|12.5212	69	3(424)|145|75|95.93	3(440)|343|61|99.55	15(321)|64|12|72.62	orthomcl_cluster1081|69	PanOCT_cluster_537|69	9.93|OuterMembrane	MKVSLSTLTLSILPCFAILAIQQAQA	None	None
NE9K_06431	12.533	13.566-1.032	Moraxella_catarrhalis_103P14B1	AERE01000052_124..2160	678	75.52/6.94	putative_hemolysin_activator_protein_(FhaC)	None	2.9e-71|Haemolysin_secretion/activation_protein_ShlB/FhaC	None	None	ETVVGVSAS|1.159|20(321)|47.35	Haemolysin_secretion/activation_protein_ShlB/FhaC/HecB_family_protein	None	1(11)|1.62	11(90)|17|13.27	None	8(86)|15|40|12.68	None	j_ortholog_cluster_302|47	SpI|9.03707	45	17(647)|202|77|95.43	2(677)|553|63|99.85	29(493)|101|12|72.71	orthomcl_cluster1509|49	PanOCT_cluster_259|45	10.00|OuterMembrane	MRFIPFAVTLLSFSGFSIFSVAKA	None	None
NE9W_06194	12.533	13.566-1.032	Moraxella_catarrhalis_CO72	AERK01000013_c(2216..4252)	678	75.55/6.94	putative_hemolysin_activator_protein_(FhaC)	None	6.3e-71|Haemolysin_secretion/activation_protein_ShlB/FhaC	None	None	ETVVGVSAS|1.159|20(321)|47.35	Haemolysin_secretion/activation_protein_ShlB/FhaC/HecB_family_protein	None	1(11)|1.62	11(90)|17|13.27	None	8(86)|15|40|12.68	None	j_ortholog_cluster_302|47	SpI|9.03707	45	17(647)|202|77|95.43	2(677)|553|63|99.85	29(493)|101|12|72.71	orthomcl_cluster1509|49	PanOCT_cluster_259|45	10.00|OuterMembrane	MRFIPFAVTLLSFSGFSIFSVAKA	None	None
NAO368_1676	12.53	15.594-3.063	Moraxella_catarrhalis_F20_2000	LXHS01000061_22343..23671	442	50.15/5.73	Phospholipase_A1_precursor	None	None	None	None	SLSTLTLSILPCFAILAIQQAQAVPNPVAFVDEV|1.183|11(180)|40.72	Phospholipase_A1_family_protein|GO:0004620,GO:0006629,GO:0016020	None	11(235)|53.17	8(56)|8|12.67	None	12(131)|26|61|29.64	None	j_ortholog_cluster_4087|69	SpI|13.3266	69	4(433)|146|75|97.96	3(440)|343|61|99.55	15(321)|64|12|72.62	orthomcl_cluster1081|69	PanOCT_cluster_537|69	9.93|OuterMembrane	MKVSLSTLTLSILPCFAILAIQQAQA	None	None
NAO374_1986	12.53	15.594-3.063	Moraxella_catarrhalis_N15_2000	LXHM01000044_c(75381..76709)	442	50.15/5.73	Phospholipase_A1_precursor	None	None	None	None	SLSTLTLSILPCFAILAIQQAQAVPNPVAFVDEV|1.183|11(180)|40.72	Phospholipase_A1_family_protein|GO:0004620,GO:0006629,GO:0016020	None	11(235)|53.17	8(56)|8|12.67	None	12(131)|26|61|29.64	None	j_ortholog_cluster_4087|69	SpI|13.3266	69	4(433)|146|75|97.96	3(440)|343|61|99.55	15(321)|64|12|72.62	orthomcl_cluster1081|69	PanOCT_cluster_537|69	9.93|OuterMembrane	MKVSLSTLTLSILPCFAILAIQQAQA	None	None
NAO376_0152	12.53	15.594-3.063	Moraxella_catarrhalis_N4_2000	LXHK01000005_c(75379..76707)	442	50.15/5.73	Phospholipase_A1_precursor	None	None	None	None	SLSTLTLSILPCFAILAIQQAQAVPNPVAFVDEV|1.183|11(180)|40.72	Phospholipase_A1_family_protein|GO:0004620,GO:0006629,GO:0016020	None	11(235)|53.17	8(56)|8|12.67	None	12(131)|26|61|29.64	None	j_ortholog_cluster_4087|69	SpI|13.3266	69	4(433)|146|75|97.96	3(440)|343|61|99.55	15(321)|64|12|72.62	orthomcl_cluster1081|69	PanOCT_cluster_537|69	9.93|OuterMembrane	MKVSLSTLTLSILPCFAILAIQQAQA	None	None
NDR90_RS05715	12.529	13.561-1.032	Moraxella_catarrhalis_25240	NZ_CP008804_1240673..1242712	679	75.70/6.94	hemolysin_activator_protein_(FhaC)	None	3.1e-71|Haemolysin_secretion/activation_protein_ShlB/FhaC	None	None	LRSFLLSPLLDW|1.167|20(322)|47.42	Haemolysin_secretion/activation_protein_ShlB/FhaC/HecB_family_protein	None	1(11)|1.62	11(90)|17|13.25	None	8(86)|15|40|12.67	None	j_ortholog_cluster_302|47	SpI|9.03707	45	17(648)|203|77|95.43	2(678)|549|63|99.85	29(496)|102|12|73.05	orthomcl_cluster1509|49	PanOCT_cluster_259|45	10.00|OuterMembrane	MRFIPFAVTLLSFSGFSIFSVAKA	None	None
NAO364_1037	12.528	15.596-3.068	Moraxella_catarrhalis_A9_2000	LXHW01000007_c(48412..49740)	442	50.10/5.84	Phospholipase_A1_precursor	None	None	None	None	SLSTLTLSILPCFAILAIQQAQAVPNPVAFVDEV|1.183|11(180)|40.72	Phospholipase_A1_family_protein|GO:0004620,GO:0006629,GO:0016020	None	11(236)|53.39	8(56)|8|12.67	None	12(131)|26|61|29.64	None	j_ortholog_cluster_4087|69	SpI|13.3193	69	3(424)|146|75|95.93	3(440)|343|61|99.55	16(330)|65|12|74.66	orthomcl_cluster1081|69	PanOCT_cluster_537|69	9.93|OuterMembrane	MKVSLSTLTLSILPCFAILAIQQAQA	None	None
NE9O_09654	12.524	13.557-1.032	Moraxella_catarrhalis_12P80B1	AERG01000053_c(2223..4262)	679	75.76/6.8	putative_hemolysin_activator_protein_(FhaC)	None	2.9e-71|Haemolysin_secretion/activation_protein_ShlB/FhaC	None	None	ETVVCVSAS|1.236|20(322)|47.42	Haemolysin_secretion/activation_protein_ShlB/FhaC/HecB_family_protein	None	1(11)|1.62	11(90)|17|13.25	None	8(86)|15|40|12.67	None	j_ortholog_cluster_302|47	SpI|8.731	45	17(648)|202|77|95.43	2(678)|549|63|99.85	29(495)|100|12|72.90	orthomcl_cluster1509|49	PanOCT_cluster_259|45	10.00|OuterMembrane	MRFIPFAVTLLSFTGFSIFSVAKA	None	None
NAO378_1762	12.514	15.578-3.063	Moraxella_catarrhalis_R4_2000	LXHI01000037_c(135207..136535)	442	50.08/5.84	Phospholipase_A1_precursor	None	None	None	None	SLSTLTLSILPCFAILAIQQAQAVPNPVAFVDEV|1.183|11(180)|40.72	Phospholipase_A1_family_protein|GO:0004620,GO:0006629,GO:0016020	None	11(235)|53.17	8(56)|8|12.67	None	12(130)|25|60|29.41	None	j_ortholog_cluster_4087|69	SpI|13.3266	69	4(433)|146|75|97.96	3(435)|338|61|98.42	15(321)|64|12|72.62	orthomcl_cluster1081|69	PanOCT_cluster_537|69	9.93|OuterMembrane	MKVSLSTLTLSILPCFAILAIQQAQA	None	None
NA9Z57_08200	12.51	15.573-3.063	Moraxella_catarrhalis_CCUG_58286_11	LZDK01000012_c(75394..76722)	442	50.14/5.73	phospholipase	None	None	None	None	SLSTLTLSILPCFAILAIQQAQAVPNPVAFVDEV|1.183|11(180)|40.72	Phospholipase_A1_family_protein|GO:0004620,GO:0006629,GO:0016020	None	11(235)|53.17	7(49)|7|11.09	None	12(131)|26|61|29.64	None	j_ortholog_cluster_4087|69	SpI|13.3266	69	4(433)|145|75|97.96	3(440)|343|61|99.55	15(321)|64|12|72.62	orthomcl_cluster1081|69	PanOCT_cluster_537|69	9.93|OuterMembrane	MKVSLSTLTLSILPCFAILAIQQAQA	None	None
NAO367_0080	12.51	15.573-3.063	Moraxella_catarrhalis_F18_2000	LXHT01000003_22381..23709	442	50.14/5.53	Phospholipase_A1_precursor	None	None	None	None	SLSTLTLSILPCFAILAIQQAQAVPNPVAFVDEV|1.183|11(180)|40.72	Phospholipase_A1_family_protein|GO:0004620,GO:0006629,GO:0016020	None	11(235)|53.17	7(49)|7|11.09	None	12(131)|26|61|29.64	None	j_ortholog_cluster_4087|69	SpI|13.3266	69	4(433)|145|75|97.96	3(440)|343|61|99.55	15(321)|64|12|72.62	orthomcl_cluster1081|69	PanOCT_cluster_537|69	9.93|OuterMembrane	MKVSLSTLTLSILPCFAILAIQQAQA	None	None
NAO380_0792	12.51	15.573-3.063	Moraxella_catarrhalis_MX1	LXHG01000067_c(17827..19155)	442	50.14/5.53	Phospholipase_A1_precursor	None	None	None	None	SLSTLTLSILPCFAILAIQQAQAVPNPVAFVDEV|1.183|11(180)|40.72	Phospholipase_A1_family_protein|GO:0004620,GO:0006629,GO:0016020	None	11(235)|53.17	7(49)|7|11.09	None	12(131)|26|61|29.64	None	j_ortholog_cluster_4087|69	SpI|13.3266	69	4(433)|145|75|97.96	3(440)|343|61|99.55	15(321)|64|12|72.62	orthomcl_cluster1081|69	PanOCT_cluster_537|69	9.93|OuterMembrane	MKVSLSTLTLSILPCFAILAIQQAQA	None	None
NE9S_02844	12.503	15.209-2.706	Moraxella_catarrhalis_BC7	AERI01000013_c(170238..172517)	759	83.07/9.11	outer_membrane_protein_CopB	None	None	None	None	PQMVKVVSVQKG|1.213|13(199)|26.22	TonB-dependent_Receptor_Plug_Domain_family_protein|GO:0004872,GO:0005215,GO:0006810,GO:0016020	None	14(268)|35.31	10(74)|13|9.75	1(33)|4.35	13(164)|30|59|21.61	None	j_ortholog_cluster_3127|67	SpI|18.6184	67	18(697)|198|76|91.83	4(750)|547|62|98.81	30(577)|101|12|76.02	orthomcl_cluster1117|69	PanOCT_cluster_813|69	9.52|OuterMembrane	MNKFQLLPLTLAVSAAFTTTAFA	None	None
NM123P13B1_131	12.503	15.209-2.706	Moraxella_catarrhalis_123P13B1	M123P13B1_1_135024..137303	759	83.07/9.11	iron-regulated_outer_membrane_protein_FrpB	frpB	None	None	None	PQMVKVVSVQKG|1.213|13(199)|26.22	TonB-dependent_Receptor_Plug_Domain_family_protein|GO:0004872,GO:0005215,GO:0006810,GO:0016020	None	14(268)|35.31	10(74)|13|9.75	1(33)|4.35	13(164)|30|59|21.61	None	j_ortholog_cluster_3127|67	SpI|18.6184	67	18(697)|198|76|91.83	4(750)|547|62|98.81	30(577)|101|12|76.02	orthomcl_cluster1117|69	PanOCT_cluster_813|69	9.52|OuterMembrane	MNKFQLLPLTLAVSAAFTTTAFA	None	None
NM137P16B1_192	12.503	15.209-2.706	Moraxella_catarrhalis_137P16B1	M137P16B1_1_189252..191531	759	83.07/9.11	iron-regulated_outer_membrane_protein_FrpB	frpB	None	None	None	PQMVKVVSVQKG|1.213|13(199)|26.22	TonB-dependent_Receptor_Plug_Domain_family_protein|GO:0004872,GO:0005215,GO:0006810,GO:0016020	None	14(268)|35.31	10(74)|13|9.75	1(33)|4.35	13(164)|30|59|21.61	None	j_ortholog_cluster_3127|67	SpI|18.6184	67	18(697)|198|76|91.83	4(750)|547|62|98.81	30(577)|101|12|76.02	orthomcl_cluster1117|69	PanOCT_cluster_813|69	9.52|OuterMembrane	MNKFQLLPLTLAVSAAFTTTAFA	None	None
NM137P24B1_249	12.503	15.209-2.706	Moraxella_catarrhalis_137P24B1	M137P24B1_1_c(227222..229501)	759	83.07/9.11	iron-regulated_outer_membrane_protein_FrpB	frpB	None	None	None	PQMVKVVSVQKG|1.213|13(199)|26.22	TonB-dependent_Receptor_Plug_Domain_family_protein|GO:0004872,GO:0005215,GO:0006810,GO:0016020	None	14(268)|35.31	10(74)|13|9.75	1(33)|4.35	13(164)|30|59|21.61	None	j_ortholog_cluster_3127|67	SpI|18.6184	67	18(697)|198|76|91.83	4(750)|547|62|98.81	30(577)|101|12|76.02	orthomcl_cluster1117|69	PanOCT_cluster_813|69	9.52|OuterMembrane	MNKFQLLPLTLAVSAAFTTTAFA	None	None
NM173P27B1_137	12.503	15.209-2.706	Moraxella_catarrhalis_173P27B1	M173P27B1_1_135259..137538	759	83.07/9.11	iron-regulated_outer_membrane_protein_FrpB	frpB	None	None	None	PQMVKVVSVQKG|1.213|13(199)|26.22	TonB-dependent_Receptor_Plug_Domain_family_protein|GO:0004872,GO:0005215,GO:0006810,GO:0016020	None	14(268)|35.31	10(74)|13|9.75	1(33)|4.35	13(164)|30|59|21.61	None	j_ortholog_cluster_3127|67	SpI|18.6184	67	18(697)|198|76|91.83	4(750)|547|62|98.81	30(577)|101|12|76.02	orthomcl_cluster1117|69	PanOCT_cluster_813|69	9.52|OuterMembrane	MNKFQLLPLTLAVSAAFTTTAFA	None	None
NM173P31B1_196	12.503	15.209-2.706	Moraxella_catarrhalis_173P31B1	M173P31B1_1_189039..191318	759	83.07/9.11	iron-regulated_outer_membrane_protein_FrpB	frpB	None	None	None	PQMVKVVSVQKG|1.213|13(199)|26.22	TonB-dependent_Receptor_Plug_Domain_family_protein|GO:0004872,GO:0005215,GO:0006810,GO:0016020	None	14(268)|35.31	10(74)|13|9.75	1(33)|4.35	13(164)|30|59|21.61	None	j_ortholog_cluster_3127|67	SpI|18.6184	67	18(697)|198|76|91.83	4(750)|547|62|98.81	30(577)|101|12|76.02	orthomcl_cluster1117|69	PanOCT_cluster_813|69	9.52|OuterMembrane	MNKFQLLPLTLAVSAAFTTTAFA	None	None
NM56P87B1_197	12.503	15.209-2.706	Moraxella_catarrhalis_56P87B1	M56P87B1_1_189862..192141	759	83.07/9.11	iron-regulated_outer_membrane_protein_FrpB	frpB	None	None	None	PQMVKVVSVQKG|1.213|13(199)|26.22	TonB-dependent_Receptor_Plug_Domain_family_protein|GO:0004872,GO:0005215,GO:0006810,GO:0016020	None	14(268)|35.31	10(74)|13|9.75	1(33)|4.35	13(164)|30|59|21.61	None	j_ortholog_cluster_3127|67	SpI|18.6184	67	18(697)|198|76|91.83	4(750)|547|62|98.81	30(577)|101|12|76.02	orthomcl_cluster1117|69	PanOCT_cluster_813|69	9.52|OuterMembrane	MNKFQLLPLTLAVSAAFTTTAFA	None	None
NM81P26B1_1034	12.503	15.209-2.706	Moraxella_catarrhalis_81P26B1	M81P26B1_2_c(267072..269351)	759	83.07/9.11	iron-regulated_outer_membrane_protein_FrpB	frpB	None	None	None	PQMVKVVSVQKG|1.213|13(199)|26.22	TonB-dependent_Receptor_Plug_Domain_family_protein|GO:0004872,GO:0005215,GO:0006810,GO:0016020	None	14(268)|35.31	10(74)|13|9.75	1(33)|4.35	13(164)|30|59|21.61	None	j_ortholog_cluster_3127|67	SpI|18.6184	67	18(697)|198|76|91.83	4(750)|547|62|98.81	30(577)|101|12|76.02	orthomcl_cluster1117|69	PanOCT_cluster_813|69	9.52|OuterMembrane	MNKFQLLPLTLAVSAAFTTTAFA	None	None
NMCR_RS02295	12.503	15.209-2.706	Moraxella_catarrhalis_BBH18	NC_014147_511292..513571	759	83.07/9.11	membrane_protein	None	None	None	None	PQMVKVVSVQKG|1.213|13(199)|26.22	TonB-dependent_Receptor_Plug_Domain_family_protein|GO:0004872,GO:0005215,GO:0006810,GO:0016020	None	14(268)|35.31	10(74)|13|9.75	1(33)|4.35	13(164)|30|59|21.61	None	j_ortholog_cluster_3127|67	SpI|18.6184	67	18(697)|198|76|91.83	4(750)|547|62|98.81	30(577)|101|12|76.02	orthomcl_cluster1117|69	PanOCT_cluster_813|69	9.52|OuterMembrane	MNKFQLLPLTLAVSAAFTTTAFA	None	None
NAO370_1349	12.499	15.562-3.063	Moraxella_catarrhalis_F23_2000	LXHQ01000031_c(269728..271056)	442	50.14/5.95	Phospholipase_A1_precursor	None	None	None	None	SLSTLTLSILPCFAILAIQQAQAVPNPVAFVDEV|1.183|11(180)|40.72	Phospholipase_A1_family_protein|GO:0004620,GO:0006629,GO:0016020	None	11(235)|53.17	8(56)|8|12.67	None	11(121)|24|60|27.38	None	j_ortholog_cluster_4087|69	SpI|13.3266	69	4(433)|146|76|97.96	3(438)|341|61|99.10	15(321)|64|12|72.62	orthomcl_cluster1081|69	PanOCT_cluster_537|69	9.93|OuterMembrane	MKVSLSTLTLSILPCFAILAIQQAQA	None	None
NAO373_0245	12.494	15.557-3.063	Moraxella_catarrhalis_N12_2000	LXHN01000008_22306..23634	442	50.05/5.84	Phospholipase_A1_precursor	None	None	None	None	SLSTLTLSILPCFGILAIQQAQAVPNPVAFVDEV|1.176|11(180)|40.72	Phospholipase_A1_family_protein|GO:0004620,GO:0006629,GO:0016020	None	11(235)|53.17	7(49)|7|11.09	None	12(130)|25|60|29.41	None	j_ortholog_cluster_4087|69	SpI|11.7011	69	4(433)|145|75|97.96	3(435)|338|60|98.42	15(319)|64|12|72.17	orthomcl_cluster1081|69	PanOCT_cluster_537|69	9.93|OuterMembrane	MKVSLSTLTLSILPCFGILAIQQAQA	None	None
NAO379_0384	12.494	15.557-3.063	Moraxella_catarrhalis_Z18_2000	LXHH01000007_c(182813..184141)	442	50.05/5.84	Phospholipase_A1_precursor	None	None	None	None	SLSTLTLSILPCFGILAIQQAQAVPNPVAFVDEV|1.176|11(180)|40.72	Phospholipase_A1_family_protein|GO:0004620,GO:0006629,GO:0016020	None	11(235)|53.17	7(49)|7|11.09	None	12(130)|25|60|29.41	None	j_ortholog_cluster_4087|69	SpI|11.7011	69	4(433)|145|75|97.96	3(435)|338|60|98.42	15(319)|64|12|72.17	orthomcl_cluster1081|69	PanOCT_cluster_537|69	9.93|OuterMembrane	MKVSLSTLTLSILPCFGILAIQQAQA	None	None
NAO369_1594	12.492	13.554-1.062	Moraxella_catarrhalis_F21_2000	LXHR01000046_136650..137882	410	43.68/9.66	UPF0028_protein_YchK	None	None	None	None	TRPVVALVLG|1.254|12(190)|46.34	Patatin-like_phospholipase_family_protein|GO:0006629	5(54)|13.17	1(10)|2.44	9(87)|25|21.22	None	13(177)|37|50|43.17	None	j_ortholog_cluster_1594|39	SpI|5.19424	43	8(391)|127|68|95.37	4(397)|309|59|96.83	17(240)|39|12|58.54	orthomcl_cluster0045|117	PanOCT_cluster_124|62	2.94|Extracellular,7.00|OuterMembrane	MRLVAAAISIFVPILTAYA	None	None
NAO366_0798	12.485	15.548-3.063	Moraxella_catarrhalis_C10	LXHU01000003_c(774341..775669)	442	50.25/6.02	Phospholipase_A1_precursor	None	None	None	None	SLSTLTLSILPCFAILAIQQAQAVPNPVAFVDEV|1.183|11(180)|40.72	Phospholipase_A1_family_protein|GO:0004620,GO:0006629,GO:0016020	None	11(235)|53.17	7(49)|7|11.09	None	11(121)|24|60|27.38	None	j_ortholog_cluster_4087|69	SpI|12.0481	69	3(434)|148|76|98.19	3(438)|339|61|99.10	16(332)|66|12|75.11	orthomcl_cluster1081|69	PanOCT_cluster_537|69	9.93|OuterMembrane	MKVSLSTLTLSILPCFAILAIQQAQA	None	None
NE9U_09445	12.483	15.254-2.771	Moraxella_catarrhalis_BC8	AERJ01000031_87605..88309	234	25.54/7.68	Opa-like_protein_A	None	2e-32|Opacity_family_porin_protein	None	None	KKLILATVLAGLSTA|1.180|5(93)|39.74	Opacity_family_porin_protein_family_protein|GO:0015288,GO:0016020	None	4(61)|26.07	3(29)|7|12.39	None	3(27)|3|3|11.54	None	j_ortholog_cluster_3077|66	SpI|7.316	58	3(227)|73|59|97.01	2(233)|178|60|99.57	8(179)|32|12|76.50	orthomcl_cluster1369|66	PanOCT_cluster_306|66	10.00|OuterMembrane	MVELIISISRYNNSCEYMMKKLILATVLAGLSTAAAA	0.825869	None
NM76P18B1_968	12.478	15.207-2.730	Moraxella_catarrhalis_76P18B1	M76P18B1_2_c(262675..264954)	759	83.05/9.11	iron-regulated_outer_membrane_protein_FrpB	frpB	None	None	None	PQMVKVVSVQKG|1.213|13(199)|26.22	TonB-dependent_Receptor_Plug_Domain_family_protein|GO:0004872,GO:0005215,GO:0006810,GO:0016020	None	15(277)|36.50	10(74)|13|9.75	1(33)|4.35	13(164)|30|59|21.61	None	j_ortholog_cluster_3127|67	SpI|18.6184	67	18(696)|197|76|91.70	4(750)|547|62|98.81	30(577)|101|12|76.02	orthomcl_cluster1117|69	PanOCT_cluster_813|69	9.52|OuterMembrane	MNKFQLLPLTLAVSAAFTTTAFA	None	None
NAO372_1473	12.474	15.180-2.706	Moraxella_catarrhalis_N1_2000	LXHO01000017_144907..147186	759	83.00/9.06	Outer_membrane_receptor_protein,_mostly_Fetransport	None	None	None	None	PQMVKVVSVQKG|1.213|13(188)|24.77	TonB_dependent_receptor_family_protein|GO:0004872,GO:0005215,GO:0006810,GO:0016020	None	14(268)|35.31	10(83)|16|10.94	None	14(167)|30|58|22.00	None	j_ortholog_cluster_3127|67	SpI|18.5777	67	20(700)|195|76|92.23	3(754)|556|62|99.34	33(589)|102|12|77.60	orthomcl_cluster1117|69	PanOCT_cluster_813|69	10.00|OuterMembrane	MNKFQLLPLTLAVSAAFTTTAFA	None	None
NAO366_1711	12.473	13.127-0.655	Moraxella_catarrhalis_C10	LXHU01000036_27264..29516	750	80.75/5.27	hypothetical_protein	None	None	None	None	KLLPLKIAVTSAMIVGLGAVSTA|1.156|13(171)|22.80	YadA-like_C-terminal_region_family_protein	2(18)|2.40	4(40)|5.33	7(63)|15|8.40	None	11(118)|21|47|15.73	None	j_ortholog_cluster_4149|144	SpI|17.2593	2	27(706)|151|72|94.13	4(733)|466|62|97.73	32(383)|54|12|51.07	orthomcl_cluster0012|142	PanOCT_cluster_959|57	9.93|OuterMembrane	MKTMKLLPLKIAVTSAMIVGLGAVSTANA	0.850049	None
NEA1_02442	12.459	15.213-2.754	Moraxella_catarrhalis_O35E	AERL01000014_88225..90504	759	83.03/9.07	outer_membrane_protein_CopB	None	None	None	None	PQMVKVVSVQKG|1.213|13(199)|26.22	TonB-dependent_Receptor_Plug_Domain_family_protein|GO:0004872,GO:0005215,GO:0006810,GO:0016020	None	16(286)|37.68	10(74)|13|9.75	1(33)|4.35	13(164)|30|59|21.61	None	j_ortholog_cluster_3127|67	SpI|18.6184	67	18(698)|199|76|91.96	4(750)|549|62|98.81	30(577)|101|12|76.02	orthomcl_cluster1117|69	PanOCT_cluster_813|69	9.52|OuterMembrane	MNKFQLLPLTLAVSAAFTTTAFA	None	None
NM75P61B1_209	12.459	15.213-2.754	Moraxella_catarrhalis_75P61B1	M75P61B1_1_201838..204117	759	83.03/9.07	iron-regulated_outer_membrane_protein_FrpB	frpB	None	None	None	PQMVKVVSVQKG|1.213|13(199)|26.22	TonB-dependent_Receptor_Plug_Domain_family_protein|GO:0004872,GO:0005215,GO:0006810,GO:0016020	None	16(286)|37.68	10(74)|13|9.75	1(33)|4.35	13(164)|30|59|21.61	None	j_ortholog_cluster_3127|67	SpI|18.6184	67	18(698)|199|76|91.96	4(750)|549|62|98.81	30(577)|101|12|76.02	orthomcl_cluster1117|69	PanOCT_cluster_813|69	9.52|OuterMembrane	MNKFQLLPLTLAVSAAFTTTAFA	None	None
NE9U_06151	12.451	15.159-2.707	Moraxella_catarrhalis_BC8	AERJ01000020_163388..165664	758	82.93/8.87	outer_membrane_protein_CopB	None	None	None	None	PQMVKVVSVQKG|1.213|13(198)|26.12	TonB_dependent_receptor_family_protein|GO:0004872,GO:0005215,GO:0006810,GO:0016020	None	14(268)|35.36	12(91)|17|12.01	1(33)|4.35	15(180)|31|57|23.75	None	j_ortholog_cluster_3127|67	SpI|18.6184	67	22(682)|193|78|89.97	4(749)|550|62|98.81	30(575)|102|12|75.86	orthomcl_cluster1117|69	PanOCT_cluster_813|69	9.52|OuterMembrane	MNKFQLLPLTLAVSAAFTTTAFA	None	None
NM166P11B1_188	12.451	15.159-2.707	Moraxella_catarrhalis_166P11B1	M166P11B1_1_188768..191044	758	82.93/8.87	iron-regulated_outer_membrane_protein_FrpB	frpB	None	None	None	PQMVKVVSVQKG|1.213|13(198)|26.12	TonB_dependent_receptor_family_protein|GO:0004872,GO:0005215,GO:0006810,GO:0016020	None	14(268)|35.36	12(91)|17|12.01	1(33)|4.35	15(180)|31|57|23.75	None	j_ortholog_cluster_3127|67	SpI|18.6184	67	22(682)|193|78|89.97	4(749)|550|62|98.81	30(575)|102|12|75.86	orthomcl_cluster1117|69	PanOCT_cluster_813|69	9.52|OuterMembrane	MNKFQLLPLTLAVSAAFTTTAFA	None	None
NAO374_1087	12.446	14.876-2.430	Moraxella_catarrhalis_N15_2000	LXHM01000032_c(12940..15942)	1000	110.9/8.73	Outer_membrane_receptor_protein,_mostly_Fetransport	None	None	None	None	KNCVQYPYVYTKA|1.226|21(326)|32.60	TonB-dependent_lactoferrin_and_transferrin_receptors_family_protein|GO:0004872,GO:0006810,GO:0019867,GO:0022857	None	15(215)|21.50	19(152)|29|15.20	1(15)|1.50	20(228)|41|62|22.80	None	j_ortholog_cluster_1595|64	SpI|16.7057	64	15(946)|300|78|94.60	6(984)|725|63|98.40	38(725)|146|12|72.50	orthomcl_cluster0039|130	PanOCT_cluster_230|64	10.00|OuterMembrane	None	None	1
NAO376_0714	12.446	14.876-2.430	Moraxella_catarrhalis_N4_2000	LXHK01000014_c(12940..15942)	1000	110.9/8.73	Outer_membrane_receptor_protein,_mostly_Fetransport	None	None	None	None	KNCVQYPYVYTKA|1.226|21(326)|32.60	TonB-dependent_lactoferrin_and_transferrin_receptors_family_protein|GO:0004872,GO:0006810,GO:0019867,GO:0022857	None	15(215)|21.50	19(152)|29|15.20	1(15)|1.50	20(228)|41|62|22.80	None	j_ortholog_cluster_1595|64	SpI|16.7057	64	15(946)|300|78|94.60	6(984)|725|63|98.40	38(725)|146|12|72.50	orthomcl_cluster0039|130	PanOCT_cluster_230|64	10.00|OuterMembrane	None	None	1
NA9Z57_05760	12.445	15.620-3.175	Moraxella_catarrhalis_CCUG_58286_11	LZDK01000008_c(230941..232296)	451	48.06/5.24	hypothetical_protein	None	4.3e-23|OmpA_family	None	None	GLALAGLEVTLGGRLAPAVPVAPVAEPVAEPVIAPAPVIVPKPA|1.201|13(219)|48.56	OmpA_family_family_protein	None	12(265)|58.76	5(39)|8|8.65	1(28)|6.21	14(159)|25|43|35.25	None	j_ortholog_cluster_966|69	SpI|17.1018	69	8(435)|133|74|96.45	2(446)|326|61|98.89	17(258)|50|12|57.21	orthomcl_cluster0343|69	PanOCT_cluster_991|69	9.93|OuterMembrane	MKFNKIALAVIAAAAAPVAAQA	None	1
NA4U55_02725	12.441	15.599-3.158	Moraxella_catarrhalis_CCUG_353	LWAH01000012_c(173258..174586)	442	50.06/5.96	phospholipase	None	None	None	None	SLSTLTLSILSCFAILAIQQAKAVPNPVAFVDEV|1.176|10(166)|37.56	Phospholipase_A1_family_protein|GO:0004620,GO:0006629,GO:0016020	None	10(256)|57.92	9(63)|9|14.25	None	12(129)|24|53|29.19	None	j_ortholog_cluster_4087|69	SpI|11.455	69	4(433)|150|76|97.96	3(440)|347|61|99.55	13(321)|68|12|72.62	orthomcl_cluster1081|69	PanOCT_cluster_537|69	9.93|OuterMembrane	MKVSLSTLTLSILSCFAILAIQQAKA	None	None
NAO366_1088	12.441	15.624-3.183	Moraxella_catarrhalis_C10	LXHU01000011_c(217152..218498)	448	47.86/5.31	Outer_membrane_protein_and_relatedpeptidoglycan-associated_lipoprotein	None	4.2e-23|OmpA_family	None	None	GLALAGLEVTLGGRLAPAVPVAPVAEPVAEPVIAPAPVIVPKPA|1.201|12(212)|47.32	OmpA_family_family_protein	None	12(265)|59.15	5(39)|8|8.71	1(28)|6.25	14(159)|25|43|35.49	None	j_ortholog_cluster_966|69	SpI|16.7325	69	8(432)|131|74|96.43	2(443)|330|61|98.88	17(258)|50|12|57.59	orthomcl_cluster0343|69	PanOCT_cluster_991|69	9.93|OuterMembrane	MKFNKIALAVIAAAAAPVAAQA	None	1
NAO368_1457	12.441	15.624-3.183	Moraxella_catarrhalis_F20_2000	LXHS01000057_8403..9749	448	47.86/5.31	Outer_membrane_protein_and_relatedpeptidoglycan-associated_lipoprotein	None	4.2e-23|OmpA_family	None	None	GLALAGLEVTLGGRLAPAVPVAPVAEPVAEPVIAPAPVIVPKPA|1.201|12(212)|47.32	OmpA_family_family_protein	None	12(265)|59.15	5(39)|8|8.71	1(28)|6.25	14(159)|25|43|35.49	None	j_ortholog_cluster_966|69	SpI|16.7325	69	8(432)|131|74|96.43	2(443)|330|61|98.88	17(258)|50|12|57.59	orthomcl_cluster0343|69	PanOCT_cluster_991|69	9.93|OuterMembrane	MKFNKIALAVIAAAAAPVAAQA	None	1
NBAE51_04885	12.441	15.599-3.158	Moraxella_catarrhalis_CCUG_57283_03	LZYD01000001_c(1062072..1063400)	442	50.06/5.96	phospholipase	None	None	None	None	SLSTLTLSILSCFAILAIQQAKAVPNPVAFVDEV|1.176|10(166)|37.56	Phospholipase_A1_family_protein|GO:0004620,GO:0006629,GO:0016020	None	10(256)|57.92	9(63)|9|14.25	None	12(129)|24|53|29.19	None	j_ortholog_cluster_4087|69	SpI|11.455	69	4(433)|150|76|97.96	3(440)|347|61|99.55	13(321)|68|12|72.62	orthomcl_cluster1081|69	PanOCT_cluster_537|69	9.93|OuterMembrane	MKVSLSTLTLSILSCFAILAIQQAKA	None	None
NDR90_RS02685	12.441	15.599-3.158	Moraxella_catarrhalis_25240	NZ_CP008804_573590..574918	442	50.06/5.96	phospholipase_A(1)	None	None	None	None	SLSTLTLSILSCFAILAIQQAKAVPNPVAFVDEV|1.176|10(166)|37.56	Phospholipase_A1_family_protein|GO:0004620,GO:0006629,GO:0016020	None	10(256)|57.92	9(63)|9|14.25	None	12(129)|24|53|29.19	None	j_ortholog_cluster_4087|69	SpI|11.455	69	4(433)|150|76|97.96	3(440)|347|61|99.55	13(321)|68|12|72.62	orthomcl_cluster1081|69	PanOCT_cluster_537|69	9.93|OuterMembrane	MKVSLSTLTLSILSCFAILAIQQAKA	None	None
NEA1_06681	12.441	15.599-3.158	Moraxella_catarrhalis_O35E	AERL01000033_c(49441..50769)	442	50.06/5.96	outer_membrane_phospholipase_A	None	None	None	None	SLSTLTLSILSCFAILAIQQAKAVPNPVAFVDEV|1.176|10(166)|37.56	Phospholipase_A1_family_protein|GO:0004620,GO:0006629,GO:0016020	None	10(256)|57.92	9(63)|9|14.25	None	12(129)|24|53|29.19	None	j_ortholog_cluster_4087|69	SpI|11.455	69	4(433)|150|76|97.96	3(440)|347|61|99.55	13(321)|68|12|72.62	orthomcl_cluster1081|69	PanOCT_cluster_537|69	9.93|OuterMembrane	MKVSLSTLTLSILSCFAILAIQQAKA	None	None
NM137P16B1_1615	12.441	15.599-3.158	Moraxella_catarrhalis_137P16B1	M137P16B1_6_57578..58906	442	50.06/5.96	putative_phospholipase_A1	None	None	None	None	SLSTLTLSILSCFAILAIQQAKAVPNPVAFVDEV|1.176|10(166)|37.56	Phospholipase_A1_family_protein|GO:0004620,GO:0006629,GO:0016020	None	10(256)|57.92	9(63)|9|14.25	None	12(129)|24|53|29.19	None	j_ortholog_cluster_4087|69	SpI|11.455	69	4(433)|150|76|97.96	3(440)|347|61|99.55	13(321)|68|12|72.62	orthomcl_cluster1081|69	PanOCT_cluster_537|69	9.93|OuterMembrane	MKVSLSTLTLSILSCFAILAIQQAKA	None	None
NM76P18B1_72	12.441	15.599-3.158	Moraxella_catarrhalis_76P18B1	M76P18B1_1_57589..58917	442	50.06/5.96	putative_phospholipase_A1	None	None	None	None	SLSTLTLSILSCFAILAIQQAKAVPNPVAFVDEV|1.176|10(166)|37.56	Phospholipase_A1_family_protein|GO:0004620,GO:0006629,GO:0016020	None	10(256)|57.92	9(63)|9|14.25	None	12(129)|24|53|29.19	None	j_ortholog_cluster_4087|69	SpI|11.455	69	4(433)|150|76|97.96	3(440)|347|61|99.55	13(321)|68|12|72.62	orthomcl_cluster1081|69	PanOCT_cluster_537|69	9.93|OuterMembrane	MKVSLSTLTLSILSCFAILAIQQAKA	None	None
NMC25239_RS06680	12.441	15.599-3.158	Moraxella_catarrhalis_ATCC_25239	NZ_CP007669_c(1461712..1463040)	442	50.06/5.96	phospholipase_A(1)	None	None	None	None	SLSTLTLSILSCFAILAIQQAKAVPNPVAFVDEV|1.176|10(166)|37.56	Phospholipase_A1_family_protein|GO:0004620,GO:0006629,GO:0016020	None	10(256)|57.92	9(63)|9|14.25	None	12(129)|24|53|29.19	None	j_ortholog_cluster_4087|69	SpI|11.455	69	4(433)|150|76|97.96	3(440)|347|61|99.55	13(321)|68|12|72.62	orthomcl_cluster1081|69	PanOCT_cluster_537|69	9.93|OuterMembrane	MKVSLSTLTLSILSCFAILAIQQAKA	None	None
NAO377_1602	12.438	13.516-1.077	Moraxella_catarrhalis_N6_2000	LXHJ01000033_139520..140677	385	40.64/9.54	UPF0028_protein_YchK	None	None	None	None	TRPVVALVLG|1.254|11(175)|45.45	Patatin-like_phospholipase_family_protein|GO:0006629	5(53)|13.77	1(10)|2.60	9(94)|27|24.42	None	11(154)|32|50|40.00	None	j_ortholog_cluster_1594|39	SpI|4.8653	43	9(364)|115|69|94.55	4(370)|284|59|96.10	16(222)|34|12|57.66	orthomcl_cluster0045|117	PanOCT_cluster_124|62	2.94|Extracellular,7.00|OuterMembrane	MRLVAAAISIFVPILTAYA	None	None
NE9M_01096	12.438	15.597-3.158	Moraxella_catarrhalis_46P47B1	AERF01000009_c(75323..76651)	442	50.07/5.96	outer_membrane_phospholipase_A	None	None	None	None	SLSTLTLSILSCFAILAIQQAKAVPNPVAFVDEV|1.176|10(166)|37.56	Phospholipase_A1_family_protein|GO:0004620,GO:0006629,GO:0016020	None	10(256)|57.92	9(63)|9|14.25	None	12(129)|24|53|29.19	None	j_ortholog_cluster_4087|69	SpI|11.455	69	4(433)|149|76|97.96	3(440)|347|61|99.55	13(321)|68|12|72.62	orthomcl_cluster1081|69	PanOCT_cluster_537|69	9.93|OuterMembrane	MKVSLSTLTLSILSCFAILAIQQAKA	None	None
NE9O_04284	12.438	15.597-3.158	Moraxella_catarrhalis_12P80B1	AERG01000022_c(75341..76669)	442	50.07/5.96	outer_membrane_phospholipase_A	None	None	None	None	SLSTLTLSILSCFAILAIQQAKAVPNPVAFVDEV|1.176|10(166)|37.56	Phospholipase_A1_family_protein|GO:0004620,GO:0006629,GO:0016020	None	10(256)|57.92	9(63)|9|14.25	None	12(129)|24|53|29.19	None	j_ortholog_cluster_4087|69	SpI|11.455	69	4(433)|149|76|97.96	3(440)|347|61|99.55	13(321)|68|12|72.62	orthomcl_cluster1081|69	PanOCT_cluster_537|69	9.93|OuterMembrane	MKVSLSTLTLSILSCFAILAIQQAKA	None	None
NE9U_08383	12.438	15.597-3.158	Moraxella_catarrhalis_BC8	AERJ01000026_c(75379..76707)	442	50.07/5.96	outer_membrane_phospholipase_A	None	None	None	None	SLSTLTLSILSCFAILAIQQAKAVPNPVAFVDEV|1.176|10(166)|37.56	Phospholipase_A1_family_protein|GO:0004620,GO:0006629,GO:0016020	None	10(256)|57.92	9(63)|9|14.25	None	12(129)|24|53|29.19	None	j_ortholog_cluster_4087|69	SpI|11.455	69	4(433)|149|76|97.96	3(440)|347|61|99.55	13(321)|68|12|72.62	orthomcl_cluster1081|69	PanOCT_cluster_537|69	9.93|OuterMembrane	MKVSLSTLTLSILSCFAILAIQQAKA	None	None
NM166P11B1_1322	12.438	15.597-3.158	Moraxella_catarrhalis_166P11B1	M166P11B1_4_57593..58921	442	50.07/5.96	putative_phospholipase_A1	None	None	None	None	SLSTLTLSILSCFAILAIQQAKAVPNPVAFVDEV|1.176|10(166)|37.56	Phospholipase_A1_family_protein|GO:0004620,GO:0006629,GO:0016020	None	10(256)|57.92	9(63)|9|14.25	None	12(129)|24|53|29.19	None	j_ortholog_cluster_4087|69	SpI|11.455	69	4(433)|149|76|97.96	3(440)|347|61|99.55	13(321)|68|12|72.62	orthomcl_cluster1081|69	PanOCT_cluster_537|69	9.93|OuterMembrane	MKVSLSTLTLSILSCFAILAIQQAKA	None	None
NM51P9B1_1458	12.438	15.597-3.158	Moraxella_catarrhalis_51P9B1	M51P9B1_6_57555..58883	442	50.07/5.96	putative_phospholipase_A1	None	None	None	None	SLSTLTLSILSCFAILAIQQAKAVPNPVAFVDEV|1.176|10(166)|37.56	Phospholipase_A1_family_protein|GO:0004620,GO:0006629,GO:0016020	None	10(256)|57.92	9(63)|9|14.25	None	12(129)|24|53|29.19	None	j_ortholog_cluster_4087|69	SpI|11.455	69	4(433)|149|76|97.96	3(440)|347|61|99.55	13(321)|68|12|72.62	orthomcl_cluster1081|69	PanOCT_cluster_537|69	9.93|OuterMembrane	MKVSLSTLTLSILSCFAILAIQQAKA	None	None
NM63P48B1_1507	12.438	15.597-3.158	Moraxella_catarrhalis_63P48B1	M63P48B1_6_57582..58910	442	50.07/5.96	putative_phospholipase_A1	None	None	None	None	SLSTLTLSILSCFAILAIQQAKAVPNPVAFVDEV|1.176|10(166)|37.56	Phospholipase_A1_family_protein|GO:0004620,GO:0006629,GO:0016020	None	10(256)|57.92	9(63)|9|14.25	None	12(129)|24|53|29.19	None	j_ortholog_cluster_4087|69	SpI|11.455	69	4(433)|149|76|97.96	3(440)|347|61|99.55	13(321)|68|12|72.62	orthomcl_cluster1081|69	PanOCT_cluster_537|69	9.93|OuterMembrane	MKVSLSTLTLSILSCFAILAIQQAKA	None	None
NM87P67B1_1473	12.438	15.597-3.158	Moraxella_catarrhalis_87P67B1	M87P67B1_7_19380..20708	442	50.07/5.96	putative_phospholipase_A1	None	None	None	None	SLSTLTLSILSCFAILAIQQAKAVPNPVAFVDEV|1.176|10(166)|37.56	Phospholipase_A1_family_protein|GO:0004620,GO:0006629,GO:0016020	None	10(256)|57.92	9(63)|9|14.25	None	12(129)|24|53|29.19	None	j_ortholog_cluster_4087|69	SpI|11.455	69	4(433)|149|76|97.96	3(440)|347|61|99.55	13(321)|68|12|72.62	orthomcl_cluster1081|69	PanOCT_cluster_537|69	9.93|OuterMembrane	MKVSLSTLTLSILSCFAILAIQQAKA	None	None
NMCRH_1465	12.438	15.597-3.158	Moraxella_catarrhalis_RH4_1994	AMSO01000007_c(169483..170811)	442	50.07/5.96	phospholipase_A1	None	None	None	None	SLSTLTLSILSCFAILAIQQAKAVPNPVAFVDEV|1.176|10(166)|37.56	Phospholipase_A1_family_protein|GO:0004620,GO:0006629,GO:0016020	None	10(256)|57.92	9(63)|9|14.25	None	12(129)|24|53|29.19	None	j_ortholog_cluster_4087|69	SpI|11.455	69	4(433)|149|76|97.96	3(440)|347|61|99.55	13(321)|68|12|72.62	orthomcl_cluster1081|69	PanOCT_cluster_537|69	9.93|OuterMembrane	MKVSLSTLTLSILSCFAILAIQQAKA	None	None
NE9K_06876	12.436	15.594-3.158	Moraxella_catarrhalis_103P14B1	AERE01000061_18845..20173	442	50.18/6.02	outer_membrane_phospholipase_A	None	None	None	None	SLSTLTLSILSCFAILAIQQAKAVPNPVAFVDE|1.176|10(165)|37.33	Phospholipase_A1_family_protein|GO:0004620,GO:0006629,GO:0016020	None	10(256)|57.92	8(56)|8|12.67	None	12(132)|25|54|29.86	None	j_ortholog_cluster_4087|69	SpI|10.2303	69	3(434)|153|76|98.19	3(440)|345|61|99.55	14(332)|70|12|75.11	orthomcl_cluster1081|69	PanOCT_cluster_537|69	9.93|OuterMembrane	MKVSLSTLTLSILSCFAILAIQQAKA	None	None
NE9W_09387	12.436	15.594-3.158	Moraxella_catarrhalis_CO72	AERK01000023_c(174646..175974)	442	50.18/6.02	outer_membrane_phospholipase_A	None	None	None	None	SLSTLTLSILSCFAILAIQQAKAVPNPVAFVDE|1.176|10(165)|37.33	Phospholipase_A1_family_protein|GO:0004620,GO:0006629,GO:0016020	None	10(256)|57.92	8(56)|8|12.67	None	12(132)|25|54|29.86	None	j_ortholog_cluster_4087|69	SpI|10.2303	69	3(434)|153|76|98.19	3(440)|345|61|99.55	14(332)|70|12|75.11	orthomcl_cluster1081|69	PanOCT_cluster_537|69	9.93|OuterMembrane	MKVSLSTLTLSILSCFAILAIQQAKA	None	None
NE9Y_06964	12.436	15.594-3.158	Moraxella_catarrhalis_101P30B1	AEPC01000019_c(170483..171811)	442	50.18/6.02	outer_membrane_phospholipase_A	None	None	None	None	SLSTLTLSILSCFAILAIQQAKAVPNPVAFVDE|1.176|10(165)|37.33	Phospholipase_A1_family_protein|GO:0004620,GO:0006629,GO:0016020	None	10(256)|57.92	8(56)|8|12.67	None	12(132)|25|54|29.86	None	j_ortholog_cluster_4087|69	SpI|10.2303	69	3(434)|153|76|98.19	3(440)|345|61|99.55	14(332)|70|12|75.11	orthomcl_cluster1081|69	PanOCT_cluster_537|69	9.93|OuterMembrane	MKVSLSTLTLSILSCFAILAIQQAKA	None	None
NAO367_1780	12.431	13.079-0.648	Moraxella_catarrhalis_F18_2000	LXHT01000022_83096..83545	149	16.93/8.53	hypothetical_protein	None	None	None	None	RRVIPDTVGAATLDSVCSLARQ|1.169|4(66)|44.30	hypothetical_protein	1(11)|7.38	None	4(28)|4|18.79	None	5(58)|13|35|38.93	None	j_ortholog_cluster_3572|68	SpI|21.1856	12	1(149)|54|66|100.00	1(149)|104|60|100.00	6(130)|30|12|87.25	orthomcl_cluster0065|87	PanOCT_cluster_2427|12	None	MTRLYPIALMLMTALTALPAQA	0.705389	None
NAO380_0109	12.431	13.079-0.648	Moraxella_catarrhalis_MX1	LXHG01000017_c(702..1151)	149	16.93/8.53	hypothetical_protein	None	None	None	None	RRVIPDTVGAATLDSVCSLARQ|1.169|4(66)|44.30	hypothetical_protein	1(11)|7.38	None	4(28)|4|18.79	None	5(58)|13|35|38.93	None	j_ortholog_cluster_3572|68	SpI|21.1856	12	1(149)|54|66|100.00	1(149)|104|60|100.00	6(130)|30|12|87.25	orthomcl_cluster0065|87	PanOCT_cluster_2427|12	None	MTRLYPIALMLMTALTALPAQA	0.705389	None
NAO367_1609	12.425	15.608-3.183	Moraxella_catarrhalis_F18_2000	LXHT01000018_c(94555..95901)	448	47.82/5.24	Outer_membrane_protein_and_relatedpeptidoglycan-associated_lipoprotein	None	4.2e-23|OmpA_family	None	None	GLALAGLEVTLGGRLAPAVPVAPVAEPVAEPVIAPAPVIVPKPA|1.201|12(210)|46.88	OmpA_family_family_protein	None	12(265)|59.15	5(39)|8|8.71	1(28)|6.25	14(159)|25|43|35.49	None	j_ortholog_cluster_966|69	SpI|16.7325	69	8(432)|131|74|96.43	2(443)|325|61|98.88	17(258)|50|12|57.59	orthomcl_cluster0343|69	PanOCT_cluster_991|69	9.93|OuterMembrane	MKFNKIALAVIAAAAAPVAAQA	None	1
NAO370_0807	12.425	15.608-3.183	Moraxella_catarrhalis_F23_2000	LXHQ01000026_8362..9708	448	47.82/5.24	Outer_membrane_protein_and_relatedpeptidoglycan-associated_lipoprotein	None	4.2e-23|OmpA_family	None	None	GLALAGLEVTLGGRLAPAVPVAPVAEPVAEPVIAPAPVIVPKPA|1.201|12(210)|46.88	OmpA_family_family_protein	None	12(265)|59.15	5(39)|8|8.71	1(28)|6.25	14(159)|25|43|35.49	None	j_ortholog_cluster_966|69	SpI|16.7325	69	8(432)|131|74|96.43	2(443)|325|61|98.88	17(258)|50|12|57.59	orthomcl_cluster0343|69	PanOCT_cluster_991|69	9.93|OuterMembrane	MKFNKIALAVIAAAAAPVAAQA	None	1
NAO373_1437	12.425	15.608-3.183	Moraxella_catarrhalis_N12_2000	LXHN01000019_c(214811..216157)	448	47.82/5.24	Outer_membrane_protein_and_relatedpeptidoglycan-associated_lipoprotein	None	4.2e-23|OmpA_family	None	None	GLALAGLEVTLGGRLAPAVPVAPVAEPVAEPVIAPAPVIVPKPA|1.201|12(210)|46.88	OmpA_family_family_protein	None	12(265)|59.15	5(39)|8|8.71	1(28)|6.25	14(159)|25|43|35.49	None	j_ortholog_cluster_966|69	SpI|16.7325	69	8(432)|131|74|96.43	2(443)|325|61|98.88	17(258)|50|12|57.59	orthomcl_cluster0343|69	PanOCT_cluster_991|69	9.93|OuterMembrane	MKFNKIALAVIAAAAAPVAAQA	None	1
NAO374_1900	12.425	15.608-3.183	Moraxella_catarrhalis_N15_2000	LXHM01000042_c(215356..216702)	448	47.82/5.24	Outer_membrane_protein_and_relatedpeptidoglycan-associated_lipoprotein	None	4.2e-23|OmpA_family	None	None	GLALAGLEVTLGGRLAPAVPVAPVAEPVAEPVIAPAPVIVPKPA|1.201|12(210)|46.88	OmpA_family_family_protein	None	12(265)|59.15	5(39)|8|8.71	1(28)|6.25	14(159)|25|43|35.49	None	j_ortholog_cluster_966|69	SpI|16.7325	69	8(432)|131|74|96.43	2(443)|325|61|98.88	17(258)|50|12|57.59	orthomcl_cluster0343|69	PanOCT_cluster_991|69	9.93|OuterMembrane	MKFNKIALAVIAAAAAPVAAQA	None	1
NAO376_1215	12.425	15.608-3.183	Moraxella_catarrhalis_N4_2000	LXHK01000019_c(215349..216695)	448	47.82/5.24	Outer_membrane_protein_and_relatedpeptidoglycan-associated_lipoprotein	None	4.2e-23|OmpA_family	None	None	GLALAGLEVTLGGRLAPAVPVAPVAEPVAEPVIAPAPVIVPKPA|1.201|12(210)|46.88	OmpA_family_family_protein	None	12(265)|59.15	5(39)|8|8.71	1(28)|6.25	14(159)|25|43|35.49	None	j_ortholog_cluster_966|69	SpI|16.7325	69	8(432)|131|74|96.43	2(443)|325|61|98.88	17(258)|50|12|57.59	orthomcl_cluster0343|69	PanOCT_cluster_991|69	9.93|OuterMembrane	MKFNKIALAVIAAAAAPVAAQA	None	1
NAO379_1536	12.425	15.608-3.183	Moraxella_catarrhalis_Z18_2000	LXHH01000025_8367..9713	448	47.82/5.24	Outer_membrane_protein_and_relatedpeptidoglycan-associated_lipoprotein	None	4.2e-23|OmpA_family	None	None	GLALAGLEVTLGGRLAPAVPVAPVAEPVAEPVIAPAPVIVPKPA|1.201|12(210)|46.88	OmpA_family_family_protein	None	12(265)|59.15	5(39)|8|8.71	1(28)|6.25	14(159)|25|43|35.49	None	j_ortholog_cluster_966|69	SpI|16.7325	69	8(432)|131|74|96.43	2(443)|325|61|98.88	17(258)|50|12|57.59	orthomcl_cluster0343|69	PanOCT_cluster_991|69	9.93|OuterMembrane	MKFNKIALAVIAAAAAPVAAQA	None	1
NAO380_0561	12.425	15.608-3.183	Moraxella_catarrhalis_MX1	LXHG01000043_c(2524..3870)	448	47.82/5.24	Outer_membrane_protein_and_relatedpeptidoglycan-associated_lipoprotein	None	4.2e-23|OmpA_family	None	None	GLALAGLEVTLGGRLAPAVPVAPVAEPVAEPVIAPAPVIVPKPA|1.201|12(210)|46.88	OmpA_family_family_protein	None	12(265)|59.15	5(39)|8|8.71	1(28)|6.25	14(159)|25|43|35.49	None	j_ortholog_cluster_966|69	SpI|16.7325	69	8(432)|131|74|96.43	2(443)|325|61|98.88	17(258)|50|12|57.59	orthomcl_cluster0343|69	PanOCT_cluster_991|69	9.93|OuterMembrane	MKFNKIALAVIAAAAAPVAAQA	None	1
NAO381_0664	12.425	15.608-3.183	Moraxella_catarrhalis_S11	LXHF01000040_c(18538..19884)	448	47.82/5.24	Outer_membrane_protein_and_relatedpeptidoglycan-associated_lipoprotein	None	4.2e-23|OmpA_family	None	None	GLALAGLEVTLGGRLAPAVPVAPVAEPVAEPVIAPAPVIVPKPA|1.201|12(210)|46.88	OmpA_family_family_protein	None	12(265)|59.15	5(39)|8|8.71	1(28)|6.25	14(159)|25|43|35.49	None	j_ortholog_cluster_966|69	SpI|16.7325	69	8(432)|131|74|96.43	2(443)|325|61|98.88	17(258)|50|12|57.59	orthomcl_cluster0343|69	PanOCT_cluster_991|69	9.93|OuterMembrane	MKFNKIALAVIAAAAAPVAAQA	None	1
NA9Z59_04390	12.424	15.131-2.707	Moraxella_catarrhalis_CCUG_18283_1978	LZDJ01000002_c(259262..261538)	758	82.88/9	hypothetical_protein	None	None	None	None	PQMVKVVSVQKG|1.213|12(189)|24.93	TonB_dependent_receptor_family_protein|GO:0004872,GO:0005215,GO:0006810,GO:0016020	None	14(268)|35.36	12(91)|17|12.01	1(33)|4.35	14(173)|31|59|22.82	None	j_ortholog_cluster_3127|67	SpI|18.6184	67	22(681)|190|78|89.84	4(749)|550|62|98.81	29(566)|101|12|74.67	orthomcl_cluster1117|69	PanOCT_cluster_813|69	9.52|OuterMembrane	MNKFQLLPLTLAVSAAFTTTAFA	None	None
NA4U55_04230	12.42	15.127-2.707	Moraxella_catarrhalis_CCUG_353	LWAH01000013_c(266740..269016)	758	82.86/9	hypothetical_protein	None	None	None	None	PQMVKVVSVQKG|1.213|12(189)|24.93	TonB_dependent_receptor_family_protein|GO:0004872,GO:0005215,GO:0006810,GO:0016020	None	14(268)|35.36	12(91)|17|12.01	1(33)|4.35	14(171)|30|57|22.56	None	j_ortholog_cluster_3127|67	SpI|18.6184	67	22(681)|190|78|89.84	4(749)|550|62|98.81	29(566)|101|12|74.67	orthomcl_cluster1117|69	PanOCT_cluster_813|69	9.52|OuterMembrane	MNKFQLLPLTLAVSAAFTTTAFA	None	None
NADC71_RS05490	12.42	15.579-3.158	Moraxella_catarrhalis_157.rep2_MCAT	NZ_JVRY01000031_c(75784..77112)	442	50.08/5.96	phospholipase_A(1)	None	None	None	None	SLSTLTLSILSCFAILAIQQAKAVPNPVAFVDEV|1.176|10(166)|37.56	Phospholipase_A1_family_protein|GO:0004620,GO:0006629,GO:0016020	None	10(256)|57.92	8(56)|8|12.67	None	12(129)|24|55|29.19	None	j_ortholog_cluster_4087|69	SpI|11.455	69	4(433)|149|76|97.96	3(440)|347|61|99.55	13(321)|68|12|72.62	orthomcl_cluster1081|69	PanOCT_cluster_537|69	9.93|OuterMembrane	MKVSLSTLTLSILSCFAILAIQQAKA	None	None
NADC73_RS02155	12.42	15.127-2.707	Moraxella_catarrhalis_489_MCAT	NZ_JVFD01000009_c(29862..32138)	758	82.86/9	membrane_protein	None	None	None	None	PQMVKVVSVQKG|1.213|12(189)|24.93	TonB_dependent_receptor_family_protein|GO:0004872,GO:0005215,GO:0006810,GO:0016020	None	14(268)|35.36	12(91)|17|12.01	1(33)|4.35	14(171)|30|57|22.56	None	j_ortholog_cluster_3127|67	SpI|18.6184	67	22(681)|190|78|89.84	4(749)|550|62|98.81	29(566)|101|12|74.67	orthomcl_cluster1117|69	PanOCT_cluster_813|69	9.52|OuterMembrane	MNKFQLLPLTLAVSAAFTTTAFA	None	None
NADC99_RS05155	12.42	15.579-3.158	Moraxella_catarrhalis_157.rep1_MCAT	NZ_JVRZ01000027_57469..58797	442	50.08/5.96	phospholipase_A(1)	None	None	None	None	SLSTLTLSILSCFAILAIQQAKAVPNPVAFVDEV|1.176|10(166)|37.56	Phospholipase_A1_family_protein|GO:0004620,GO:0006629,GO:0016020	None	10(256)|57.92	8(56)|8|12.67	None	12(129)|24|55|29.19	None	j_ortholog_cluster_4087|69	SpI|11.455	69	4(433)|149|76|97.96	3(440)|347|61|99.55	13(321)|68|12|72.62	orthomcl_cluster1081|69	PanOCT_cluster_537|69	9.93|OuterMembrane	MKVSLSTLTLSILSCFAILAIQQAKA	None	None
NADD97_RS03540	12.42	15.579-3.158	Moraxella_catarrhalis_611_MCAT	NZ_JVAC01000027_57473..58801	442	50.08/5.96	phospholipase_A(1)	None	None	None	None	SLSTLTLSILSCFAILAIQQAKAVPNPVAFVDEV|1.176|10(166)|37.56	Phospholipase_A1_family_protein|GO:0004620,GO:0006629,GO:0016020	None	10(256)|57.92	8(56)|8|12.67	None	12(129)|24|55|29.19	None	j_ortholog_cluster_4087|69	SpI|11.455	69	4(433)|149|76|97.96	3(440)|347|61|99.55	13(321)|68|12|72.62	orthomcl_cluster1081|69	PanOCT_cluster_537|69	9.93|OuterMembrane	MKVSLSTLTLSILSCFAILAIQQAKA	None	None
NADD99_RS04330	12.42	15.579-3.158	Moraxella_catarrhalis_613_MCAT	NZ_JVAA01000028_c(23826..25154)	442	50.08/5.96	phospholipase_A(1)	None	None	None	None	SLSTLTLSILSCFAILAIQQAKAVPNPVAFVDEV|1.176|10(166)|37.56	Phospholipase_A1_family_protein|GO:0004620,GO:0006629,GO:0016020	None	10(256)|57.92	8(56)|8|12.67	None	12(129)|24|55|29.19	None	j_ortholog_cluster_4087|69	SpI|11.455	69	4(433)|149|76|97.96	3(440)|347|61|99.55	13(321)|68|12|72.62	orthomcl_cluster1081|69	PanOCT_cluster_537|69	9.93|OuterMembrane	MKVSLSTLTLSILSCFAILAIQQAKA	None	None
NAO374_1211	12.42	13.503-1.082	Moraxella_catarrhalis_N15_2000	LXHM01000032_141219..142376	385	40.75/9.6	UPF0028_protein_YchK	None	None	None	None	RPVVALVLG|1.254|11(175)|45.45	Patatin-like_phospholipase_family_protein|GO:0006629	5(54)|14.03	1(10)|2.60	9(85)|24|22.08	None	11(158)|35|50|41.04	None	j_ortholog_cluster_1594|39	SpI|8.94858	43	8(364)|117|71|94.55	4(370)|283|59|96.10	15(215)|33|11|55.84	orthomcl_cluster0045|117	PanOCT_cluster_124|62	2.94|Extracellular,7.00|OuterMembrane	MRLVAAALPIFVSMLTAYA	None	None
NAO376_0837	12.42	13.503-1.082	Moraxella_catarrhalis_N4_2000	LXHK01000014_141216..142373	385	40.75/9.6	UPF0028_protein_YchK	None	None	None	None	RPVVALVLG|1.254|11(175)|45.45	Patatin-like_phospholipase_family_protein|GO:0006629	5(54)|14.03	1(10)|2.60	9(85)|24|22.08	None	11(158)|35|50|41.04	None	j_ortholog_cluster_1594|39	SpI|8.94858	43	8(364)|117|71|94.55	4(370)|283|59|96.10	15(215)|33|11|55.84	orthomcl_cluster0045|117	PanOCT_cluster_124|62	2.94|Extracellular,7.00|OuterMembrane	MRLVAAALPIFVSMLTAYA	None	None
NE9O_07883	12.42	15.127-2.707	Moraxella_catarrhalis_12P80B1	AERG01000043_59688..61964	758	82.86/9	outer_membrane_protein_CopB	None	None	None	None	PQMVKVVSVQKG|1.213|12(189)|24.93	TonB_dependent_receptor_family_protein|GO:0004872,GO:0005215,GO:0006810,GO:0016020	None	14(268)|35.36	12(91)|17|12.01	1(33)|4.35	14(171)|30|57|22.56	None	j_ortholog_cluster_3127|67	SpI|18.6184	67	22(681)|190|78|89.84	4(749)|550|62|98.81	29(566)|101|12|74.67	orthomcl_cluster1117|69	PanOCT_cluster_813|69	9.52|OuterMembrane	MNKFQLLPLTLAVSAAFTTTAFA	None	None
NM115P119B1_651	12.42	15.127-2.707	Moraxella_catarrhalis_115P119B1	M115P119B1_2_165598..167874	758	82.86/9	iron-regulated_outer_membrane_protein_FrpB	frpB	None	None	None	PQMVKVVSVQKG|1.213|12(189)|24.93	TonB_dependent_receptor_family_protein|GO:0004872,GO:0005215,GO:0006810,GO:0016020	None	14(268)|35.36	12(91)|17|12.01	1(33)|4.35	14(171)|30|57|22.56	None	j_ortholog_cluster_3127|67	SpI|18.6184	67	22(681)|190|78|89.84	4(749)|550|62|98.81	29(566)|101|12|74.67	orthomcl_cluster1117|69	PanOCT_cluster_813|69	9.52|OuterMembrane	MNKFQLLPLTLAVSAAFTTTAFA	None	None
NM148P19B1_1614	12.42	15.579-3.158	Moraxella_catarrhalis_148P19B1	M148P19B1_7_57561..58889	442	50.08/5.96	putative_phospholipase_A1	None	None	None	None	SLSTLTLSILSCFAILAIQQAKAVPNPVAFVDEV|1.176|10(166)|37.56	Phospholipase_A1_family_protein|GO:0004620,GO:0006629,GO:0016020	None	10(256)|57.92	8(56)|8|12.67	None	12(129)|24|55|29.19	None	j_ortholog_cluster_4087|69	SpI|11.455	69	4(433)|149|76|97.96	3(440)|347|61|99.55	13(321)|68|12|72.62	orthomcl_cluster1081|69	PanOCT_cluster_537|69	9.93|OuterMembrane	MKVSLSTLTLSILSCFAILAIQQAKA	None	None
NM51P9B1_257	12.42	15.127-2.707	Moraxella_catarrhalis_51P9B1	M51P9B1_1_c(232591..234867)	758	82.86/9	iron-regulated_outer_membrane_protein_FrpB	frpB	None	None	None	PQMVKVVSVQKG|1.213|12(189)|24.93	TonB_dependent_receptor_family_protein|GO:0004872,GO:0005215,GO:0006810,GO:0016020	None	14(268)|35.36	12(91)|17|12.01	1(33)|4.35	14(171)|30|57|22.56	None	j_ortholog_cluster_3127|67	SpI|18.6184	67	22(681)|190|78|89.84	4(749)|550|62|98.81	29(566)|101|12|74.67	orthomcl_cluster1117|69	PanOCT_cluster_813|69	9.52|OuterMembrane	MNKFQLLPLTLAVSAAFTTTAFA	None	None
NM63P48B1_259	12.42	15.127-2.707	Moraxella_catarrhalis_63P48B1	M63P48B1_1_c(236097..238373)	758	82.86/9	iron-regulated_outer_membrane_protein_FrpB	frpB	None	None	None	PQMVKVVSVQKG|1.213|12(189)|24.93	TonB_dependent_receptor_family_protein|GO:0004872,GO:0005215,GO:0006810,GO:0016020	None	14(268)|35.36	12(91)|17|12.01	1(33)|4.35	14(171)|30|57|22.56	None	j_ortholog_cluster_3127|67	SpI|18.6184	67	22(681)|190|78|89.84	4(749)|550|62|98.81	29(566)|101|12|74.67	orthomcl_cluster1117|69	PanOCT_cluster_813|69	9.52|OuterMembrane	MNKFQLLPLTLAVSAAFTTTAFA	None	None
NM76P10B1_1570	12.42	15.579-3.158	Moraxella_catarrhalis_76P10B1	M76P10B1_6_57557..58885	442	50.08/5.96	putative_phospholipase_A1	None	None	None	None	SLSTLTLSILSCFAILAIQQAKAVPNPVAFVDEV|1.176|10(166)|37.56	Phospholipase_A1_family_protein|GO:0004620,GO:0006629,GO:0016020	None	10(256)|57.92	8(56)|8|12.67	None	12(129)|24|55|29.19	None	j_ortholog_cluster_4087|69	SpI|11.455	69	4(433)|149|76|97.96	3(440)|347|61|99.55	13(321)|68|12|72.62	orthomcl_cluster1081|69	PanOCT_cluster_537|69	9.93|OuterMembrane	MKVSLSTLTLSILSCFAILAIQQAKA	None	None
NM87P15B2_1699	12.42	15.579-3.158	Moraxella_catarrhalis_87P15B2	M87P15B2_6_57561..58889	442	50.08/5.96	putative_phospholipase_A1	None	None	None	None	SLSTLTLSILSCFAILAIQQAKAVPNPVAFVDEV|1.176|10(166)|37.56	Phospholipase_A1_family_protein|GO:0004620,GO:0006629,GO:0016020	None	10(256)|57.92	8(56)|8|12.67	None	12(129)|24|55|29.19	None	j_ortholog_cluster_4087|69	SpI|11.455	69	4(433)|149|76|97.96	3(440)|347|61|99.55	13(321)|68|12|72.62	orthomcl_cluster1081|69	PanOCT_cluster_537|69	9.93|OuterMembrane	MKVSLSTLTLSILSCFAILAIQQAKA	None	None
NMCRH_0543	12.42	15.127-2.707	Moraxella_catarrhalis_RH4_1994	AMSO01000004_169705..171981	758	82.86/9	outer_membrane_protein_CopB	copB	None	None	None	PQMVKVVSVQKG|1.213|12(189)|24.93	TonB_dependent_receptor_family_protein|GO:0004872,GO:0005215,GO:0006810,GO:0016020	None	14(268)|35.36	12(91)|17|12.01	1(33)|4.35	14(171)|30|57|22.56	None	j_ortholog_cluster_3127|67	SpI|18.6184	67	22(681)|190|78|89.84	4(749)|550|62|98.81	29(566)|101|12|74.67	orthomcl_cluster1117|69	PanOCT_cluster_813|69	9.52|OuterMembrane	MNKFQLLPLTLAVSAAFTTTAFA	None	None
NM56P87B1_1683	12.418	15.576-3.158	Moraxella_catarrhalis_56P87B1	M56P87B1_6_57577..58905	442	50.06/5.84	putative_phospholipase_A1	None	None	None	None	SLSTLTLSILSCFAILAIQQAQAVPNPVAFVDEV|1.176|10(166)|37.56	Phospholipase_A1_family_protein|GO:0004620,GO:0006629,GO:0016020	None	10(256)|57.92	8(56)|8|12.67	None	12(129)|24|53|29.19	None	j_ortholog_cluster_4087|69	SpI|15.4305	69	4(433)|149|76|97.96	3(440)|347|61|99.55	14(316)|67|12|71.49	orthomcl_cluster1081|69	PanOCT_cluster_537|69	9.93|OuterMembrane	MKVSLSTLTLSILSCFAILAIQQAQA	None	None
NAO372_0660	12.417	13.500-1.082	Moraxella_catarrhalis_N1_2000	LXHO01000011_96868..98025	385	40.66/9.69	UPF0028_protein_YchK	None	None	None	None	TRPVVALVLG|1.254|11(177)|45.97	Patatin-like_phospholipase_family_protein|GO:0006629	5(54)|14.03	1(10)|2.60	9(86)|25|22.34	None	12(157)|32|48|40.78	None	j_ortholog_cluster_1594|39	SpI|4.79956	43	8(367)|115|68|95.32	4(370)|284|59|96.10	16(217)|33|12|56.36	orthomcl_cluster0045|117	PanOCT_cluster_124|62	2.94|Extracellular,7.00|OuterMembrane	MRLVAAAISIFVPILTAYA	None	None
NE9G_08596	12.416	15.574-3.158	Moraxella_catarrhalis_7169	AERC01000031_c(75272..76600)	442	50.07/5.84	outer_membrane_phospholipase_A	None	None	None	None	SLSTLTLSILSCFAILAIQQAQAVPNPVAFVDEV|1.176|10(166)|37.56	Phospholipase_A1_family_protein|GO:0004620,GO:0006629,GO:0016020	None	10(256)|57.92	8(56)|8|12.67	None	12(129)|24|53|29.19	None	j_ortholog_cluster_4087|69	SpI|15.4305	69	4(433)|148|75|97.96	3(440)|347|61|99.55	14(316)|67|12|71.49	orthomcl_cluster1081|69	PanOCT_cluster_537|69	9.93|OuterMembrane	MKVSLSTLTLSILSCFAILAIQQAQA	None	None
NE9Q_04979	12.416	15.574-3.158	Moraxella_catarrhalis_BC1	AERH01000029_57451..58779	442	50.07/5.84	outer_membrane_phospholipase_A	None	None	None	None	SLSTLTLSILSCFAILAIQQAQAVPNPVAFVDEV|1.176|10(166)|37.56	Phospholipase_A1_family_protein|GO:0004620,GO:0006629,GO:0016020	None	10(256)|57.92	8(56)|8|12.67	None	12(129)|24|53|29.19	None	j_ortholog_cluster_4087|69	SpI|15.4305	69	4(433)|148|75|97.96	3(440)|347|61|99.55	14(316)|67|12|71.49	orthomcl_cluster1081|69	PanOCT_cluster_537|69	9.93|OuterMembrane	MKVSLSTLTLSILSCFAILAIQQAQA	None	None
NM124P20B1_163	12.416	15.123-2.707	Moraxella_catarrhalis_124P20B1	M124P20B1_1_163327..165603	758	82.91/9	iron-regulated_outer_membrane_protein_FrpB	frpB	None	None	None	PQMVKVVSVQKG|1.213|12(189)|24.93	TonB_dependent_receptor_family_protein|GO:0004872,GO:0005215,GO:0006810,GO:0016020	None	14(268)|35.36	11(84)|16|11.08	1(33)|4.35	14(173)|31|59|22.82	None	j_ortholog_cluster_3127|67	SpI|18.5777	67	22(681)|190|78|89.84	4(749)|552|62|98.81	29(566)|101|12|74.67	orthomcl_cluster1117|69	PanOCT_cluster_813|69	9.52|OuterMembrane	MNKFQLLPLTLAVSAAFTTTAFA	None	None
NMCR_RS06260	12.416	15.574-3.158	Moraxella_catarrhalis_BBH18	NC_014147_c(1381383..1382711)	442	50.08/5.84	phospholipase_A(1)	None	None	None	None	SLSTLTLSILSCFAILAIQQAQAVPNPVAFVDEV|1.176|10(166)|37.56	Phospholipase_A1_family_protein|GO:0004620,GO:0006629,GO:0016020	None	10(256)|57.92	8(56)|8|12.67	None	12(129)|24|53|29.19	None	j_ortholog_cluster_4087|69	SpI|15.4305	69	4(432)|148|76|97.74	3(440)|347|61|99.55	14(316)|67|12|71.49	orthomcl_cluster1081|69	PanOCT_cluster_537|69	9.93|OuterMembrane	MKVSLSTLTLSILSCFAILAIQQAQA	None	None
NAO371_1422	12.415	15.598-3.183	Moraxella_catarrhalis_F24_2000	LXHP01000030_8390..9736	448	47.83/5.31	Major_porin_and_structural_outer_membrane_porinOprF	None	4e-23|OmpA_family	None	None	GLALAGLEVTLGGRLAPAVPVAPVAEPVAEPVVAPAPVIVPKPA|1.201|12(212)|47.32	OmpA_family_family_protein	None	12(265)|59.15	5(39)|8|8.71	1(28)|6.25	13(148)|23|42|33.04	None	j_ortholog_cluster_966|69	SpI|16.7325	69	8(434)|130|74|96.88	2(444)|332|61|99.11	17(258)|50|12|57.59	orthomcl_cluster0343|69	PanOCT_cluster_991|69	9.93|OuterMembrane	MKFNKIALAVIAAAAAPVAAQA	None	1
NAO369_2017	12.414	14.956-2.543	Moraxella_catarrhalis_F21_2000	LXHR01000051_c(15920..16342)	140	15.37/5.55	Outer_membrane_protein_assembly_factor_YaeTprecursor	None	1.6e-08|Surface_antigen_variable_number_repeat	None	None	ITGLQRVTIESLQSVLPFRLGQVVSEAQ|1.152|5(81)|57.86	Surface_antigen_variable_number_repeat_family_protein|GO:0019867	None	2(38)|27.14	2(14)|2|10.00	None	4(46)|7|25|32.86	None	None	SpI|15.285	69	2(128)|50|60|91.43	1(139)|112|56|99.29	5(89)|15|11|63.57	orthomcl_cluster0255|70	None	9.93|OuterMembrane	MRNSYFKGFQVSAMTMAVMMVMSTHAQA	None	None
NAO373_1747	12.405	13.482-1.077	Moraxella_catarrhalis_N12_2000	LXHN01000022_c(46797..47954)	385	40.73/9.63	UPF0028_protein_YchK	None	None	None	None	RPVVALVLG|1.254|11(175)|45.45	Patatin-like_phospholipase_family_protein|GO:0006629	5(53)|13.77	1(10)|2.60	9(82)|24|21.30	None	11(154)|32|50|40.00	None	j_ortholog_cluster_1594|39	SpI|5.2602	43	8(366)|116|69|95.06	4(372)|285|59|96.62	16(222)|34|12|57.66	orthomcl_cluster0045|117	PanOCT_cluster_124|62	2.94|Extracellular,7.00|OuterMembrane	MRLVAAAISIFVPILTAYA	None	None
NAO379_1366	12.405	13.482-1.077	Moraxella_catarrhalis_Z18_2000	LXHH01000019_c(6152..7309)	385	40.73/9.63	UPF0028_protein_YchK	None	None	None	None	RPVVALVLG|1.254|11(175)|45.45	Patatin-like_phospholipase_family_protein|GO:0006629	5(53)|13.77	1(10)|2.60	9(82)|24|21.30	None	11(154)|32|50|40.00	None	j_ortholog_cluster_1594|39	SpI|5.2602	43	8(366)|116|69|95.06	4(372)|285|59|96.62	16(222)|34|12|57.66	orthomcl_cluster0045|117	PanOCT_cluster_124|62	2.94|Extracellular,7.00|OuterMembrane	MRLVAAAISIFVPILTAYA	None	None
NAO371_0276	12.404	13.492-1.088	Moraxella_catarrhalis_F24_2000	LXHP01000006_136816..137973	385	40.75/9.76	UPF0028_protein_YchK	None	None	None	None	TRPVVALVLG|1.254|11(176)|45.71	Patatin-like_phospholipase_family_protein|GO:0006629	5(55)|14.29	1(10)|2.60	9(87)|25|22.60	None	12(157)|32|48|40.78	None	j_ortholog_cluster_1594|39	SpI|5.19424	43	9(364)|113|68|94.55	4(370)|283|59|96.10	16(217)|33|12|56.36	orthomcl_cluster0045|117	PanOCT_cluster_124|62	2.94|Extracellular,7.00|OuterMembrane	MRLVAAAISIFVPILTAYA	None	None
NM75P61B1_1584	12.404	15.563-3.158	Moraxella_catarrhalis_75P61B1	M75P61B1_6_57596..58924	442	50.16/6.02	putative_phospholipase_A1	None	None	None	None	SLSTLTLSILSCFAILAIQQAQAVPNPVAFVDE|1.176|10(167)|37.78	Phospholipase_A1_family_protein|GO:0004620,GO:0006629,GO:0016020	None	10(256)|57.92	6(42)|6|9.50	None	12(132)|25|56|29.86	None	j_ortholog_cluster_4087|69	SpI|13.5631	69	3(432)|152|76|97.74	3(440)|347|61|99.55	15(327)|69|12|73.98	orthomcl_cluster1081|69	PanOCT_cluster_537|69	9.93|OuterMembrane	MKVSLSTLTLSILSCFAILAIQQAQA	None	None
NADD41_RS06020	12.402	15.606-3.204	Moraxella_catarrhalis_340_MCAT	NZ_JVKW01000041_57483..58811	442	50.13/6.14	phospholipase_A(1)	None	None	None	None	SLSTLTLSILSCFAILAIQQAKAVPNPVAFVDE|1.176|10(167)|37.78	Phospholipase_A1_family_protein|GO:0004620,GO:0006629,GO:0016020	None	11(266)|60.18	8(56)|8|12.67	None	12(132)|25|54|29.86	None	j_ortholog_cluster_4087|69	SpI|9.58754	69	3(432)|154|76|97.74	3(440)|347|61|99.55	14(332)|70|12|75.11	orthomcl_cluster1081|69	PanOCT_cluster_537|69	9.93|OuterMembrane	MKVSLSTLTLSILSCFAILAIQQAKA	None	None
NADD58_RS00910	12.402	15.606-3.204	Moraxella_catarrhalis_339_MCAT	NZ_JVKY01000004_57496..58824	442	50.13/6.14	phospholipase_A(1)	None	None	None	None	SLSTLTLSILSCFAILAIQQAKAVPNPVAFVDE|1.176|10(167)|37.78	Phospholipase_A1_family_protein|GO:0004620,GO:0006629,GO:0016020	None	11(266)|60.18	8(56)|8|12.67	None	12(132)|25|54|29.86	None	j_ortholog_cluster_4087|69	SpI|9.58754	69	3(432)|154|76|97.74	3(440)|347|61|99.55	14(332)|70|12|75.11	orthomcl_cluster1081|69	PanOCT_cluster_537|69	9.93|OuterMembrane	MKVSLSTLTLSILSCFAILAIQQAKA	None	None
NAO368_1146	12.4	13.493-1.094	Moraxella_catarrhalis_F20_2000	LXHS01000049_c(6597..7751)	384	40.78/9.63	UPF0028_protein_YchK	None	None	None	None	TRPVVALVLG|1.254|11(175)|45.57	Patatin-like_phospholipase_family_protein|GO:0006629	5(56)|14.58	1(10)|2.60	8(82)|23|21.35	None	12(157)|32|48|40.89	None	j_ortholog_cluster_1594|39	SpI|4.16969	43	9(362)|112|67|94.27	3(372)|288|59|96.88	16(226)|35|12|58.85	orthomcl_cluster0045|117	PanOCT_cluster_124|62	2.94|Extracellular,7.00|OuterMembrane	MRLVAVAISIFVPILTAYA	None	None
NAO364_1374	12.399	13.487-1.088	Moraxella_catarrhalis_A9_2000	LXHW01000015_136863..138020	385	40.73/9.74	UPF0028_protein_YchK	None	None	None	None	TRPVVALVLG|1.254|11(175)|45.45	Patatin-like_phospholipase_family_protein|GO:0006629	5(55)|14.29	1(10)|2.60	9(87)|25|22.60	None	12(157)|32|48|40.78	None	j_ortholog_cluster_1594|39	SpI|5.19424	43	9(364)|111|69|94.55	4(372)|285|59|96.62	15(208)|32|12|54.03	orthomcl_cluster0045|117	PanOCT_cluster_124|62	2.94|Extracellular,7.00|OuterMembrane	MRLVAAAISIFVPILTAYA	None	None
NAO370_1730	12.399	13.481-1.082	Moraxella_catarrhalis_F23_2000	LXHQ01000046_c(47822..48979)	385	40.73/9.6	UPF0028_protein_YchK	None	None	None	None	TRPVVALVLG|1.254|11(176)|45.71	Patatin-like_phospholipase_family_protein|GO:0006629	5(54)|14.03	1(10)|2.60	9(85)|24|22.08	None	12(157)|32|48|40.78	None	j_ortholog_cluster_1594|39	SpI|5.19424	43	8(363)|112|68|94.29	4(370)|284|59|96.10	15(208)|32|12|54.03	orthomcl_cluster0045|117	PanOCT_cluster_124|62	2.94|Extracellular,7.00|OuterMembrane	MRLVAAAISIFVPILTAYA	None	None
NADC71_RS06350	12.398	15.281-2.883	Moraxella_catarrhalis_157.rep2_MCAT	NZ_JVRY01000036_89190..89837	215	23.23/8.98	membrane_protein	None	1.7e-31|Opacity_family_porin_protein	None	None	LILATVLAGLSTA|1.180|6(101)|46.98	Opacity_family_porin_protein_family_protein|GO:0015288,GO:0016020	None	4(68)|31.63	2(21)|5|9.77	None	3(27)|3|3|12.56	None	j_ortholog_cluster_3077|66	SpI|15.827	61	1(214)|69|62|99.53	3(214)|156|60|99.53	8(159)|29|12|73.95	orthomcl_cluster1369|66	PanOCT_cluster_306|66	9.52|OuterMembrane	MKKLILATVLAGLSTAAAA	0.804401	None
NADC99_RS01765	12.398	15.281-2.883	Moraxella_catarrhalis_157.rep1_MCAT	NZ_JVRZ01000010_94885..95532	215	23.23/8.98	membrane_protein	None	1.7e-31|Opacity_family_porin_protein	None	None	LILATVLAGLSTA|1.180|6(101)|46.98	Opacity_family_porin_protein_family_protein|GO:0015288,GO:0016020	None	4(68)|31.63	2(21)|5|9.77	None	3(27)|3|3|12.56	None	j_ortholog_cluster_3077|66	SpI|15.827	61	1(214)|69|62|99.53	3(214)|156|60|99.53	8(159)|29|12|73.95	orthomcl_cluster1369|66	PanOCT_cluster_306|66	9.52|OuterMembrane	MKKLILATVLAGLSTAAAA	0.804401	None
NADD97_RS00855	12.398	15.281-2.883	Moraxella_catarrhalis_611_MCAT	NZ_JVAC01000013_c(28430..29077)	215	23.23/8.98	membrane_protein	None	1.7e-31|Opacity_family_porin_protein	None	None	LILATVLAGLSTA|1.180|6(101)|46.98	Opacity_family_porin_protein_family_protein|GO:0015288,GO:0016020	None	4(68)|31.63	2(21)|5|9.77	None	3(27)|3|3|12.56	None	j_ortholog_cluster_3077|66	SpI|15.827	61	1(214)|69|62|99.53	3(214)|156|60|99.53	8(159)|29|12|73.95	orthomcl_cluster1369|66	PanOCT_cluster_306|66	9.52|OuterMembrane	MKKLILATVLAGLSTAAAA	0.804401	None
NADD99_RS00240	12.398	15.281-2.883	Moraxella_catarrhalis_613_MCAT	NZ_JVAA01000003_c(27926..28573)	215	23.23/8.98	membrane_protein	None	1.7e-31|Opacity_family_porin_protein	None	None	LILATVLAGLSTA|1.180|6(101)|46.98	Opacity_family_porin_protein_family_protein|GO:0015288,GO:0016020	None	4(68)|31.63	2(21)|5|9.77	None	3(27)|3|3|12.56	None	j_ortholog_cluster_3077|66	SpI|15.827	61	1(214)|69|62|99.53	3(214)|156|60|99.53	8(159)|29|12|73.95	orthomcl_cluster1369|66	PanOCT_cluster_306|66	9.52|OuterMembrane	MKKLILATVLAGLSTAAAA	0.804401	None
NM148P19B1_1442	12.398	15.281-2.883	Moraxella_catarrhalis_148P19B1	M148P19B1_6_c(44906..45553)	215	23.23/8.98	surface_antigen_family_protein	None	1.7e-31|Opacity_family_porin_protein	None	None	LILATVLAGLSTA|1.180|6(101)|46.98	Opacity_family_porin_protein_family_protein|GO:0015288,GO:0016020	None	4(68)|31.63	2(21)|5|9.77	None	3(27)|3|3|12.56	None	j_ortholog_cluster_3077|66	SpI|15.827	61	1(214)|69|62|99.53	3(214)|156|60|99.53	8(159)|29|12|73.95	orthomcl_cluster1369|66	PanOCT_cluster_306|66	9.52|OuterMembrane	MKKLILATVLAGLSTAAAA	0.804401	None
NM76P10B1_1451	12.398	15.281-2.883	Moraxella_catarrhalis_76P10B1	M76P10B1_5_89127..89774	215	23.23/8.98	surface_antigen_family_protein	None	1.7e-31|Opacity_family_porin_protein	None	None	LILATVLAGLSTA|1.180|6(101)|46.98	Opacity_family_porin_protein_family_protein|GO:0015288,GO:0016020	None	4(68)|31.63	2(21)|5|9.77	None	3(27)|3|3|12.56	None	j_ortholog_cluster_3077|66	SpI|15.827	61	1(214)|69|62|99.53	3(214)|156|60|99.53	8(159)|29|12|73.95	orthomcl_cluster1369|66	PanOCT_cluster_306|66	9.52|OuterMembrane	MKKLILATVLAGLSTAAAA	0.804401	None
NM87P15B2_1583	12.398	15.281-2.883	Moraxella_catarrhalis_87P15B2	M87P15B2_5_89184..89831	215	23.23/8.98	surface_antigen_family_protein	None	1.7e-31|Opacity_family_porin_protein	None	None	LILATVLAGLSTA|1.180|6(101)|46.98	Opacity_family_porin_protein_family_protein|GO:0015288,GO:0016020	None	4(68)|31.63	2(21)|5|9.77	None	3(27)|3|3|12.56	None	j_ortholog_cluster_3077|66	SpI|15.827	61	1(214)|69|62|99.53	3(214)|156|60|99.53	8(159)|29|12|73.95	orthomcl_cluster1369|66	PanOCT_cluster_306|66	9.52|OuterMembrane	MKKLILATVLAGLSTAAAA	0.804401	None
NAO369_1619	12.388	15.553-3.165	Moraxella_catarrhalis_F21_2000	LXHR01000047_8327..9673	448	47.89/5.3	Major_porin_and_structural_outer_membrane_porinOprF	None	6e-23|OmpA_family	None	None	GLALAGLEVTLGGRLAPAVPVAPVAEPVAEPVVAPAPVIVPKPA|1.201|13(223)|49.78	OmpA_family_family_protein	None	11(261)|58.26	5(39)|8|8.71	None	13(146)|22|41|32.59	None	j_ortholog_cluster_966|69	SpI|16.7722	69	9(431)|130|75|96.21	2(435)|331|61|97.10	17(264)|51|12|58.93	orthomcl_cluster0343|69	PanOCT_cluster_991|69	9.93|OuterMembrane	MKFNKIALAVIAAAAAPVAAQA	None	1
NAO383_1736	12.377	15.549-3.172	Moraxella_catarrhalis_Z7547_1932	LXHD01000036_13888..15201	437	46.77/5.1	Major_porin_and_structural_outer_membrane_porinOprF	None	4.8e-23|OmpA_family	None	None	GLALAGLEVTLGGRLAPAVPVAPVAEPVVAPAPKPEPVIEEAPSVIEDIVVDS|1.201|10(179)|40.96	OmpA_family_family_protein	None	11(256)|58.58	6(49)|12|11.21	1(28)|6.41	14(154)|25|44|35.24	None	j_ortholog_cluster_966|69	SpI|16.9515	69	8(419)|121|74|95.88	2(423)|308|61|96.80	16(248)|49|12|56.75	orthomcl_cluster0343|69	PanOCT_cluster_991|69	9.93|OuterMembrane	MKFNKIALAVIAAAAAPVAAQA	None	1
NAO384_0178	12.377	15.549-3.172	Moraxella_catarrhalis_Z7542_1932	LXHC01000004_9476..10789	437	46.77/5.1	Major_porin_and_structural_outer_membrane_porinOprF	None	4.8e-23|OmpA_family	None	None	GLALAGLEVTLGGRLAPAVPVAPVAEPVVAPAPKPEPVIEEAPSVIEDIVVDS|1.201|10(179)|40.96	OmpA_family_family_protein	None	11(256)|58.58	6(49)|12|11.21	1(28)|6.41	14(154)|25|44|35.24	None	j_ortholog_cluster_966|69	SpI|16.9515	69	8(419)|121|74|95.88	2(423)|308|61|96.80	16(248)|49|12|56.75	orthomcl_cluster0343|69	PanOCT_cluster_991|69	9.93|OuterMembrane	MKFNKIALAVIAAAAAPVAAQA	None	1
NAO385_0728	12.377	15.549-3.172	Moraxella_catarrhalis_Z7546_1932	LXHB01000048_7803..9116	437	46.77/5.1	Major_porin_and_structural_outer_membrane_porinOprF	None	4.8e-23|OmpA_family	None	None	GLALAGLEVTLGGRLAPAVPVAPVAEPVVAPAPKPEPVIEEAPSVIEDIVVDS|1.201|10(179)|40.96	OmpA_family_family_protein	None	11(256)|58.58	6(49)|12|11.21	1(28)|6.41	14(154)|25|44|35.24	None	j_ortholog_cluster_966|69	SpI|16.9515	69	8(419)|121|74|95.88	2(423)|308|61|96.80	16(248)|49|12|56.75	orthomcl_cluster0343|69	PanOCT_cluster_991|69	9.93|OuterMembrane	MKFNKIALAVIAAAAAPVAAQA	None	1
NADC85_RS00850	12.367	12.439-0.072	Moraxella_catarrhalis_304_MCAT	NZ_JVMG01000002_107424..108176	250	28.23/8.19	peptidase_M15	None	None	None	None	ANSVCRYVLPK|1.218|9(151)|60.40	Peptidase_M15_family_protein	None	1(9)|3.60	4(41)|9|16.40	None	4(48)|8|24|19.20	None	j_ortholog_cluster_3859|69	SpII|16.2687	69	4(239)|76|67|95.60	2(250)|181|62|100.00	12(201)|30|12|80.40	orthomcl_cluster0834|69	PanOCT_cluster_1205|69	None	MKNLNQCFLFILIISTLA	None	None
NADD36_RS00705	12.367	12.439-0.072	Moraxella_catarrhalis_324_MCAT	NZ_JVLO01000003_107437..108189	250	28.23/8.19	peptidase_M15	None	None	None	None	ANSVCRYVLPK|1.218|9(151)|60.40	Peptidase_M15_family_protein	None	1(9)|3.60	4(41)|9|16.40	None	4(48)|8|24|19.20	None	j_ortholog_cluster_3859|69	SpII|16.2687	69	4(239)|76|67|95.60	2(250)|181|62|100.00	12(201)|30|12|80.40	orthomcl_cluster0834|69	PanOCT_cluster_1205|69	None	MKNLNQCFLFILIISTLA	None	None
NE9M_00023	12.365	15.272-2.907	Moraxella_catarrhalis_46P47B1	AERF01000002_c(2692..3342)	216	23.39/8.49	Opa-like_protein_A	None	1.6e-32|Opacity_family_porin_protein	None	None	LILATVLAGLSTA|1.180|5(91)|42.13	Opacity_family_porin_protein_family_protein|GO:0015288,GO:0016020	None	5(71)|32.87	3(29)|7|13.43	None	3(27)|3|3|12.50	None	j_ortholog_cluster_3077|66	SpI|15.827	61	3(210)|65|57|97.22	2(215)|160|60|99.54	8(159)|29|12|73.61	orthomcl_cluster1369|66	PanOCT_cluster_306|66	10.00|OuterMembrane	MKKLILATVLAGLSTAAAA	0.811779	None
NE9W_08285	12.365	15.272-2.907	Moraxella_catarrhalis_CO72	AERK01000022_90255..90905	216	23.39/8.49	Opa-like_protein_A	None	1.6e-32|Opacity_family_porin_protein	None	None	LILATVLAGLSTA|1.180|5(91)|42.13	Opacity_family_porin_protein_family_protein|GO:0015288,GO:0016020	None	5(71)|32.87	3(29)|7|13.43	None	3(27)|3|3|12.50	None	j_ortholog_cluster_3077|66	SpI|15.827	61	3(210)|65|57|97.22	2(215)|160|60|99.54	8(159)|29|12|73.61	orthomcl_cluster1369|66	PanOCT_cluster_306|66	10.00|OuterMembrane	MKKLILATVLAGLSTAAAA	0.811779	None
NM115P119B1_1783	12.365	15.272-2.907	Moraxella_catarrhalis_115P119B1	M115P119B1_6_91553..92203	216	23.39/8.49	surface_antigen_family_protein	None	1.6e-32|Opacity_family_porin_protein	None	None	LILATVLAGLSTA|1.180|5(91)|42.13	Opacity_family_porin_protein_family_protein|GO:0015288,GO:0016020	None	5(71)|32.87	3(29)|7|13.43	None	3(27)|3|3|12.50	None	j_ortholog_cluster_3077|66	SpI|15.827	61	3(210)|65|57|97.22	2(215)|160|60|99.54	8(159)|29|12|73.61	orthomcl_cluster1369|66	PanOCT_cluster_306|66	10.00|OuterMembrane	MKKLILATVLAGLSTAAAA	0.811779	None
NM123P13B1_1760	12.365	15.272-2.907	Moraxella_catarrhalis_123P13B1	M123P13B1_6_c(47112..47762)	216	23.39/8.49	surface_antigen_family_protein	None	1.6e-32|Opacity_family_porin_protein	None	None	LILATVLAGLSTA|1.180|5(91)|42.13	Opacity_family_porin_protein_family_protein|GO:0015288,GO:0016020	None	5(71)|32.87	3(29)|7|13.43	None	3(27)|3|3|12.50	None	j_ortholog_cluster_3077|66	SpI|15.827	61	3(210)|65|57|97.22	2(215)|160|60|99.54	8(159)|29|12|73.61	orthomcl_cluster1369|66	PanOCT_cluster_306|66	10.00|OuterMembrane	MKKLILATVLAGLSTAAAA	0.811779	None
NM166P11B1_1723	12.365	15.272-2.907	Moraxella_catarrhalis_166P11B1	M166P11B1_6_c(45277..45927)	216	23.39/8.49	surface_antigen_family_protein	None	1.6e-32|Opacity_family_porin_protein	None	None	LILATVLAGLSTA|1.180|5(91)|42.13	Opacity_family_porin_protein_family_protein|GO:0015288,GO:0016020	None	5(71)|32.87	3(29)|7|13.43	None	3(27)|3|3|12.50	None	j_ortholog_cluster_3077|66	SpI|15.827	61	3(210)|65|57|97.22	2(215)|160|60|99.54	8(159)|29|12|73.61	orthomcl_cluster1369|66	PanOCT_cluster_306|66	10.00|OuterMembrane	MKKLILATVLAGLSTAAAA	0.811779	None
NAO368_1218	12.362	15.343-2.981	Moraxella_catarrhalis_F20_2000	LXHS01000053_32721..33371	216	23.39/8.79	opacity_protein	None	9.3e-33|Opacity_family_porin_protein	None	None	KLILATVLAGLSTA|1.180|6(107)|49.54	Opacity_family_porin_protein_family_protein|GO:0015288,GO:0016020	None	5(79)|36.57	2(21)|5|9.72	None	3(27)|3|3|12.50	None	j_ortholog_cluster_3077|66	SpI|16.9812	61	1(216)|72|64|100.00	2(215)|161|60|99.54	8(159)|30|12|73.61	orthomcl_cluster1369|66	PanOCT_cluster_306|66	10.00|OuterMembrane	MMKKLILATVLAGLSTAAAA	0.820499	None
NAO372_1751	12.359	15.344-2.985	Moraxella_catarrhalis_N1_2000	LXHO01000019_99236..99883	215	23.29/8.79	opacity_protein	None	7.7e-33|Opacity_family_porin_protein	None	None	LILATVLAGLSTA|1.180|7(105)|48.84	Opacity_family_porin_protein_family_protein|GO:0015288,GO:0016020	None	5(79)|36.74	2(21)|5|9.77	None	3(27)|3|3|12.56	None	j_ortholog_cluster_3077|66	SpI|15.1236	61	1(214)|73|63|99.53	2(214)|160|60|99.53	8(159)|30|12|73.95	orthomcl_cluster1369|66	PanOCT_cluster_306|66	9.52|OuterMembrane	MKKLILATVLAGLSTAAAA	0.806514	None
NAO382_0612	12.358	15.590-3.233	Moraxella_catarrhalis_Z7574_1932	LXHE01000003_9453..10769	438	46.79/5.29	Major_porin_and_structural_outer_membrane_porinOprF	None	4.7e-23|OmpA_family	None	None	GLALAGLEVTLGGRLAPAVPVAPVAEPVVAPAPVIVPKPA|1.201|11(182)|41.55	OmpA_family_family_protein	None	12(270)|61.64	6(51)|13|11.64	1(28)|6.39	14(153)|24|44|34.93	None	j_ortholog_cluster_966|69	SpI|16.1425	69	7(416)|126|74|94.98	2(432)|317|61|98.63	16(258)|51|12|58.90	orthomcl_cluster0343|69	PanOCT_cluster_991|69	9.93|OuterMembrane	MKFNKIALAVIAAAAAPVAAQA	None	1
NA9Z59_06885	12.357	15.574-3.217	Moraxella_catarrhalis_CCUG_18283_1978	LZDJ01000006_57493..58821	442	50.07/5.84	phospholipase	None	None	None	None	SLSTLTLSILPCFAILAIQQAQAVPNPVAFVDEV|1.183|10(166)|37.56	Phospholipase_A1_family_protein|GO:0004620,GO:0006629,GO:0016020	None	11(269)|60.86	8(56)|8|12.67	None	12(129)|24|53|29.19	None	j_ortholog_cluster_4087|69	SpI|13.3266	69	4(433)|148|75|97.96	3(440)|347|61|99.55	14(316)|67|12|71.49	orthomcl_cluster1081|69	PanOCT_cluster_537|69	9.93|OuterMembrane	MKVSLSTLTLSILPCFAILAIQQAQA	None	None
[truncated: 129,447 more rows]

## Sheet: M.cat low penalty orthlog(LPO)
#LocusTag	ScoreBreakdown	OrthologID|AllCount|<10perCt	AllAvg	AllMin	AllMax	Annotation	SSR
NM137P24B1_1402	11.341-1.000	Ortholog_21|2|1	10.011	9.681	10.341	hypothetical_protein	None
NAO384_1400	9.237-0.398	Ortholog_55|69|69	9.46258	8.665	10.012	prepilin-type_N-terminal_cleavage/methylation_domain_domain_protein	None
NM81P26B1_72	9.404-0.133	Ortholog_55|69|69	9.46258	8.665	10.012	hypothetical_protein_domain_protein	None
[truncated: 3,992 more rows]

## Sheet: M.cat 80% conserved LPOs
#LocusTag	ScoreBreakdown	OrthologID|AllCount|<10perCt	AllAvg	AllMin	AllMax	Annotation	SSR
[truncated: 64 more rows]
