# Supplementary material for: ReVac: a reverse vaccinology computational pipeline for prioritization of prokaryotic protein vaccine candidates
Source: BMC Genomics. 2019 Dec 16;20:981. doi: 10.1186/s12864-019-6195-y (PMC6916091; doi:10.1186/s12864-019-6195-y)
Supplement: Supplementary file 4 — Additional file 4. Examples of control proteins used for development of the scoring scheme. [file 12864_2019_6195_MOESM4_ESM.xlsx]

## Sheet: Examples of control proteins
		ReVac Score	Score Breakdown	Organism	Gram Stain	Type	DNA	CDS
		14.853	15.253-0.400	Bordetella pertussis	-	Antigen	ATGAACATGTCTCTGTCACGCATTGTCAAGGCGGCGCCCCTGCGCCGCACCACGCTGGCCATGGCGCTGGGCGCGCTGGGCGCCGCCCCGGCGGCGCATGCCGACTGGAACAACCAGTCCATCGTCAAGACCGGTGAGCGCCAGCATGGCATCCATATCCAGGGCTCCGACCCGGGCGGCGTACGGACCGCCAGCGGAACCACCATCAAGGTAAGCGGCCGTCAGGCCCAGGGCATCCTGCTAGAAAATCCCGCGGCCGAGCTGCAGTTCCGGAACGGCAGTGTCACGTCGTCGGGACAGTTGTCCGACGATGGCATCCGGCGCTTTCTGGGCACCGTCACCGTCAAGGCCGGCAAGCTGGTCGCCGATCACGCCACGCTGGCCAACGTTGGCGACACC…	MNMSLSRIVKAAPLRRTTLAMALGALGAAPAAHADWNNQSIVKTGERQHGIHIQGSDPGGVRTASGTTIKVSGRQAQGILLENPAAELQFRNGSVTSSGQLSDDGIRRFLGTVTVKAGKLVADHATLANVGDTWDDDGIALYVAGEQAQASIADSTLQGAGGVQIERGANVTVQRSAIVDGGLHIGALQSLQPEDLPPSRVVLRDTNVTAVPASGAPAAVSVLGASELTLDGGHITGGRAAGVAAMQGAVVHLQRATIRRGDAPAGGAVPGGAVPGGAVPGGFGPGGFGPVLDGWYGVDVSGSSVELAQSIVEAPELGAAIRVGRGARVTVSGGSLSAPHGNVIETGGARRFAPQAAPLSITLQAGAHAQGKALLYRVLPEPVKLTLTGGADAQGDIVA…
		13.709	13.709-0.000	Non-Typable Hemophilus influenzae	-	Antigen	ATGAACAAATTTGTTAAATCATTATTAGTTGCAGGTTCTGTAGCTGCATTAGCAGCTTGTAGTTCATCTAACAACGATGCTGCAGGCAATGGTGCTGCTCAAACTTTTGGCGGTTACTCTGTTGCTGATCTTCAACAACGTTACAATACCGTTTATTTCGGTTTTGATAAATATGACATTACTGGTGAATACGTTCAAATCTTAGATGCGCACGCTGCATATTTAAATGCAACGCCAGCTGCTAAAGTATTAGTAGAAGGTAACACTGATGAACGTGGTACACCAGAATACAACATCGCATTAGGCCAACGTCGTGCAGATGCAGTTAAAGGTTATTTAGCTGGTAAAGGTGTTGATGCTGGTAAATTAGGCACAGTATCTTACGGTGAAGAAAAACCT…	MNKFVKSLLVAGSVAALAACSSSNNDAAGNGAAQTFGGYSVADLQQRYNTVYFGFDKYDITGEYVQILDAHAAYLNATPAAKVLVEGNTDERGTPEYNIALGQRRADAVKGYLAGKGVDAGKLGTVSYGEEKPAVLGHDEAAYSKNRRAVLAY
		9.049	9.049-0.000	Moraxella catarhallis	-	Antigen	ATGCAATTCTCCAAATCAATCCCTTTATTTTTTTTATTCTCTATACCCTTTCTCGCTAGCTGTGGTACCAACTCAAAAGATGCAGCCGAACAAGATGATAAAGCAGTCGCAACGCCTCAGCTTTCTGTAGAAGAGCTGATCGAAAAAGCCAAGTCGGAGGGTCGGGTCAACAGCGTGGGTATGCCAAACACATGGGCTAATTGGGAGGAAACTTGGAATGATATTAACACCGAGTTTGGTCTTTCTCACCAAGATACAGATATGAGCTCAGCTCAAGAAATTGCAAAGTTTCTAGCTGAAAAGGAAAATGCCACCGCAGACATTGGAGATGTTGGAGCATCATTTGCCCCTGTTGCAGTTGATAAAGGAGTAACCCAACCTTATAAGCCAAGCACTTGG…	MQFSKSIPLFFLFSIPFLASCGTNSKDAAEQDDKAVATPQLSVEELIEKAKSEGRVNSVGMPNTWANWEETWNDINTEFGLSHQDTDMSSAQEIAKFLAEKENATADIGDVGASFAPVAVDKGVTQPYKPSTWDQIPEWAKDKDGHWVIGYTGAIAFIADKQKVNKIPTSWDELKRSKYKVTIGDVSTASQAVNGVLAANYALGGTEADLTPALDYFTDLAKQKRLGMADPSVANLEKGEIEVAVVWDFNGLNYRDQINRERFDVVIPSDGSVQSGYATIINKYAKNPHAAMLTREYILSDKGQLNLARGYARPVRIDHLTIPKDVQSRLLPQNQYINARPIADAKAWEESSAKLPQQWQERVLIHQQ
		8.192	8.192-0.000	Streptococcus agalactiae A909	+	Antigen	ATGTTTAGAAGGTCTAAAAATAACAGTTATGATACTTCACAGACGAAACAACGGTTTTCAATTAAGAAGTTCAAGTTTGGTGCAGCTTCTGTACTAATTGGTCTTAGTTTTTTGGGTGGGGTTACACAAGGTAATCTTAATATTTTTGAAGAGTCAATAGTTGCTGCATCTACAATTCCAGGGAGTGCAGCGACCTTAAATACAAGCATCACTAAAAATATACAAAACGGAAATGCTTACATAGATTTATATGATGTAAAATTAGGTAAAATAGATCCATTACAATTAATTGTTTTAGAACAAGGTTTTACAGCAAAGTATGTTTTTAGACAAGGTACTAAATACTATGGGGATGTTTCTCAGTTGCAGAGTACAGGAAGGGCTAGTCTTACCTATAAT…	MFRRSKNNSYDTSQTKQRFSIKKFKFGAASVLIGLSFLGGVTQGNLNIFEESIVAASTIPGSAATLNTSITKNIQNGNAYIDLYDVKLGKIDPLQLIVLEQGFTAKYVFRQGTKYYGDVSQLQSTGRASLTYNIFGEDGLPHVKTDGQIDIVSVALTIYDSTTLRDKIEEVRTNANDPKWTEESRTEVLTGLDTIKTDIDNNPKTQTDIDSKIVEVNELEKLLVLSVPDKDKYDPTGGETTVPQGTPVSDKEITDLVKIPDGSKGVPTVVGDRPDTNVPGDHKVTVEVTYPDGTKDTVEVTVHVTPKPVPDKDKYDPTGGETTVPQGTPVSDKEITDLVKIPDGSKGVPTVVGDRPDTNVPGDHKVTVEVTYPDGTKDTVEVTVHVTPKPVPDKDKYDP…
		6.791	6.791-0.000	Streptococcus pneumoniae	+	Antigen	ATGGCAAATAAAGCAGTAAATGACTTTATACTAGCTATGAATTACGATAAAAAGAAACTCTTGACCCATCAGGGAGAAAGTATTGAAAATCGTTTCATCAAAGAGGGTAATCAGCTACCCGATGAGTTTGTTGTTATCGAAAGAAAGAAGCGGAGCTTGTCGACAAATACAAGTGATATTTCTGTAACAGCTACCAACGACAGTCGCCTCTATCCTGGAGCACTTCTCGTAGTGGATGAGACCTTGTTAGAGAATAATCCTACTCTTCTTGCGGTCGATCGTGCTCCGATGACTTATAGTATTGATTTGCCTGGTTTGGCAAGTAGCGATAGCTTTCTCCAAGTGGAAGACCCCAGCAATTCAAGTGTTCGCGGAGCGGTAAACGATTTGTTGGCTAAG…	MANKAVNDFILAMNYDKKKLLTHQGESIENRFIKEGNQLPDEFVVIERKKRSLSTNTSDISVTATNDSRLYPGALLVVDETLLENNPTLLAVDRAPMTYSIDLPGLASSDSFLQVEDPSNSSVRGAVNDLLAKWHQDYGQVNNVPARMQYEKITAHSMEQLKVKFGSDFEKTGNSLDIDFNSVHSGEKQIQIVNFKQIYYTVSVDAVKNPGDVFQDTVTVEDLKQRGISAERPLVYISSVAYGRQVYLKLETTSKSDEVEAAFEALIKGVKVAPQTEWKQILDNTEVKAVILGGDPSSGARVVTGKVDMVEDLIQEGSRFTADHPGLPISYTTSFLRDNVVATFQNSTDYVETKVTAYRNGDLLLDHSGAYVAQYYITWNELSYDHQGKEVLTPKAWDR…
		6.32	6.520-0.200	Neisseria meningitidis LNP21362	-	Antigen	ATGTTTAAACGCAGCGTAATCGCAATGGCTTGTATTTTTGCCCTTTCAGCCTGCGGGGGCGGCGGTGGCGGATCGCCCGATGTCAAGTCGGCGGACACGCTGTCAAAACCTGCCGCCCCTGTTGTTTCTGAAAAAGAGACAGAGGCAAAGGAAGATGCGCCACAGGCAGGTTCTCAAGGACAGGGCGCGCCATCCGCACAAGGCAGTCAAGATATGGCGGCGGTTTCGGAAGAAAATACAGGCAATGGCGGTGCGGTAACAGCGGATAATCCCAAAAATGAAGACGAGGTGGCACAAAATGATATGCCGCAAAATGCCGCCGGTACAGATAGTTCGACACCGAATCACACCCCGGATCCGAATATGCTTGCCGGAAATATGGAAAATCAAGCAACGGAT…	MFKRSVIAMACIFALSACGGGGGGSPDVKSADTLSKPAAPVVSEKETEAKEDAPQAGSQGQGAPSAQGSQDMAAVSEENTGNGGAVTADNPKNEDEVAQNDMPQNAAGTDSSTPNHTPDPNMLAGNMENQATDAGESSQPANQPDMANAADGMQGDDPSAGGQNAGNTAAQGANQAGNNQAAGSSDPIPASNPAPANGGSNFGRVDLANGVLIDGPSQNITLTHCKGDSCSGNNFLDEEVQLKSEFEKLSDADKISNYKKDGKNDKFVGLVADSVQMKGINQYIIFYKPKPTSFARFRRSARSRRSLPAEMPLIPVNQADTLIVDGEAVSLTGHSGNIFAPEGNYRYLTYGAEKLPGGSYALRVQGEPAKGEMLAGAAVYNGEVLHFHTENGRPYPTRG…
		5.768	7.768-2.000	Streptococcus pneumoniae	+	Non Antigen	ATGTTTCCGATATATATTATCAGCAATCAAAATATAGCTTTTCAACAAGAGATTGATATTGCTTATAGAAAAATGAAGCGACAATTTAGCCATATTTCGTTGACTGAAAGTGAACAAAAAAATGATATGAACATTTCGAATAAAGTTTGGATTTGTTGGTTTCAGGGCGAAGAACGCCCTCCGGAGTTAATTAGAACATGTATTCAATCAATGAGAACTCATTTTCTTGGAAGAGAGATTATCGTACTGACAGAAGAAAATATAAGTGACTATATAGATATACCAGATTATATCACTGATAAATATAAAAAGGGTTCGATTTCTCGTGCACATTATTCAGATATCCTTCGGGTAGAACTCTTATGTCGTTATGGAGGATTATGGGTAGATGTAACAGTG…	MFPIYIISNQNIAFQQEIDIAYRKMKRQFSHISLTESEQKNDMNISNKVWICWFQGEERPPELIRTCIQSMRTHFLGREIIVLTEENISDYIDIPDYITDKYKKGSISRAHYSDILRVELLCRYGGLWVDVTVLNTGGDFSNLELPLFVYKYLDLSRKDSQAIVASSWLISSYSNHPILLYARKLLWEYWRRKNSLCNYFLFHIFFTTATELYPIEWSAVLTFNNHSPHMLNFELNNQFSEKRWEQLKQISVFHKLNHHIDYSIGVNNFYKFIVSSKVEKNE
		2.475	5.542-3.066	Clostridium perfringens str. 13	+	Non Antigen	TTGAAGTTATTTGGATTAATAGGTGAGAAGTTAGGACATAGTTTATCTCCAGAGATACATAATAAAGTTTTTAAAGATAATAATATAGATGGATTATATAATCTTTTTTCTGTAAAAAAAGATTTTGAAAATAATATTGTAGAAAGTCTAAAATGCTTAGGAGTAAAGGGAGCCAATGTTACAATACCATATAAAGAGAAGGTTATGGATCAGCTAGATATTATTTCACATGAGGCCAAAGTTATAGGAGCAGTAAATACTATTTTAATAAAAGATGGGAAATCCTATGGTTATAACACTGATTATTATGGATTTGGTAAAATGCTAGAAAGAGCAAAGGTTAATATTGAAGGAAATAGCTTTTTTGTTTTAGGAGCAGGGGGAGCAGCTAGAAGTATT…	LKLFGLIGEKLGHSLSPEIHNKVFKDNNIDGLYNLFSVKKDFENNIVESLKCLGVKGANVTIPYKEKVMDQLDIISHEAKVIGAVNTILIKDGKSYGYNTDYYGFGKMLERAKVNIEGNSFFVLGAGGAARSILKYLEDSKAKKIVLVSRDKEKAFKKFKDFNINFMSYGELEEINEEFALINTTPCGMYPNTNSVAVSEKVIKKFKVAVDIVYNPLETKFLKMAKDNGLKTVDGLFMLVGQGVKAEEIWNGIKVDKSTEEEIYEELKCRF
		General Information
	No.	ReVac Score	Score Breakdown	Organism	Gram Stain	Type
	1	14.853	15.253-0.400	Bordetella pertussis	-	Antigen
	2	13.709	13.709-0.000	Non-typeable Hemophilus influenzae	-	Antigen
	3	9.049	9.049-0.000	Moraxella catarhallis	-	Antigen
	4	8.192	8.192-0.000	Streptococcus agalactiae A909	+	Antigen
	5	6.791	6.791-0.000	Streptococcus pneumoniae	+	Antigen
	6	6.32	6.520-0.200	Neisseria meningitidis LNP21362	-	Antigen
	7	5.768	7.768-2.000	Streptococcus pneumoniae	+	Non Antigen
	8	2.475	5.542-3.066	Clostridium perfringens str. 13	+	Non Antigen
		Subcellular Localization Predictions
	No.	PSORTB Localization	LipoProtein	Transmembrane Helices	Signal Peptide	SPAAN adhesin	HMM mapping to surface exposed database	Annotation/GO Terms
	1	OuterMembrane	SignalPeptidase I	None	MNMSLSRIVKAAPLRRTTLAMALGALGAAPAAHA	None	Positive	outer membrane autotransporter barrel|GO:0009405,GO:0015474,GO:0045203,GO:0046819
	2	OuterMembrane	SignalPeptidase II	None	MNKFVKSLLVAGSVAALAACSSSNNDA	None	Positive	peptidoglycan-associated lipoprotein|GO:0009279
	3	None	SignalPeptidase II	None	MQFSKSIPLFFLFSIPFLA	None	Positive	Bacterial extracellular solute-binding protein
	4	Cellwall	SignalPeptidase I	1	None	0.782535	Positive	hypothetical protein
	5	Extracellular	Intracellular	None	None	None	None	Thiol-activated cytolysin family protein|GO:0015485,GO:0009405
	6	Periplasmic	SignalPeptidase II	None	MFKRSVIAMACIFALSACG	None	None	Transferrin binding family protein|GO:0016020
	7	None	Intracellular	None	None	None	None	Capsular polysaccharide synthesis family protein
	8	None	Intracellular	None	None	None	None	shikimate dehydrogenase ec::1.1.1.25|GO:0004764,GO:0009423
		Antigenicity Predictions
	No.	Antigenicity	B cell epitopes	MHC I binding	MHC II binding	MHC binding+Antigen Processing	Immunogenicity within MHC complex	Alignment to curated epitopes
	1	0.4505	0.1516	0.9407	1	0.611	0.1308	0.2692
	2	0.3072	0.0523	0.9673	0.9412	0.7908	0.1765	0.9935
	3	0.4402	0.1603	0.9457	1	0.6957	0.2391	None
	4	0.504	0.3897	0.831	0.9046	0.4334	0.0179	None
	5	0.4374	0.138	0.9533	0.9894	0.7304	0.121	0.2208
	6	0.3033	0.1516	0.8156	0.8668	0.4693	0.0184	None
	7	0.4894	0.0461	0.9681	1	0.8191	0.3085	None
	8	0.3432	0.0775	0.9631	0.9889	0.7749	0.1661	None
		Adverse Features
	No.	Autoimmunity with humans	Repeat regions genes	Repeat regions proteins
	1	None	None	|APAGGAVPGG 2||PQP 3|
	2	None	None	None
	3	None	None	None
	4	None	None	None
	5	None	None	None
	6	None	None	|ARFRRS 2|
	7	None	None	None
	8	0.0332	None	None
